# Supplementary material for: From RNA-seq to large-scale genotyping - genomics resources for rye (Secale cereale L.)
Source: BMC Plant Biol. 2011 Sep 28;11:131. doi: 10.1186/1471-2229-11-131 (PMC3191334; doi:10.1186/1471-2229-11-131)
Supplement: Additional file 1 — Set of plant tissues for RNA extraction. RNA of each rye inbred line was extracted from plant tissues exposed to various stress treatments and harvested at different developmental stages. [file 1471-2229-11-131-S1.XLS]

## Sheet: AddFile1_PlantMaterial
Additional File 1 Set of plant tissues for RNA extraction RNA of each rye inbred line was extracted from plant tissues exposed to various stress treatments and harvested at different developmental stages.
Stress treatment / Developmental stage	Tissue
	Root	Stem	Leaf	Spike
Dense planting	x		x
Cold stress	x		x
Dehydration stress	x		x
Seedling	x		Coleoptiles
Tillering	x	x		x
Stem extension	x	x	x
Heading			x	x
Harvest ripe	x	x	x	x
