# Supplementary material for: From RNA-seq to large-scale genotyping - genomics resources for rye (Secale cereale L.)
Source: BMC Plant Biol. 2011 Sep 28;11:131. doi: 10.1186/1471-2229-11-131 (PMC3191334; doi:10.1186/1471-2229-11-131)
Supplement: Additional file 2 — Establishment and description of the Sce_Assembly02 generated for in silico SNP mining. The Sce_Assembly02 was performed in three steps using the MIRA assembler V2.9 on integrated standard settings: Firstly, raw sequence reads surpassed a quality filtering process where 454 sequencing adapter and cDNA synthesis primer sequences as well as low quality reads were removed. Secondly, the cleaned and trimmed sequence reads were subjected to a line-specific assembly where reads of each inbred line were aligned in a separate assembly run. Non-aligned reads in the line-specific assemblies, i.e. singletons, were rejected. Thirdly, those reads that merged into contigs in the line-specific assemblies were moved further to the Sce_Assembly02 starting again with the cleaned and trimmed reads, but now from all five inbred lines. This strategy resulted in contig sequences that were used for SNP detection and subsequently for the design of the high-throughput genotyping SNP array. With regard to SNP discovery this assembly allowed the deduction of critical information about the SNP position like allele coverage. [file 1471-2229-11-131-S2.XLS]

## Sheet: AddFile2_Sce_Assembly02
Additional File 2 Establishment and description of the Sce_Assembly02 generated for in silico SNP mining. The Sce_Assembly02 was performed in three steps using the MIRA assembler V2.9 on integrated standard settings: Firstly, raw sequence reads surpassed a quality filtering process where 454 sequencing adapter and cDNA synthesis primer sequences as well as low quality reads were removed. Secondly…
Line-specific assemblies generated with Mira
	Inbred line
	Lo7	Lo152	Lo225	P87	P105
Number of contigs	51462	69609	78813	62713	75939
Average contig length [bp]	376	309	354	368	387
Reads in contigs [%]	68	67	74	72	69
Average no. of reads/contig	4.8	4.5	5.4	5.6	6.2
Sce_Assembly02
Assembly	Assembly statistics
Number of reads	2208903
Number of singletons	8783
Reads in contigs [%]	99.6
Average contig length [bp]	425
Number of reads/contig	16
Number of contigs	138339
< 300bp (including singletons)	13289
301 - 400bp	56125
401 - 500bp	34828
501 - 1000bp	24543
1001 - 2000bp	8115
2001 - 5000bp	1417
> 5000bp	22
Largest contig [bp]	7289
