# Supplementary material for: From RNA-seq to large-scale genotyping - genomics resources for rye (Secale cereale L.)
Source: BMC Plant Biol. 2011 Sep 28;11:131. doi: 10.1186/1471-2229-11-131 (PMC3191334; doi:10.1186/1471-2229-11-131)
Supplement: Additional file 3 — GigaBayes parameters. Only parameters different from GigaBayes program default settings are listed. [file 1471-2229-11-131-S3.XLS]

## Sheet: AddFile3_GigaBayesSettings
Additional File 3 GigaBayes parameters Only parameters different from GigaBayes program default settings are listed.
Parameter	Default value	Set value	Description
--CAL	0	2	Minimum overall allele coverage
--CAL1	0	2	Minimum read coverage for major allele
--CAL2	0	2	Minimum read coverage for minor allele
--CRL	0	4	Minimum total read coverage for position to be considered
--CRU	10000000	100	Maximum total read coverage for position to be considered
--O	1	4	Argument controls how much detail is printed in the output file about the candidate polymorphism
--PSL	0.5	0.9	Polymorphism probability threshold value for reporting a SNP or INDEL candidate
--QRL	10	20	Minimum read base quality
--TB	10	0	Number of terms to keep per cycle in banded P(SNP) calculation algorithm
