# Supplementary material for: From RNA-seq to large-scale genotyping - genomics resources for rye (Secale cereale L.)
Source: BMC Plant Biol. 2011 Sep 28;11:131. doi: 10.1186/1471-2229-11-131 (PMC3191334; doi:10.1186/1471-2229-11-131)
Supplement: Additional file 6 — SSR motifs detected in 338,536 contigs of the five line-specific assemblies. Mononucleotide repeat motifs were discarded. Mixed motifs describe two close SSR motifs which are separated by less than 100 bp. [file 1471-2229-11-131-S6.XLS]

## Sheet: AddFile6_SSRStatistics
Additional File 5 SSR motifs detected in 338,536 contigs of the five line-specific assemblies. Mononucleotide repeat motifs were discarded. Mixed motifs describe two neighbouring SSR motifs which are separated by less than 100 bp.
SSR motif length	Number of SSRs
Di-nucleotide	359
Tri-nucleotide	802
Tetra-nucleotide	105
Penta-nucleotide	22
Hexa-nucleotide	21
Mixed	76
Total	1385
