# Supplementary material for: From RNA-seq to large-scale genotyping - genomics resources for rye (Secale cereale L.)
Source: BMC Plant Biol. 2011 Sep 28;11:131. doi: 10.1186/1471-2229-11-131 (PMC3191334; doi:10.1186/1471-2229-11-131)
Supplement: Additional file 7 — Description of the Rye5K SNP array. SNP containing contigs represented on the Rye5K SNP array were listed including candidate SNP position, probe design sequences provided to Illumina Inc. (San Diego, USA), and GO annotations. [file 1471-2229-11-131-S7.XLS]

## Sheet: AddFile7_Rye5k iSelect BeadChip
Additional File 7 Description of the Rye5K SNP array SNP containing contigs represented on the Rye5K SNP array were listed including candidate SNP position, probe design sequences provided to Illumina Inc. (San Diego, USA), and GO annotations.
Assembly	SNP-ID	Contig	Position in contig	DNA sequence provided to Illumina Inc., targeted SNP and SNP alleles are shown in brackets	BLAST2GO
					Biological process	Molecular function	Cellular component
Sce_Assembly02	c10012_1538	c10012	1538	GTTAGAAACAAGAACTCAAAATGGCTCAAAATATGAGTGCAGCGTCCCCTTTAGAAAAC[A/T]GGGTASTTAAGAGGCGCTGGTCTTGTACTCTGAGGATTAGCAGCCCAACATTTCTCTTGG	-	-	nucleoid
Sce_Assembly02	c10013_747	c10013	747	CAAAGTACGTAAACTTCGTGCTCTACAAACCCCTGGTGAGGAGGTGACCGATGCTGCTG[C/G]TGGAAGATGAAAGATGAAAGAAAGMAATGGCGGCTGATTAGGACTGATGGGAGTGAATAA	-	-	-
Sce_Assembly02	c10013_772	c10013	772	CAAACCCCTGGTGAGGAGGTGACCGATGCTGCTGSTGGAAGATGAAAGATGAAAGAAAG[A/C]AATGGCGGCTGATTAGGACTGATGGGAGTGAATAAGAGAGTGTAGTTTGACAATGTACAT	-	-	-
Sce_Assembly02	c10014_870	c10014	870	AAGGCTGAAGAATATCTCCCTGCTGATATGAGCTCTCTAATCAAGTTTGTTAAGGATGA[T/C]GATGGTGACTCAGTGTACACATTCCCTTGTTGGATACATTCAGATATTATGGACGATAAC	-	-	-
Sce_Assembly02	c10020_241	c10020	241	GATGTATTTGCATGAGAAAGTCCTTTAGCAAGAAGGTATTCTTGTAAGTACGGAGGGAA[T/C]GGCTGTACTAGAATCACGTGTTTAAACATCAGTTCCATATTCGGTTTAAGTTACTGCCTA	-	-	-
Sce_Assembly02	c10024_277	c10024	277	TAGTAGTATAAGTTTAAAATGTGTATCGTTCTGTAAAGGAAAGGGGAAAGGGAAGGAAC[A/C]ATCTTTCTGCAAAGATTTATTCCTTCTTCTCATGTTTTGATGCTGCATTTGGTGTGTATC	-	-	-
Sce_Assembly02	c10028_375	c10028	375	GCAAAGATTGAAATGCCTATTGACAAAGCTATGGAGACACTGTTGCGGTTGGGTCTGGT[A/G]GTCGAGCTGTCAACTAACGGCAGCTCCTCCTCTGTAATAGCCCTTCCCTGTCCAGACGCT	-	-	-
Sce_Assembly02	c10028_662	c10028	662	AGGTGTGCACTGGAGAAGTCGNAGGAAAAATGCACTACCGAATTTCCAAAAAGAATAGA[T/C]GATTCCGGATTTCGAACTTTGGGCCAACAAAGTATAGCAGTTGTTGATAGACAATTATGA	-	-	-
Sce_Assembly02	c1003_558	c1003	558	AGCAGTGCCTGAAAGCACGCTGATCACATGCATTGAGAAGTTTACCGAGAGGTAAAATG[T/C]TGAACGGGCCTCCTCGACGGTCACTCGGCATAACACGTCCATTGTTCAGTCAGATCATCG	cell redox homeostasis	electron carrier activity	plastid
Sce_Assembly02	c10034_512	c10034	512	CAAATGCAGACCACCCTGTCCTAAATCCTAAATTCCTGATACTTCATTCACTCCTTTAT[T/G]GATGACAGGAGATGTTAGTTCTACTTTGAGGAACGAGTTACATCAATAGCAGGATACATT	-	-	-
Sce_Assembly02	c10035_406	c10035	406	GAACTGATGGTGTCCAGCGGCTGTTACCCCGACATCGTCTCATACAACACTCTTCTTAC[T/G]GCGCTGTGTCGCGGYGGGGAGGTTGATGCCGCTGTTGAGCTGCTTCATCAACTGAAGGAC	-	-	plastid
Sce_Assembly02	c10044_1885	c10044	1885	GGACGTCGGTTTTCTGCGGTGGTTTGTCAAGTACTCCCTCTGTAAACTAACATAAGAGC[A/G]TTTAGATCACTATTTTAGTATTCTATAAACGCTCTTATATTAGTTTATCGGAGGGAGTAC	-	protein ki-se activity	-
Sce_Assembly02	c10048_568	c10048	568	GGGAATATCTGGGTGCCATTGCCTTCTCATGCTGTCTGGTCAGAACTTGTGATTCATGT[T/G]GCACTATGAGGTTATGTGTTGATTGGGATACCTTTGAGTACAAGCGGCTGGAATTTTGGT	-	-	-
Sce_Assembly02	c10052_1371	c10052	1371	CAGGACTTGCCACCCAGCGTGATCCTCCACCACCTATATTCGCGAGGGCCGGATGAGCT[A/G]CACTCGCCCTTACAGCGGAACAAGCTGACACCGCTGCAGTACTCTCTGTGGCTTGATTCA	transport	-	Golgi apparatus
Sce_Assembly02	c10058_154	c10058	154	AACAACCTSCCCTCCGCCGTCGTCGAGACCGTCACCTTCCTCGACGACGCGCAGGTCAA[T/G]AAGCTCAAGTCCGTGCTCGGCGGCAGCGGCTAATCATTAATCAAGCAAGCAGCTCTCTA	oxidation reduction	oxidoreductase activity	cytoplasmic membrane-bounded vesicle
Sce_Assembly02	c1006_61	c1006	61	TACTCCCTTAACTTCTTCCCCTTTMCACCTTGTCGGCGAACACCCACCACAATCCCCAC[A/G]CCCGAGGCTTCCTCCCGCGGCGAAACCCTAGCGACCGGAGCGCTCGGCGGCGGCAGCCAT	transcription, D--dependent	D--directed R- polymerase activity	R- polymerase complex
Sce_Assembly02	c10061_492	c10061	492	AATCACAGGAGATGGCAACATCATCCCTACAAGCATCAGAGGAGTTTCTGAAAGAGAGC[C/G]AAAGAGCTTCTGAGGCCTTCCATTCAACTCCTCCGACATCMAGGATCTCAACTCCTTTCG	-	-	-
Sce_Assembly02	c10061_605	c10061	605	CCTTTCGGAACAACCAAACATCTCTTGGAAATGGTCCCAAAAGAGACATTAAGCAAGCT[A/G]CAGAATAACCAGGACCTTAACACCCAAGAAAGAACATCAAATACCRGAATCAGCCGGATC	-	-	-
Sce_Assembly02	c10061_651	c10061	651	CATTAAGCAAGCTRCAGAATAACCAGGACCTTAACACCCAAGAAAGAACATCAAATACC[A/G]GAATCAGCCGGATCATCACTCCACCACCTCCATTGCCAGATTTCCCGTTGGCCCTAAATC	-	-	-
Sce_Assembly02	c10061_716	c10061	716	AGCCGGATCATCACTCCACCACCTCCATTGCCAGATTTCCCGTTGGCCCTAAATCCTGA[A/G]GAATACGAGCTTCCCCAGTTAGACCCACTGTGGAAGAAGGAAGCTAACCACCAATGAAGT	-	-	-
Sce_Assembly02	c10067_2919	c10067	2919	CTTATCTGGAATGCTCAGAAGACTTTCAAGATTGATTTAAGAAGACCTTCTGACATGCA[T/C]CCAATGGAAATTGTGGAAGCAATAGATAAGCTGCAAGAAAGACTTAAGGTTGTCCCTGGT	transcription from R- polymerase II promoter	D--directed R- polymerase activity	vacuole
Sce_Assembly02	c10090_1421	c10090	1421	GTTGGTTCCTTTTACAAGTAATAACCTGGTGTTGAACTTTGGTCCATTGTTTGGTTCTG[A/G]TGCCATTGGGATTGTTGATGAAGATGTCGTCACGGTCACCCTCCACAAGCCGCAAGGCGC	methionine biosynthetic process	zinc ion binding	-
Sce_Assembly02	c10090_1495	c10090	1495	TTGATGAAGATGTCGTCACGGTCACCCTCCACAAGCCGCAAGGCGCCGAGGAGGGAAGC[T/G]GTCCTCCAGAGCTCATATTTGGAAGAAGTAAGATAAAAATTGCAAGACGAGCTGGATCAT	methionine biosynthetic process	zinc ion binding	-
Sce_Assembly02	c10103_855	c10103	855	CTTTCTGCTCTTCCTGGCGGTTGTTCAGTTCCCGATGCTGTTCTGGCTTGGCAACATCA[T/G]CGGTTGATCTTCCCGTCTTATGGTCGAGCTTGGTAACCTGAATCGAACTTTAGGAGGATG	-	-	membrane
Sce_Assembly02	c10104_244	c10104	244	CATGTCGACTTATGTGATTAAGCTGGTCAACAGYCGAGAAATCATAATCGACCAGGTTT[A/G]TTTGGTAACTTAAGAATTCAGAAAGTGAAGTAGCTCGCTGAAGTTTCTTCCATTTCTATC	-	-	-
Sce_Assembly02	c10105_232	c10105	232	GCACCTCATGTGGAAGCTGGAGACATGTGTATTGTTCTTAATGCAAAAGATATCTGTGT[T/C]ACAGGAAGAAAAATGACTGAYAAAATTTACTACTGGCATACAGGGTATATTGGCCATCTG	translation	-	ribosome
Sce_Assembly02	c10105_253	c10105	253	GACATGTGTATTGTTCTTAATGCAAAAGATATCTGTGTYACAGGAAGAAAAATGACTGA[T/C]AAAATTTACTACTGGCATACAGGGTATATTGGCCATCTGAAGGAAAGAAAGCTCAAGGAC	translation	-	ribosome
Sce_Assembly02	c10105_380	c10105	380	CAAAAGACCCAACTGAAGTGATCCGTAAAGCTGTCATGCGCATGCTTCCCCGCAACAAA[T/C]TGCGTGATGATAGGGATCGTAAGCTGAGGATATTTGCTGAAGGCGAGCATCCGTTCCACG	translation	-	ribosome
Sce_Assembly02	c10106_321	c10106	321	CCAGATATTTCCCCTCCTACAATTGATGTCCCAGAACTGTCATTTGAGGACTTGAAAGA[A/G]AAGACCGACtAATTTTGGATCGAGTTCTCTGATTGGTGAAGGTTCATACGGACGAGTATA	protein amino acid phosphorylation	protein tyrosine ki-se activity	-
Sce_Assembly02	c10110_494	c10110	494	CAAACACATTCTTTGTGTGGGGTTGCATCACACTGCTGGGCTTGGCATCAAGCATAGCC[T/C]TATTCTTGAGAACAAGACAGGCTTACGCTACTGCTGCTGGTCAATCTAATTGTAAGCACC	-	-	membrane
Sce_Assembly02	c10110_733	c10110	733	GTAATTACTACCATCACGAGATTCAACAAGGGGGCAGCAAATTATGAGATTAGCAGCCC[T/C]ATGTAAAAGRTAGAACCATTGTTCTGTTTACAGGGCACTAATGTCAACTTGAAGGCGCAA	-	-	membrane
Sce_Assembly02	c10123_167	c10123	167	TTCCGTAGTAGTTGATTGTTCCATAAGCACACTCATCAAAGTTTGAGAAGATTCAAAAG[A/T]GAGCTTTACTGTCATCGTCATGAACCCTGCCAAWTTCAGCACTATGAAGAGCTATATTCG	-	-	-
Sce_Assembly02	c10127_375	c10127	375	GCCTATGCAGCCAACCAAAACTTCAWCCACATATTACTTGTCCGTGTATATGGCTTGTG[T/C]ATGGTCTTAGCATATGCTCATCAGAGTGAGTAGATGCCAGTTTGATCATGCTAGAGAGTG	-	-	-
Sce_Assembly02	c10134_1079	c10134	1079	ATCTCTGCTACTGGATTTACGGTGCTCGGTATAGTGAACAAGCTCCTGACCGTCGTGAT[A/C]AATCTGCTTATCTGGGACAAGCATGCGTCCCTTGTGGGGACAATTGGGCTCTTGATATGC	-	-	membrane
Sce_Assembly02	c10134_1169	c10134	1169	CTTGTGGGGACAATTGGGCTCTTGATATGCATGTCTGGTGGTGTTCTCTACCAGCAATC[C/G]ACCACAAAGCCCAAGGCGCCCAAGATCGAGCCAAAGGAAGAGGACGATGAAGAGGGGCAG	-	-	membrane
Sce_Assembly02	c10134_1250	c10134	1250	AAGATCGAGCCAAAGGAAGAGGACGATGAAGAGGGGCAGAATTTGCTGCAGATTCAGCC[T/C]GGGCATGAGAGCAACTCAAGTCAAAAGCATTCCTCATAAGCTTACTTTACCTTCYCTCGA	-	-	membrane
Sce_Assembly02	c10134_1323	c10134	1323	CAACTCAAGTCAAAAGCATTCCTCATAAGCTTACTTTACCTTCYCTCGACAACCCATTC[T/G]TGGTATATCTCAGATGAGAAATCTTGAACATGCTGTAGAACATCGGTGTTTAAAGAGAAA	-	-	membrane
Sce_Assembly02	c1014_3335	c1014	3335	TTCCCCCTCTGCAATCAGTGCTCAAACAAGCCGGTTGTACGCCGAGTTGCTGGTAGGSC[A/T]TCATGAGCTGATGAGAACCTGCTCAAATTTTAGCTGAATATTTTGTAATTGGCTACACGA	response to cadmium ion	metalloendopeptidase activity	chloroplast stroma
Sce_Assembly02	c10140_1134	c10140	1134	GTAAGGGAGRATGTTCCTCTGATTGGCTTTATTGGAAGACTGGATTACCAGAAAGGCAT[A/T]GATCTCATTAAAATGGCCATTCCAGATCTCATGAGGGAGGACGTGCAGTTTGTCATGCTT	starch biosynthetic process	starch synthase activity	amyloplast
Sce_Assembly02	c10140_1335	c10140	1335	TTTAGTGTTCCAGTTTCCCACAGAATAACTGCAGGTTGCGATATATTGTTAATGCCATC[C/G]AGATTCGAACCTTGCGGTCTTAATCAGCTATATGCTATGCAATATGGTACAGTTCCTGTA	starch biosynthetic process	starch synthase activity	amyloplast
Sce_Assembly02	c10158_184	c10158	184	AACGTGTCGCTGGAGGAGAGCTCGCTCAAGGACCTCTACCCCAAGGACCATTTCTACCT[C/G]AAGCACCCCTACGACGTGCACAAGAAGGGSTGGAACGCCATCAAGACCACCTACCTCGAC	-	-	mitochondrion
Sce_Assembly02	c10159_1091	c10159	1091	CCCGTGGTCTAGCAGCCACACAGCCTCAGTTCTCCGCAGAGGAGTTTTCTGCTGCCAGA[T/C]GTAGACCGAYATTCCGCTGACAAGCTACTGATGACATGAAGAAACCCAATTGACACTGTC	-	glycoprotein 2-beta-D-xylosyltransferase activity	mitochondrion
Sce_Assembly02	c10159_994	c10159	994	AATTCTGTTTAGTTCAGATACACTGGTCACACTAGCCACGCCCATGCTTGCAGTTAAAG[A/T]TGGAGATCACTTTCTGCTTGTTATTCATTCAATCACGCCCGTGGTCTAGCAGCCACACAG	-	glycoprotein 2-beta-D-xylosyltransferase activity	mitochondrion
Sce_Assembly02	c10164_2405	c10164	2405	AGTCGCAACTTCCAAGAAATGGCTGTTGCTGGAGAAGTTTCACTTGATGAGCATGGTCT[T/C]GATTTTAGTCAATACGGTATTCTTATAAAGGTGAAGTTTAGGCAAWCTGGTGAGCTGCAG	chromosome segregation	ATP binding	-
Sce_Assembly02	c10166_175	c10166	175	CAGGCAGAGCGCGATGAAGAGTGCAAGCGACAGGACAAGGTCGTAAACTGTGCTGCTGC[A/C]GCTCTGTTCCTCGCGTTGTTTGCAGGCCAGATGTTCTTTCGCTGAATCAAGAAATAGGTT	-	-	-
Sce_Assembly02	c10169_300	c10169	300	TCCCTTATTAGAGGCTCTCCAAGCAGAATTATAAACGTCAATTCAGTTATGCACACAAT[A/C]GGTTTTGTAGATGCTGAAGATATGAACCTTACATCTGGAAAGCATAAGTACAGAAGTTG	oxidation reduction	protochlorophyllide reductase activity	-
Sce_Assembly02	c10169_394	c10169	394	TCTGGAAAGCATAAGTACAGAAGTTGGTTGGGATACTCAAATAGCAAGTTAGCACAGGT[A/C]AAATTTAGCAGCATATTTCATAAGAGAATTCCGGCAGAGGCTGGTGTCCATATTGTTTGT	oxidation reduction	protochlorophyllide reductase activity	-
Sce_Assembly02	c10169_638	c10169	638	CAGCATCTGACCCCCAAGTCCCGGAATACTGCGAGACGTTGAAGTCTGAAGACTGGCCT[T/G]TTTGTGCCTGCATCAACTACGACTGTAATCCGATGAATGCCTCTGAAGAAGCACACAACC	oxidation reduction	protochlorophyllide reductase activity	-
Sce_Assembly02	c1017_726	c1017	726	ATCCTACCATTATTCGTCAGGGAAAGGGTGCAAAGCTTGATTGGATGGTAACAGGCACA[T/G]ACCAAGAGGCGCAGTCAACCTATTCTCGTAAAGCAGCTTGAATCGTCGCCCTGTTAACCT	-	-	-
Sce_Assembly02	c10177_630	c10177	630	CCAGCGGATGCTCTGGCGCAGGGCTTAAAATCGTTGGCTCTCAATGAGACCAGGGTCCT[T/C]TCAAGAACTATCGCCGACTACTTCAGATCCCTTTAGAAGCTTAGATTATAATTTATTCTA	-	-	-
Sce_Assembly02	c1018_681	c1018	681	GTCCCAAAAACGCCTACAAGGTCATTGAAGCTGGMGCGAATGCCCTTGTTGCTGGTTC[T/C]GCGGTCTTCGGAGCTAAAGACTACGCTGAAGCTATCAAAGGAATCAAGACCAGCAAAAGA	reductive pentose-phosphate cycle	ribulose-phosphate 3-epimerase activity	chloroplast envelope
Sce_Assembly02	c10184_261	c10184	261	CGGTGGCCTAGCCTGATTATGCATAATAATGCATGCACGAACATGACATCCATGAACAA[A/G]TCGATCAAGAACCTATGATGCTAGAAAGTCAATTACAAGTAATCGAGTGGCAAATCAGGG	-	-	-
Sce_Assembly02	c1019_531	c1019	531	AGTATCCAGGCACTCCTAAGTGCACCAAATCCAGATGACCCTCTCTCTGAAAACATTGC[T/C]AAGCACTGGAAATCCAACGAGGCAGAAGCTGTTG-AAACAGCAAAGGAGTGGACTCGTCT	modification-dependent protein catabolic process	protein binding	-
Sce_Assembly02	c1019_611	c1019	611	GGCAGAAGCTGTTGAAACAGCAAAGGAGTGGACTCGTCTGTATGCCAGTGGTGCGTGA[C/G]AACCCCACGCCGCCCTTGATGTAATAACCCATCATACTTTAGCCAGCAATCTAGTGCCGT	modification-dependent protein catabolic process	protein binding	-
Sce_Assembly02	c1020_158	c1020	158	AGTACCATGCACAGGGTACGACGCCGATGCAGACCGCCGAATAAGTCGACATCTTTGCA[A/G]CGTTGATATTTCAACATGAAATTTGAAGGACATCCCTTTGTTCCTGCTTTTTGTGCTACT	-	-	-
Sce_Assembly02	c10202_1723	c10202	1723	GAGACCACCAAGGAGGAGGAGAGATCATATGGTTCCATGATGATGGAAAGGCTGACTGG[T/C]TCACCGGATGGTCGAGTTGATCATGTGCTTCAGGAGAAAACATTTCAACATCCATATTTA	-	-	-
Sce_Assembly02	c10202_1817	c10202	1817	AGAAAACATTTCAACATCCATATTTATCCGCTCTGGGATCTCATACCAACTAYTGGCG[A/G]GATCATGATACTGCTCTCTTCATTATCAAACATTTGTACCGTGATATACCTGAAGAACCT	-	-	-
Sce_Assembly02	c10209_277	c10209	277	AGTTCCATGATAGGGAAGGGAGTAAGGTTTAATGCTGAAAAGAAACAAGTTGGAAATTA[T/C]TACTCTACCAAGATATGGAGCTTCAGTATGAAATCACCRTGTTGCCAGCATGAGATAGT	-	-	-
Sce_Assembly02	c10209_566	c10209	566	CGGAAGAAGAAAGAAGAGGAACCTGTTTTAGTTCGGCTTCAGCGCCTCTCTGATAGCCG[T/C]CATTCCGATGATTATTCCCTGAACAGAACCCTCCGCGATCGCCTTAGGAGCCAAAAGAA	-	-	-
Sce_Assembly02	c10217_401	c10217	401	TTAATAAAGCRGCTAGGATGAGCGGTTTCAAACAAAATTCAGAACCTAAAATTGACAAA[C/G]AGGTGGTAAATAATGCTGAATCAGTTGCACCTGCATTGGACCTCGAAGAACAAAATGAAG	-	-	-
Sce_Assembly02	c10225_989	c10225	989	CCAGACCCCATAGCAGCTTCTTGTAGACTAGTAGTAGTACTGTGATGAACTTTTCCTTT[A/G]CAGTTGGGTGTTGAATCGACCTGGTCCCAGATCCCRGTGGATGGAGGGGACTGATTCTAT	sodium ion transport	solute:hydrogen antiporter activity	-
Sce_Assembly02	c10232_248	c10232	248	CCGATGACGCTCAGAATGGAGTTGCTGAGGCACCCACCGCTGAGCAGCAACATCTCGCA[C/G]TAGAAGCTGCACCAGAAGCACCAGTAGCTCCTGCTCCTGCTGCTAATGGCCATGATTCAT	-	-	-
Sce_Assembly02	c10236_916	c10236	916	TTTCTACAGGGATGTTAGAAATGTAGGCCACAGAAGAAAGAGAGAGTTTACACTTTCGC[A/T]GGTAATACGTGGACAGACGTTTTCAGTTTCAAGACTTGGTAATTTCATCACCGTCGTTCC	-	-	membrane
Sce_Assembly02	c1024_1786	c1024	1786	GCTCTGCCYGAGGCCAAGTTTCTTCGAAGAGCCGGGTTCTTAAAGCACAACCTTTGGGT[C/G]ACRCCATACAAGAGCGATGAGAAGTTTCCTGGAGGGGAGTTTCCCAATCAGAATCCACGT	oxidation reduction	copper ion binding	-
Sce_Assembly02	c1024_1849	c1024	1849	CCATACAAGAGCGATGAGAAGTTTCCTGGAGGGGAGTTTCCCAATCAGAATCCACGTCT[T/C]CACGAGGGTTTAGCTACTTGGGTCAAGCAGGATAGGCCCTTGGAGGAAACTGACATCGT	oxidation reduction	copper ion binding	-
Sce_Assembly02	c1024_2021	c1024	2021	GTCATGCCGGTGGAACGCATTGGCTTCATGCTCATGCCACATGGATTCTTCAACTGCTC[A/G]CCTGCTGTCGATGTGCCTCCTGGCACTTCTGATGCCGCCGATGTCAAGGAAGCWGAGTCG	oxidation reduction	copper ion binding	-
Sce_Assembly02	c10243_525	c10243	525	CTTTATAAGCTCGCTCGTGCAGGAAAAATAAAGGGGTTTACTGGTATTGATGACCCTTA[T/C]GAACAGCCATTAAATTGTGAGATTGAGATCAAGGAAGTGGATGGCGTGTGCCCTTCACCA	cellular amino acid biosynthetic process	oxidoreductase activity	-
Sce_Assembly02	c10244_1002	c10244	1002	AGCTCCGGAGCAGCGCCAACAGGGGAGAAAAGCCAACCGATWTGTCGATATGCTCACC[T/C]GTTTCGGTGATCACCAAGCCGATCGAAGAGGACAGGTGGAATGTACCAGAAGTGCCCATG	-	-	-
Sce_Assembly02	c10244_281	c10244	281	AGAATCATTGAACTCTACAAAGAGGTTGGCCAGCTCTTGAGCCGATACACCAGTGGCAA[A/G]ATYCCCAAAGCGTTCAAGCGTATCCCATCGTTGGAATGCTGGGCAGATGTGCTGCAGTTA	-	-	-
Sce_Assembly02	c10244_578	c10244	578	TCCCTCTACAAGCCTGCTGCCTTTTTCAAGGGAATTCTGTTGCCACTCTGTCAGGAAGG[A/G]AATTGCACTCTGCGCGAAGCAGTAATTATTGGTAGTATTATCCAGAAAGTCACCATTCCT	-	-	-
Sce_Assembly02	c10245_171	c10245	171	CCCTCCAGTTCCACTGTTGTCATTGATCCCATTTCGGAATTTGATAATGAGGATATTGA[T/C]CGTGCTATAGCACTYTCTCTATTAGAAGAGGAACACAGAAAACCAAAGGAAACAGGAAAG	-	-	-
Sce_Assembly02	c10247_1200	c10247	1200	TCAGAGGGAGTTGACTCAAACAATAATGCAACAGTGTACACTGATCTTAACAAGTCACC[A/G]GAAAGTGATTTTGAGTACTGTGAAAATCCTGAGATCCTTGATTCAGACAAAGTGCCTCAT	-	-	-
Sce_Assembly02	c10247_1402	c10247	1402	CTCCTGGGCTCTCAGCGTCAGCTTTGGATGAGGAGCCTAATTCAACAGTTCAAGCTGCT[T/C]TACTTAGGGAGTCTTCAAACTCAATGGAG-CAAAACCAAAGAAGCGACGTTCCTATATCA	-	-	-
Sce_Assembly02	c10247_1708	c10247	1708	AATTCGTCAAACAAAAGATCGGGTAAATTTGAGGATGCTGGCCACAAGGATGGATGCCC[T/C]GAAGCAACTTATGAGTACTGTGTCAGGGTGGTGAGGTGGCTGGAGACTGAGGGCTATWTT	-	-	-
Sce_Assembly02	c10257_1088	c10257	1088	CACCGTTCGAGAGACAAAAGTTCAGGATACTCAGACAAGGAGAAATCAAGGCACCGCTC[A/G]TCACGCGACCGTGCCGGCTACTACTCGTCTGGAGACAAAGATCATCGGCACAGGCGCCAT	regulation of cell cycle	-	-
Sce_Assembly02	c10257_723	c10257	723	AAAGGCACAATATATACCAGTGTATAAAGATAATGATTCCTTCAGTGTTAGAAGGGCCT[T/C]GGAGACACACGCGTCTAAGGAGAGTCCAGCAAGTGCTGTTGCTAGTGATAGGGATAGCCA	regulation of cell cycle	-	-
Sce_Assembly02	c10257_847	c10257	847	AAGAATGCACTGACCAAGGCAGGACGAGAGAAAGTGAAGGAAAMCAGTGATACCAAGGA[T/C]AAGCCGTTGCCTGCTGAGCTAAATGGAAAAGGAGACCAGGCAGCGAATTCGAAGAGTGAC	regulation of cell cycle	-	-
Sce_Assembly02	c10259_699	c10259	699	ATAATGGACAGGATATCAAAAAGATCAAAGGGGTACGCCTTCATAGAGTACACCACAGA[A/G]GAAGCTGGYGGTGCTGCTCTGAAAGCAATGAATGGAGAGATAATAAATGGCTGGATGATA	-	-	mitochondrion
Sce_Assembly02	c10262_1577	c10262	1577	GTTATGCTTCTATTTATGGAGAACTTCCAAAACTGGAACTGAAGAAAGAGGTTTTGGAT[A/G]TTCCATTTATCCCATCGGAGAGACCCTGGGAAACTATATTCACTGGATCATCTCATGCTC	-	-	-
Sce_Assembly02	c10267_1044	c10267	1044	GCTACTCAGGATTGTGTGCTACAATGAAGTCCAGCAAGGAAGGAGAGAGTGAAACTACT[C/G]GAGCACGAGCATGGACAGCAACTGGAGACAAAGGAGAGATCTACCTGGCCTTCTTCAATC	-	hydrolase activity	-
Sce_Assembly02	c10268_157	c10268	157	ATTTTTCGCTTCCACCCGGCTCCTGCCTTCCTGGAGACAAAGGTGCCGCAATGGTGGG[A/G]GGAACGCTGATCTCGGTTTACCCGGACGACCTCACCTTCCTCTTCGAGCTGGACAAGCCG	-	-	-
Sce_Assembly02	c10268_93	c10268	93	TTCCCTCTTTCTTCCTCCCCTCCCTCCMCATTTCCCCTCCGAATCGCTGCTTCTCCCGT[C/G]GTCAATTTTTCGCTTCCACCCGGCTCCTGCCTTCCTGGAGACAAAGGTGCCGCAATGGT	-	-	-
Sce_Assembly02	c10270_1167	c10270	1167	ATCCTTCACATGCGACGGTTTACGAAAAACAACTTCTTTGTAGAGAAGAACCCTACACT[A/T]GTGAATTTCCCTGTGAAGAACTTGGAATTGAAGGATTACATCCCATTGCCTAAGCCAAAA	ubiquitin-dependent protein catabolic process	peptidase activity	intracellular
Sce_Assembly02	c10270_933	c10270	933	GTTGAAACAACAATTGACGGTATGGTCACTCAAACGTCTCGGGTCCCATTCTTGATGCT[T/C]GGYCTTGACCTGCCACCGCCACCTCTTTTCAAAGATGCCATGGAGAAAAATATTATTCCA	ubiquitin-dependent protein catabolic process	peptidase activity	intracellular
Sce_Assembly02	c10288_685	c10288	685	TTGCTCGCSAGAGAATCTTCAAGCCGTCCTGATGCAACAGATATTGAGATAATATTTGG[T/C]GGCGGCGGCGCCAGTGAGCAACCTGAAGAGGAGCCTTCAATGATGACCAATGTCATGGCC	-	-	-
Sce_Assembly02	c10289_602	c10289	602	GCTGAAGCTAGTGCAAGGTCAGCATCCTCCGCGGTCAAGAAATTTTACATGAGAAGAAA[T/C]AACAACCAGAGCTTCAAAAAATAATGTAAAGCAGATGCCGACCACCTGTGAGTGTGACTT	-	-	-
Sce_Assembly02	c10289_706	c10289	706	CCTGTGAGTGTGACTTGATTGTTCAGAGGTAGTAGTACTGAGTTGTAGATGAACCAGAT[A/G]ATGAAAAGGTGCAAGAGATGCACGCCAGTTTGTGTGTTCCTGAATAAGCAAGTAATGGAA	-	-	-
Sce_Assembly02	c10290_971	c10290	971	TAAGCAACCAGGATAAGTGGTACCTAGATCACTTAGATGCCACATGGGAAGGATTTTAC[T/C]TGAATGAACCCCTGAAAGGAATCAACAACACAGAACAGCAACAGTTGGTTATTGGTGGTG	carbohydrate metabolic process	beta-N-acetylhexosaminidase activity	vacuole
Sce_Assembly02	c1030_274	c1030	274	GGATCTCTCWACTAAAGCTAAACAAGCGAGGGAGGAGATATCGGAGCAATTTAAGGATG[T/C]TCGTGGACCCGATGATCGCTTCAAGCAGTGATGCCTGCTACCCGTGTTCCGAGTCATCTG	-	-	-
Sce_Assembly02	c10305_2293	c10305	2293	AATCACTGCTGGAAATTCAAGCTGAGGAACAACTAAGAGCACAGAGGGTAGCTGCGGA[T/C]AGTGCCAAGATAACCATGCCAGCGCCTCCTGTGCCATCAGGTCCTTGGAATACCATGTCT	-	-	cytoplasmic membrane-bounded vesicle
Sce_Assembly02	c1031_794	c1031	794	AAGTCATGCAGATAGCAAGAYTGATCAAAGAGGAATTTCCTGAAGGTCGGTCCCTCTC[C/G]GCCATTGGCGGTGTTGAAACCGGCAATGATGCTGCTGAGTTTATTCTACTTGGCGCAGAT	UMP biosynthetic process	dihydroorotate oxidase activity	cytoplasm
Sce_Assembly02	c10322_737	c10322	737	GTGAATAAAGGCATTATCTCATTTCCAATTCGTCCTTGGCTTCCTGGTGCTGGCCCAAC[A/C]GTCAAATCTCATGTACATGACAGGAGAAATCATGTGATACTTCCAAAAGCCCTAGAATGG	-	-	membrane
Sce_Assembly02	c10328_498	c10328	498	AGTTTAGCTGATCAAAATGCTGTGGAAAAAGCTCCTGGGGCTGCCGAGGAGCCTCCAGC[T/G]CATAATAATCATCCAGCATCCAGACCATCGAGCTTGCCAGACCACCATCACCCTGAAAGG	regulation of viral reproduction	-	-
Sce_Assembly02	c10328_623	c10328	623	CTCAAACCAGCGGATAGTCCAGGCCGAAGCAAGGGCCAGCAATGAAGGCCCCAGTATGC[C/G]GCCGTCAGGGATGGATGCAGTGGAAAAGATTGATGATCTGTCCGAGAGGGAGCTGGAGCA	regulation of viral reproduction	-	-
Sce_Assembly02	c10331_1370	c10331	1370	GTAGAACTGTACATGAAAAGTATGCACATGCTTGATATTGCTGATTTGATAAAAGGTGG[T/C]GTAGGAGATGCCCACAAGGAGTCGATGGTGGTTAACATAGAGGAGTTCAAAAAAGCTTT	-	oxidoreductase activity	mitochondrion
Sce_Assembly02	c10336_1356	c10336	1356	CGCTCTCAAGTGGAATTCAAGCTTGTTGTTGGTGATTGGAAGAAGAATCTCGATGCTTC[T/G]GTTGAAAGGTTTAAGTTGGCTGGAGCTTCAGAATCAGATATCTCCACGGTGCTGAAGAAT	-	-	-
Sce_Assembly02	c10336_1496	c10336	1496	TGAGTGCGAAGAGAAGAAAGTTATGCCTTCAGGCACAGGAAGTTCCCAAACAAGTGACA[T/G]CATTGTTGATGAATCTGTGGTTGAAAGCTAAGTTCTTGCTGTTCAAGCTAGATGAAATCG	-	-	-
Sce_Assembly02	c10340_738	c10340	738	AAGGCAGAGGGTTGCACTTAGGCAATTCAAGCTNCCCAAGTTCAAGATATCATTTGAAA[T/C]TGAAGCATCTGATTTGCTCAAACCTTTGGGTCTCCAGCTTCCATTCAGCGATGAAGCAGA	-	serine-type endopeptidase inhibitor activity	-
Sce_Assembly02	c10342_1342	c10342	1342	AAGCGCGGTGGTAAAAAGGCACCAGAGAAACCAAAAGAGGAGAACACAAATATCTTCCC[T/C]GATGAGTTGATAGAGCAAAAGGTTTTGGCTGTTGCTCCGGAGTTAGAAGAGTTGGGAGGC	-	-	-
Sce_Assembly02	c1035_3539	c1035	3539	TGGACTTTGCAAGGAGGTTCTTGAGGTATACTTGAGCACAGCAAGGCCTGCTCACCTTT[C/G]TGGCGGTATACAGCCGCTTGGCCATTGGCTTATTCCAGTTGGTTCGTCAAAGCGGAGAGA	regulation of ARF protein sig-l transduction	binding	intracellular
Sce_Assembly02	c10351_1174	c10351	1174	AATGCGAGTTCAGCTGAAAATGGAACCGAGGGAACGCTCAACACAARCATGCCAGAGAA[A/G]CGTAATAGGTGGTCTATAGCGAAGTCCTGGACCCCCTGTCCGCTAGGAATGATACCTTGT	-	-	-
Sce_Assembly02	c10353_1747	c10353	1747	TGARCTTCAAGAAGAGGCTGCAGCAAAGCCAAATGGTGCGCAAGGAGAGTAATAGAAGC[T/C]GATCTCTCTTGGATGTAAATCTGTTGTACATGTACAGAGTTTAATGTTCATGCTGCCTGC	-	-	-
Sce_Assembly02	c10353_851	c10353	851	GTAACCGACGACTCACCGACTGTCAGGAGTCTCTGCTTGCGAGGACTTGTACAGATACC[T/C]GAGAGCCACATACTTAATTACATCCAGCAAGTCCTAGGAGTAATATTAGCATTACTTGAA	-	-	-
Sce_Assembly02	c10355_443	c10355	443	ACTCCCAAGAAGAAAGAGGGATCAGCATCAGGTTCAGGATCAGGTTCAGTGTCCAAGGA[T/C]GTTGCAGGACGGCGGGCAAGAAGGGCTCAGAAGCGGGAGGCTGCTGACAAGGCGGCTGCA	-	metal ion binding	-
Sce_Assembly02	c10359_468	c10359	468	TTAACATGGTTGCCTGATTAACATAGTTATGGTTTCTGTTAGTTATTTTTTCCACTACC[A/G]AAGCAACAACTTATCTTCCTACCTACCAGATGTACTACTCCTTGATTGCTTAGCTCCCCG	-	-	-
Sce_Assembly02	c10371_1258	c10371	1258	TGCTTTGTGCGGCCRTCTGGAACTGAGGATGTGGTAAGAGTATACGCAGAGGCATCTAC[T/C]GTGGAAGCAGCGGACAGCCTTGCAAAATCTGTAGCACAGCATGTTGAGCGCATTCTMGG	-	intramolecular transferase activity, phosphotransferases	-
Sce_Assembly02	c10376_127	c10376	127	GCTCCCCAGTCAACCCTGCAATCAGAACAAAGAAGCAGCTAATGATCCAAATAGCAGAG[T/C]TGGTCCCCAAGCATCATGGGAGGACYAAGAAGCAGGAACCAGTGGCAGGTCCATCAGTTG	protein targeting	7S R- binding	-
Sce_Assembly02	c1038_1539	c1038	1539	AACATGGTATCTTCAACATTGAGGAACTCCATCCCAAAATCTATTGTGTACTGCCAAGT[T/C]CGTGAGGCTAAGCGCTCATTGCTCGACCACTTCTTYACTGAGCTGGGAGCAAGAGAGAT	cell cycle	GTP binding	phragmoplast
Sce_Assembly02	c10382_387	c10382	387	TATAGCTTGGCTTTCTCAAATAATTTACAGTATTTGGCTGTYTCTAGTGATAAAGGAAC[A/G]ATTCATGTGTTCAATTTAAAGATAAATGTTGGTTTGACCACAAATGATAAGCCTCTGCCA	-	-	plastid
Sce_Assembly02	c10382_724	c10382	724	GAAATGCAGCAGCTGGAGTGCCACAATTTCCTAAAACCATCAGATCAGCCGTAGTAGCA[A/G]AATAATAAAGCAGCAGCAACTATTTGTCTGCCTTGTGTGCCATGGCTGGCTGTACAGCAT	-	-	plastid
Sce_Assembly02	c1039_912	c1039	912	AAGGCTGTCCATTCCAGATCATTTCGATGATGCACGTGTTCTTGAAGTTATCCGACGGG[T/C]GAAGGATAATTTTTGACTAACCACAAAGGAAATTCTCATAAGACGATGACCCAACCATCT	-	-	chloroplast
Sce_Assembly02	c10393_1596	c10393	1596	ATGTGGGAACCTGCGGTATTGGCAATAAAGAGGGAAGGCTACAGCATCAAGTGTAATGG[A/G]CAGCGTGGCGTTGTTATCACAGAGAAATTCCAGCAAGCTACGGCGATCAATATCCCGTAT	-	-	-
Sce_Assembly02	c10398_347	c10398	347	GAGAATTTATTGTTCTTCGCCAGRAACTATCCGAAATCTTTTCAGGAACTTCTTCGTAA[A/G]CAGAATGGTGACCGTGCAATTTGGGAGTATCCATTTGCTGTAGCTGGTGTAAATATAACA	phagocytosis	-	cytoskeleton
Sce_Assembly02	c10398_723	c10398	723	ATCGTACAAGCTTCTAGCCCGCTAGCTAGTAACTGAAACCTTAACATGGCTTACATGTC[A/G]TCGCGAGGCTTGAATTGCTAAACGATGCAACCAGTGTCCTTATACAGTCAGAGAATTCCA	phagocytosis	-	cytoskeleton
Sce_Assembly02	c10402_1415	c10402	1415	GCCCTAGCTAGGCACATTCACTTGTATATAGCATCTCATTCCTTTAGTCCTAGCTCATT[A/G]TCAGCTCTCTCGGCCTCTGCCATCACTTGCATTTTTGCACCKGAAGGATGCTACATACAT	D-ribose metabolic process	riboki-se activity	mitochondrion
Sce_Assembly02	c10403_476	c10403	476	GTGGAGAGCAAAGCTCTGAATCTCTCCAGTTTTTACTTTGGTGGTAAACGAGGACAAAT[T/C]TCACATGGAGGGCAATTGAAGAACTTAACAATGCCRCATCCATGTGCCGTCGATAATGCT	-	-	-
Sce_Assembly02	c10403_512	c10403	512	TTTGGTGGTAAACGAGGACAAATYTCACATGGAGGGCAATTGAAGAACTTAACAATGCC[A/G]CATCCATGTGCCGTCGATAATGCTCATGCCATGCTTCCGACTACCGTCCCGAATCTTGAA	-	-	-
Sce_Assembly02	c10407_262	c10407	262	CAAGTTTGTCGCAAGCCATGAAGCAATGTGTTCCTTTGGTTGTGCAGATTCTAAGCATG[C/G]GAGGATCGGAACGAGGAACAACCACAAGATCCGTAGATCGCTTCAGGCCTTAAAAGTGAA	-	-	-
Sce_Assembly02	c10409_1204	c10409	1204	AAGGAGATTCTGGTGAAGTGGAGCGATATTGACCGCGTCAACCTCATCTTGACCTTAGG[T/G]GGCACTGGCTTCACACCTAGAGATGTTACGCCAGAAGCAACTAAATGTGTAATAGAGAAA	molybdopterin cofactor biosynthetic process	-	-
Sce_Assembly02	c10409_352	c10409	352	CTTATGGAGCATATGGATGCAGCTCTACGTTCTGATGCTGATATAATCCTTACTTCTGG[T/C]GGTGTTTCCATGGGTGATAGAGATCTTGTCAAACCTTGCTTGGCAAAGATGGGTAAAATT	molybdopterin cofactor biosynthetic process	-	-
Sce_Assembly02	c10409_661	c10409	661	CATCTGGAGAGAGTGCATGTGCGTATATCACATCCTCTAAGAGCAGACCCACATCGTA[A/T]GGAGTTTCATCGTGCAGTGATCAGATGGGTGCYTGACGATGGATCTGGTAGACCAGGTTA	molybdopterin cofactor biosynthetic process	-	-
Sce_Assembly02	c10409_694	c10409	694	TCCTCTAAGAGCAGACCCACATCGTAWGGAGTTTCATCGTGCAGTGATCAGATGGGTGC[T/C]TGACGATGGATCTGGTAGACCAGGTTATGTGGCTGAGAGCACTGGCCAACAAGCTAGTAG	molybdopterin cofactor biosynthetic process	-	-
Sce_Assembly02	c10409_870	c10409	870	AGATATTGGCAGCTGGAGCATCTGTCCAAGCTATACTTATTTCTGATATAACTAGCCC[T/C]CCTCTGGATAAGCTGCCTGCTGCTTCCAGCCCCATATCATCTCATCTTGTTTCTTCTGCA	molybdopterin cofactor biosynthetic process	-	-
Sce_Assembly02	c10409_942	c10409	942	CTGCCTGCTGCTTCCAGCCCCATATCATCTCATCTTGTTTCTTCTGCAAAAAGTGCTTC[T/G]GCGGATGCGCCACAGTTTGCAGCCTCTCAGAATGCTGAAGTTAAAGTAGCAATTCTGACT	molybdopterin cofactor biosynthetic process	-	-
Sce_Assembly02	c10411_1207	c10411	1207	CTTAGCAAACGTATCCTTGAGAGAAAGAGCAGCGAGAAGAAGACTGTCTGGGAGATGCA[T/C]CAAGAAAAAATGAAGGAAAAGCGGAAAGCTAGGAAGAGGTCGTCGAAGGATGATGATGA	-	-	nucleus
Sce_Assembly02	c10412_1080	c10412	1080	TGTAACTGCAGAATTTAGCGAAGGGGCGACACACTCGTGTTCGTACCATTCTTGTTGAG[A/C]TTTGATGTTTAGTTCTGTAGTTAATCTGATGGGCCATTTAAATGTAAAACAAACGGTGCT	-	-	-
Sce_Assembly02	c10413_1730	c10413	1730	GCAACCGAGAGATTTATGGAGTACTCGGAGCTTGACAAAGTTCTGAAAGATAGAAATGG[T/C]CAGCATGGAGAAGTTGTAAAGAGAAGAGGAGTGAGGAAGCTACCTTTACTCCCTAAATTC	biosynthetic process	digalactosyldiacylglycerol synthase activity	chloroplast outer membrane
Sce_Assembly02	c10414_247	c10414	247	TGGCAACAAACTAGGGATGAGTGGACTGAGAATACAAGGTTAAGGCAACAACCTGTGGT[T/G]AAGCAGGTCCAGGAACCAGTGTTGAGTTGGAATGCAGCATATGAGAGTTTGCTTGGATCA	-	-	-
Sce_Assembly02	c1043_482	c1043	482	TCAGACCACCAGGCTGTRATGACATTAAGAGACTCAATTAAGAGGCACTTGAAGCTACC[A/G]CACACCTATCTGATGGAGTACAAACCACATGACGCCTCGCTGCGAGACAACTCGTCCTAC	translatio-l initiation	protein binding	cytoplasm
Sce_Assembly02	c1043_645	c1043	645	AGTCATAGCCCTTCTCTCGAACTAAATCCTTGTGGATTTCCAGTTCTGAAGTTTCAACC[C/G]AGCCATGATGTATGATTACTCTTTGYCATGCCATGTACTCTACAAAATTTCAAATGCTTA	translatio-l initiation	protein binding	cytoplasm
Sce_Assembly02	c1043_671	c1043	671	TCCTTGTGGATTTCCAGTTCTGAAGTTTCAACCSAGCCATGATGTATGATTACTCTTTG[T/C]CATGCCATGTACTCTACAAAATTTCAAATGCTTAAGTATCGACTTTTATGATATTCCCCC	translatio-l initiation	protein binding	cytoplasm
Sce_Assembly02	c10435_1732	c10435	1732	AATTGATGAATTATGTTGCTGAGACTGAGGTAGAGAAGGCTGCTACAATGGATGGTGCC[T/C]GAGGGGATCATGGTCACTGAATGTGCCAAGCCTTCGTTCTGTCGGCCAWAACCTTTAGGG	-	-	-
Sce_Assembly02	c10435_763	c10435	763	CACTTTAGTAAACAGCCAGATGGTGGTTTGCAACTTAGAAACAGAAGACAGGCTCTTCT[T/C]GAGCAGCTGGCAGAATCRCTGCAATTAGATGATCCACTTGCATCTAATAAGGATGCATCT	-	-	-
Sce_Assembly02	c10435_781	c10435	781	GATGGTGGTTTGCAACTTAGAAACAGAAGACAGGCTCTTCTYGAGCAGCTGGCAGAATC[A/G]CTGCAATTAGATGATCCACTTGCATCTAATAAGGATGCATCTCTGTCGCAAAATGATGAT	-	-	-
Sce_Assembly02	c10435_883	c10435	883	CTGTCGCAAAATGATGATCTAGTGTTTCTCCGCATAGTATCTCTTCCGAAGGGTCGGAA[A/G]CTACTTTCTCGTTATATTGATCTTGTTACTTCAGGTAGTGAGCTTGCAAGGATTGTTTGC	-	-	-
Sce_Assembly02	c10435_996	c10435	996	TGTTTGCATGGCAGTTTTCCGGAATCTAAGATTTATATTTGGCAATTTGCCCTCTGATA[A/G]CAGCATAGCTGGGACCACAACTAAACTTGTAAGTGCCGTATCCACCTGTGTTGTTCGGAT	-	-	-
Sce_Assembly02	c10441_508	c10441	508	GCCCTGTCAAAGGCAAAGACTGCATGAAGTTGYTGTGAGCCTTGTAGCGGAAGCATGCA[A/G]TGCAAACCCTACAGTCTCATGTTGTAGAGTAATTGGTGTGAATTGTCATTGTTAGACATG	-	-	membrane
Sce_Assembly02	c10453_464	c10453	464	AACATGTGTAAGCTTTGGAGGAGAAGCAAGTTCAGTCAGCAGATGTGTTATGAGTACTT[A/C]TGTCAACAAAACCACTTGTATTGGTGATCGTAATTCCACCAGTAGAGTATTATGCTTATC	-	-	-
Sce_Assembly02	c10464_285	c10464	285	GTTTTGCTCTGCTGCTACAGCTTATGGAGGWTTTGATGAGTTTGTCGTGGTGATGCTG[T/C]TAGTACCGAACTGAGAGTAATATGTCTTCTATCAGTTAGTTGCTTAATAGACTACAAAAA	-	-	-
Sce_Assembly02	c1047_471	c1047	471	GCCACAACACTCTCATCAAAATTGATAAGTGGAGAGAAAGAATTCTTTGCCTCTATGGT[T/C]GTGGATGCTGTCCTTGCTATCGGTCATGATGACAGACTCAACCTTATTGGAATTAAGAAG	protein folding	unfolded protein binding	cytoplasm
Sce_Assembly02	c10482_800	c10482	800	TCTAGTCCTTGGGAARCAAACAGTTCACAAACTCTGCTCGATGACATTCAGGACCAGCG[T/C]GGTTGCTTTTCTTCGGTTCAAGCTCAGAGAAACTCTACTCCATGCCTTTTTGCKGATGGA	-	-	-
Sce_Assembly02	c10485_712	c10485	712	CTTTTCTTAATACTGGAGATGATTCGTGTTTGGGAAGTGTACCCTCTTGGGCATACCAT[A/T]CATCAATTCATGAACGCTTTCACTGACCATCGTGATTCTGAAATTCTAATTATTAGTCA	-	-	integral to membrane
Sce_Assembly02	c10485_911	c10485	911	GGAATTCTCAGCTTAGGGATAGGTGATACAATGGCATCAATGATAGGGTACAAGTACGG[T/C]GTCCTAAGATGGAGCAAGACAGGAAAGAAAACAATTGAAGGCACGGCAGCAGGCATAACT	-	-	integral to membrane
Sce_Assembly02	c1049_146	c1049	146	GTCTTCGATCCGCATAGGGTTGGAAAAATCACCGTGGAACTTCAGGGAAGGATTAAAGA[T/C]TGCAAAGCTCTCACTTACAGGCAGGACCTCAGAGCTACGGAAATAGAAAAGTACAGAACT	translation	-	cytosolic ribosome
Sce_Assembly02	c1049_449	c1049	449	GATGACTGAAGTCRTTTTATTTGGACATTTAGAGCTTGCTGCTTTTGTTCATGGCCAGC[A/G]GAAAATGCGATTACATATCAGAAGTATGTCTCGCAACACTGACATAAATATTGTAATCCT	translation	-	cytosolic ribosome
Sce_Assembly02	c10496_173	c10496	173	ATTTTGTGCACCTTGCTGCATGTGCACTCACTTTATTAAGATATTCAAAGTGTGAGCTT[T/C]TGAAATTTCCAAAAATAAGTCAGATTGTCATTATTAACGTATGTGCACATGCAATACTTT	ATP metabolic process	hydrogen ion transmembrane transporter activity	cell wall
Sce_Assembly02	c10497_1433	c10497	1433	GTTCAAGTTAAGTGAGTTTCTTAGCAGTACCTCGGTACAAAATCTGAAGTTGGGATTTG[A/G]ATCCGAAAAGATTTGGGTTCAGCCAGAATGTCCAACTCAAAGTCTGGCATCTGTYTTTTG	-	-	-
Sce_Assembly02	c10497_2068	c10497	2068	ACAAGTTGCTGATTTGACATTGAAGCTGTTGGAAGTCTTAGTTACTTCTCAATGGTTGA[T/G]GAGATGGATGAGGGCAAGAGGAAAAAGAAATCATATAGTGAGGACAAGGGTGTGGAGTG	-	-	-
Sce_Assembly02	c10508_268	c10508	268	TTCAGGTGATGGTGCATCGCTTAGAATTCCGGCATTTACATGTCGACGGTGTTCATCGT[T/C]ATCTTTCTAATCTAAAGAAAGTTCCTCTCTCCCTTATTCATCGTCACTGATTTCTCCCCT	-	-	-
Sce_Assembly02	c10519_587	c10519	587	GAGGGCAGCAAGTTCATGGAGAACGAGGGATCTGTTGTTGCATTAAATGAGCTGGAGAT[A/G]TTATTCAAAGCTCTAGAAAAAGCAAATGCCCTTGACAGGATAAGTTTTGATTTAAGCCTT	histidyl-tR- aminoacylation	ATP binding	plastid
Sce_Assembly02	c1052_144	c1052	144	AAAGATTGGAATGCTGTGTTTGAAAGGAGTATCAATACATTGTTTTTGACTGAAATGGT[T/C]CGTGGTTTGATGCTGACGCTCAAGTACTTCTTCGAGAGRAAAGTTACAATTAACTATCCA	transport	electron carrier activity	mitochondrial inner membrane
Sce_Assembly02	c1052_183	c1052	183	TTGTTTTTGACTGAAATGGTYCGTGGTTTGATGCTGACGCTCAAGTACTTCTTCGAGAG[A/G]AAAGTTACAATTAACTATCCATTTGAGAAGGGCCCTTTGAGCCCCCGTTTCCGAGGGGAG	transport	electron carrier activity	mitochondrial inner membrane
Sce_Assembly02	c1052_255	c1052	255	AACTATCCATTTGAGAAGGGCCCTTTGAGCCCCCGTTTCCGAGGGGAGCATGCTCTCAG[A/G]CGTTATGATACTGGGGAAGAGCGWTGCATTGCCTGTAAACTATGTGAAGCTATATGCCCAGCCCAGGCAATTAC	transport	electron carrier activity	mitochondrial inner membrane
Sce_Assembly02	c1052_279	c1052	279	TTGAGCCCCCGTTTCCGAGGGGAGCATGCTCTCAGRCGTTATGATACTGGGGAAGAGCG[A/T]TGCATTGCCTGTAAACTATGTGAAGCTATATGCCCAGCCCAGGCAATTACTATTGAGGCA	transport	electron carrier activity	mitochondrial inner membrane
Sce_Assembly02	c1052_381	c1052	381	GCAATTACTATTGAGGCAGAAGAACGTGAAGATGGCAGTCGCCGAACCACAAGATACGA[T/C]ATTGACATGACCAAATGCATCTACTGCGGGTTCTGCCAGGAAGCTTGCCCTGTCGATGCT	transport	electron carrier activity	mitochondrial inner membrane
Sce_Assembly02	c1052_447	c1052	447	ATGACCAAATGCATCTACTGCGGGTTCTGCCAGGAAKCTTGCCCTGTCGATGCTATTGT[T/C]GAAGGCCCTAACTTTGAGTTCTCTACTGAAACTCACGAGGAGCTGCTGTACGACAAGGAG	transport	electron carrier activity	mitochondrial inner membrane
Sce_Assembly02	c10520_303	c10520	303	AGGCATTCAAAATCTCAAGTAAAAACTGCTACTGACAGTGGTCTATTTGAGGATTCTAG[T/C]GCATTCAATCAGATCCCAAAATCAGAACCTTTGTTTACCACAAATTTGAGTGATGACTCG	-	-	-
Sce_Assembly02	c10520_392	c10520	392	TTTGTTTACCACAAATTTGAGTGATGACTCGAAAGGTAGCAATGGATCAACCAAGGCCC[A/G]AGACTCGAGCCCTGTGCAAAATTTTCCGAAAAGAAACTCTGCCCAACAACCTTCTGTGGA	-	-	-
Sce_Assembly02	c10539_786	c10539	786	TTGCGGAACTAGAGAATCATGATGCGACGAATCCACCTTTTCTTATGCAAGTAGCACTC[A/T]GTTGCTCTCGGCAGTTGTACGAYATTTTCAGGAGCAAAGAAGATCCATACTTCTGTTGAC	-	-	-
Sce_Assembly02	c10552_1051	c10552	1051	GGTGGTCGGAAGGGGAGTGCAAAGGAAAGGCAGGCTGGTTCCCATCTGCGTACGTAGAG[C/G]AGAGGGACAAGGCCCCGGCAAGCAAGGTGATAGAGCCTGGACGTCTGACTGCGTGATCCC	-	-	-
Sce_Assembly02	c10554_1527	c10554	1527	TATGGAAGCACTGAACTCGTCCGCATCTTACTTCAGGTTGCTCAAAGGAACAGCTTGGA[T/C]ATTGATGTGGATCTAGCCCTTGGCTTTGCTGCCCACTACGGGAAGCTCGAAACCATGGGG	-	-	-
Sce_Assembly02	c10554_1827	c10554	1827	CCTCTAGTCCCCCAACTTGTTCTTGCCCCACTCAGCATCGAGATTGTGAAGGCTGCTGG[A/C]GAGAGGAGCACAGGTTCCCTCCAAGGTGTGGATTTTCTTCTCCGGTCGGACTTCCTCAA	-	-	-
Sce_Assembly02	c10558_529	c10558	529	CAGCATGGAACCGCATTTCAAGGGCGGGAATATGCAAAGCTATTGAAAGGTGGGAAGAG[T/C]TGGAGTCCTTAACTATGCCTACCATCGGTCATCCTCCATATATCATGGAGGAGTTAGCCA	-	-	-
Sce_Assembly02	c10558_639	c10558	639	GAGTTAGCCAAGAGCTGCAAGAACTTCAAAGAGCTCAAGATCATGGGTACATTTGATCT[T/C]TTATTTGCTTCAGCAGTTACCACATACCTTCCGAAGCTGAAAGTCTTGAGCCTTCGTTGC	-	-	-
Sce_Assembly02	c10572_1032	c10572	1032	GAGTTCCAAAGATGCATGGTTCCACTCTTCCGTCAGATTGCCAGTAGCATGAACAGCTC[C/G]CACTTCCAGGTGGCAGAGCGGGCACTGTTTCTATGGAACAACGACCACATTGAGAACTTA	sig-l transduction	protein phosphatase type 2A regulator activity	-
Sce_Assembly02	c10572_727	c10572	727	AGCATAACGGTATTGCTGAGCTGCTGGAGATCTTGGGCAGTATAATTAATGGTTTTGCC[T/C]TGCCACTTAAAGAAGAGCACAAATTGTTCCTTCTCCGTGCACTRATCCCACTGCATAAGC	sig-l transduction	protein phosphatase type 2A regulator activity	-
Sce_Assembly02	c10572_771	c10572	771	ATTAATGGTTTTGCCYTGCCACTTAAAGAAGAGCACAAATTGTTCCTTCTCCGTGCACT[A/G]ATCCCACTGCATAAGCCAAAGTGTGTAGCAATGTACCATCAGCAGTTATCCTATTGCATC	sig-l transduction	protein phosphatase type 2A regulator activity	-
Sce_Assembly02	c10573_146	c10573	146	ACACTGCTACTTGTCCTCGTGGTGTCCYTCACCGCAATAGAGGGTGTTCATGGCATCTG[T/C]GGCATGTCGAACGATGAATTCAAGCTTTGCCAGCCTGCGGCAGCAGTGGAAAACCCAACA	-	-	cytoplasmic membrane-bounded vesicle
Sce_Assembly02	c10573_235	c10573	235	CCAGCCTGCGGCAGCAGTGGAAAACCCAACAGACAGTCCGTCGACTGAGTGTTGTGCCG[T/C]GCTTGGGAAGGCCAACCTGTCGTGCATTTGCCGCTACAAAGGCATCGCCGGCATATGGCT	-	-	cytoplasmic membrane-bounded vesicle
Sce_Assembly02	c10577_1407	c10577	1407	GTTGCATCWTCAGATGCAACAAATATAGAATGTGCAATATCCAGGCAGGGAGATTTCTA[T/C]GTGATAAATGGCAGGAAATGGTGGACCAGTGGGGCTATGGACCCGAGGTGCAAAATCCTG	oxidation reduction	FAD binding	-
Sce_Assembly02	c10577_1527	c10577	1527	ATATTAATGGGAAAAACAGATTTCTCTGCACCTAAACATAAACAACAGTCAATGATCTT[A/G]GTGGATATCAACACTCCCGGAGTGCAGATAAAAAGACCATTGTTAGTCTTTGGGTTCGAT	oxidation reduction	FAD binding	-
Sce_Assembly02	c10581_200	c10581	200	TGTATTCTGGAGAATTACCAGAGGGAGGGTGGTGTTGAAGTGCCAGAGGTGTTGCGGCC[A/G]TTCATGCTTGGGATAGATTTCCTTCCTTTCAAGCGGCCTCTTGTTGATAGCAAACAAGCT	seryl-tR- aminoacylation	ATP binding	cytosol
Sce_Assembly02	c10581_266	c10581	266	CTTGGGATAGATTTCCTTCCTTTCAAGCGGCCTCTTGTTGATAGCAAACAAGCTGCTGC[T/C]GACTCCAAACCCAACAAGTCTAAACCRAAGGGAAATGCAGCTTGAGCTGTAAGGGTAGCG	seryl-tR- aminoacylation	ATP binding	cytosol
Sce_Assembly02	c10581_293	c10581	293	CGGCCTCTTGTTGATAGCAAACAAGCTGCTGCYGACTCCAAACCCAACAAGTCTAAACC[A/G]AAGGGAAATGCAGCTTGAGCTGTAAGGGTAGCGAAATGAAAATTGTTTCCAGGCAGATAA	seryl-tR- aminoacylation	ATP binding	cytosol
Sce_Assembly02	c10581_446	c10581	446	GTCTGTGGCATGGTGATGATTTGGTGTCCCATTTTGGATGTTTTGGTTACARAATATT[T/G]CAATCCAGGATACCACAAAGTATATTAGTGTTTTTCATGACTATTTACATCCGTTGCACT	seryl-tR- aminoacylation	ATP binding	cytosol
Sce_Assembly02	c10586_777	c10586	777	GAGCATGTTTTCACCGACTTCCTGCTGAGCCTAGACCAGCAGAAGGAGTACAAGCGACG[A/G]CCGGGCTATACCTCGGGCGAGGGGTGAAGAGTYGAGACCGACCAACTTCCCCTCTGACCT	response to wounding	inositol or phosphatidylinositol ki-se activity	cytoplasm
Sce_Assembly02	c1059_457	c1059	457	AAGGTTGCAGCCATAATAACTCTTCTGTTTATAATCGCGATCAACGTGGCGATCGGGAT[A/T]CTGCCGCATGCTGATAACTTTGCTCACATTGGTGGATTCTTGGCGGGGTTCCTTTTGGGG	-	-	membrane
Sce_Assembly02	c1059_629	c1059	629	CCCATACCAATCAGCCTCCCAAGTACAAACCATACCAATATGTCCTGTGGGTTGTGGCA[T/C]TCGTCTTGCTGCTTGTCGGGTTCACGATTTCGTTGGTGATGCTCTTCAAGGGCAAGAACG	-	-	membrane
Sce_Assembly02	c10591_2730	c10591	2730	ACGGGATCTTCTAATCAGAGAGATTGTGGAACAGACTGACGGAAATGATACCTTGCTGG[T/C]AATGATGAAGGATCAGTATGCTAATTATGTTGTTCAGAAGATACTTGAAACATGCAACGA	-	-	-
Sce_Assembly02	c10591_3102	c10591	3102	TATGTGACTTTGTTTAGGCAGTGTAGGGAGGTGCTAGGCACAAGGTTTATTCTGTGCG[T/C]GCCAGTGTATCTATGTTAGGGTGTGCTTATCCACACTGTACTAGTTGGTGTCCGTGTGCA	-	-	-
Sce_Assembly02	c10593_841	c10593	841	GGCTCTGTTATTTACAGAAGAGAGCGTTGGCTATATCATGTCCCCAAGGGCCCTGACCT[A/C]ATGTTGATGCCATTTGAGAACATCTCGTCTCGCTGTGTCAAATGGGGRGCACTGTCAAGT	-	-	cytoplasmic membrane-bounded vesicle
Sce_Assembly02	c10594_1090	c10594	1090	AGGAAAATGTCAAGGGTTCGCTATTTGCATTTCCTCAGGGAATTAAAATTCAAGGCGGT[A/G]CCACATTCTCTTGGCCTATTTGGTTTCATGCTGCAACTCCTGGAAACTTCTCTCTTTATT	-	-	-
Sce_Assembly02	c10594_1764	c10594	1764	ACTTGCCACTGCAGTGCTCTCAGCCAGAATCCTGTTTGGTGGCTTATGGAAGGACCTCG[A/G]ACAATTACTCATGATTTCTCGAAGTCATGCTGTGAGGCTAACATCCAACTGGTGATTCAC	-	-	-
Sce_Assembly02	c10594_460	c10594	460	TCCTTTACAAATTTCCGTCAATGTGTCTGGCATCTCCCTTATATGCCAGCTTTCCACCA[A/G]TTTGAATGCTTCAGAGACTGGTGCATTAACAACAGCTGCSGAGGAAGATATAGCTAACAC	-	-	-
Sce_Assembly02	c10595_750	c10595	750	AACTTGATTAACCCAGAATTTGAGGCACATAGGCAGTTGCTCTCGTCRTATGGTTCTGG[T/C]GGAGACGAAAATAAACCTGAAGGCATGGAAAATCTCGGGTCCCAGAGTAGCCATCTCCCA	response to jasmonic acid stimulus	-	-
Sce_Assembly02	c10606_1883	c10606	1883	TCAGACTCCTGTTTCAGCCGCTTGAAGGTCGATGCCCTATGCTAGCTGAGGAATGGGGC[A/G]CTGCAGAGGATATAAGTGTCTGAGCTTTGCTGTAGGAAAGTTATGCAACTGCAGAAGAGC	-	-	-
Sce_Assembly02	c1061_881	c1061	881	ATTTGATGAAGAAGACGAYGATGAAGATgaaGAAGAGGAGGAAGATGATgagGAGTGAA[A/G]CCCTCTTTCATGCTGAATTAAAATTGGCTTCGACAAACTCCTGTGCGTGTAGAGTGGAGA	nucleosome assembly	-	-
Sce_Assembly02	c1061_968	c1061	968	CTTCGACAAACTCCTGTGCGTGTAGAGTGGAGATCCCCCGGGTCTCCTGGGGACTGAAG[A/T]GCAAGGTGTCCCCTTTTGTGGTGTTTTGTTGCTTGRCTTAGCTGGATCTGTAGGATTCTA	nucleosome assembly	-	-
Sce_Assembly02	c10617_1092	c10617	1092	AAATTTTGCAGAGACACCGTGTTGTACTGTACCATACCATGACAAGATCGGTTGCGTCG[A/G]AGCTAGGTGTTGTACAATTACCYGTGGACTGTAGAAATCGCGTCGTGTGAGGATGATGTT	-	-	membrane
Sce_Assembly02	c10617_1115	c10617	1115	GTACTGTACCATACCATGACAAGATCGGTTGCGTCGRAGCTAGGTGTTGTACAATTACC[T/C]GTGGACTGTAGAAATCGCGTCGTGTGAGGATGATGTTGTAGTAGGGGGTTTGTGAGGGAT	-	-	membrane
Sce_Assembly02	c1062_470	c1062	470	AGCCAGCCAGCTCGCGCGCGGCTCGCCTGGCCGGATGTTGCATCATGTAGCCTCCTAGT[A/T]GTGTTGTTGCTGCGTCTGTCTCATACTGTCGTCGTGTATTTTGTCTGCAGCTCTTGCTCR	-	-	-
Sce_Assembly02	c10624_1749	c10624	1749	GAAGTTCTTCAYGACCTTAAGGAAATTGGAAGTGCTTTGTATTGGATGAGCCTTCTGGA[T/C]ATTGTTTTGAGACAAATCGACACTACACAGTTCATGCAATCAGCTCCATGGTTGGGATTG	-	-	-
Sce_Assembly02	c10624_1945	c10624	1945	ACCAGTGCAGTTGCATCGAGCCCTGCATGCGCAAATCCATCTTCCTATCTTGTCATGTC[A/G]AAGCAGGCTGAAGCTGCCAGCCTATTGTACAAGTCAAATCTCAACTCAGGGAGCGTGYTG	-	-	-
Sce_Assembly02	c10625_388	c10625	388	CACGATGAGAACGTGCAGAAGGTCGTGAAGCGGCTCAAGCAGCGCAACCCCAAGAAGGA[T/C]GGCCTCGTCTGCACGGCCAGGAAGCCCTGGATCGCCGTTGGCATGCGCAACGTGGACTAC	-	FAD binding	plasma membrane
Sce_Assembly02	c10627_215	c10627	215	TTCTTCTTTGCTGCCATTCCGTGGTATGTTGGAGCTTTTGTTCTGATCTGCGTGCGAGT[A/G]CATGACTACAGGGAGAAACCAGGATATGTTGCTTGTACAATTGCTGCTTCACTTGCTGCN	-	-	-
Sce_Assembly02	c10627_80	c10627	80	GCCGCCGCGCCCTACTACGCCCAGGGCTACCAGGCCGTGCAAGGTTATATACCTGTTGT[T/C]GAAGGAAGGCCTGTGAGGATGCGACGTCTTCCATGCTGTGGCCTTGGCATGGGTTGGTTT	-	-	-
Sce_Assembly02	c10631_1184	c10631	1184	TTAAAGGAATCACTTGGACTAACAATTTTTGGATTTGATGTTGTTGTTCAGGAGGGCAG[T/C]GGAGACCACGTCATAGTGGACCTAAACTATCTTCCGTCATTCAAAGAAGTTCCTGACTCC	-	ki-se activity	-
Sce_Assembly02	c10631_542	c10631	542	GATCCAAATTGCTCCATCAGTTTTCCCAGGGGAATTTCATTTTCTGCAGGAATGTC[T/C]GAAGTTATAAGGTTTATGGAAGAATATCCTGATTTCTGCATCATTGATCCATTCAAAAAT	-	ki-se activity	-
Sce_Assembly02	c10634_662	c10634	662	GGTGGGTTTCCAAAAAGTGTATGCACATCAGTGAACGAATGCATGTGCCATGGTATTCC[A/T]GATTCACGAGAACTAAAGGATGGAGACATAATTAACATCGATGTCACTGTCTACTTGAAT	cellular process	cobalt ion binding	chloroplast
Sce_Assembly02	c10634_861	c10634	861	GAAGAATGCATGCTTAGGGGCATATCAGCCTGCAAACATGGTGTGAGCTTTAAGAAAAT[T/C]GGCAGAAGAATAAGCGAGCATGCTGAGAAGCATGGATTTGGTGTTGTGGAGCAATTTGTT	cellular process	cobalt ion binding	chloroplast
Sce_Assembly02	c10639_2174	c10639	2174	TCTCGAGGTGCCTTTGCAGTTATCTATGGACTGCACTTGAAGTACTACATAAAGGATCC[T/C]GAGGTTATTCTGGGAAGAGAGACAGAAGACGTAAAAGTAGACATAGATTTRGCAAAAGAA	-	-	-
Sce_Assembly02	c10639_2225	c10639	2225	AAGGATCCYGAGGTTATTCTGGGAAGAGAGACAGAAGACGTAAAAGTAGACATAGATTT[A/G]GCAAAAGAAGGGAGGGCGAACAAAATATCTCGCCGACAGGCGGTTATCAAGATGGATAAA	-	-	-
Sce_Assembly02	c10639_2309	c10639	2309	ATATCTCGCCGACAGGCGGTTATCAAGATGGATAAAAGTGGGTCTTTCCATATCAAGAA[T/C]ATCGGGAAATGCTCAATCTTTGTTAATAGCAAGGAAGTGCCRAGCTGCAAAGGGATCAAC	-	-	-
Sce_Assembly02	c10639_2544	c10639	2544	CAGCCGGGTTTCTGATCTTGCTTACCAAGGTGCCCGATGAGCAGCGAGCAGCGTATTTG[T/C]GTTGCTACCAGTAGTTAGCGCGTCGAGCCCTTCCAGGGCATTCACGTTTTAGAGTAGAGT	-	-	-
Sce_Assembly02	c10643_674	c10643	674	TGGAAGCTGAACCTGTCCTTCTAGCTGATGTTCTTTCCTTCGTTTACCTTACACAACTT[C/G]GATGCCAGTGATGTTGAGCCACTGAGGWGCTGCAGCCATATCAGAGATAAAAGTTTTTTC	-	-	mitochondrion
Sce_Assembly02	c10646_1211	c10646	1211	CGCCAGTCTTCACAGAACCACCAGTTCAAAAACTAGTTCAAACAGCAGCGTGCACGCCC[T/C]GAAAAGGAGYGCAGACGAGCAGCTCCCATCGAGCTTGTGCTTTGTCAGGTTGTCGGACAT	-	-	-
Sce_Assembly02	c10647_1471	c10647	1471	TTGGTTGGTATCAACAATCAGATGAGCACTCTTCAAGACAGTGGTGATGAGGATCAAGC[A/G]CAAGAAAGGATCAACAAACTCTCCAAGATTTTGAAGGATAACACTATAACATCACATCTC	fatty acid biosynthetic process	ATP binding	-
Sce_Assembly02	c10647_1588	c10647	1588	CTCAATGGTGCTGGTGTTAGGGTTGTCAGCTGCATTATCCAAAGAGATGAAGGGCGTTC[A/G]CCAATGCGCCACTCCTTCAAATGGTCATCTGACAAGTTATATTATGAGGAGGACCCGATG	fatty acid biosynthetic process	ATP binding	-
Sce_Assembly02	c10647_1903	c10647	1903	ACCAATGGGTTTTTGTTTGGAAGTATTGATAATGAAGTTCAAGCCTCATCATCATTCAC[A/G]TCTAACAGCATACTCAGATCATTGATGGCAGCGCTAGAAGAAATAGAGTTGCGTGCTCAC	fatty acid biosynthetic process	ATP binding	-
Sce_Assembly02	c10647_2086	c10647	2086	TTTGATCTAATTCCATCTTCAAGGATGACGAATGAAGTTGGTCAAGATGAGAAGACAGC[A/T]TGCACATTATTGAAGCATATGGTTATRAATATATATGAGCATGTTGGTGTCAGGATGCAT	fatty acid biosynthetic process	ATP binding	-
Sce_Assembly02	c10647_2245	c10647	2245	GATTGTGATGGGCAGGCTAATGGTGCTTGGAGAGTTGTTGTTACCAGTGTAACTGGGCA[T/C]ACCTGCACTGTTGATATTTACCGAGAAGTGGAGGACCCCAATACACATCAGCTTTTCTA	fatty acid biosynthetic process	ATP binding	-
Sce_Assembly02	c10647_2309	c10647	2309	GCACTGTTGATATTTACCGAGAAGTGGAGGACCCCAATACACATCAGCTTTTCTACCG[T/C]TCTGCCACACCCACAGCTGGTCCTTTGCATGGCATTGCATTGCATGCGCCATACAAACCW	fatty acid biosynthetic process	ATP binding	-
Sce_Assembly02	c10647_2477	c10647	2477	ACATACTGCTATGATTTCCCATTGGCATTTGAAACAGCATTGAAGAAGTCATGGGAAT[A/C]TGGTATTTCACATGTTGCAGAATCTAATGAGCATAACCAGCGGTATGCTGAAGTGACAGA	fatty acid biosynthetic process	ATP binding	-
Sce_Assembly02	c10647_2715	c10647	2715	GAATTTCCAGGCGGCCGGGAGATTATAGTTGTTGCAAATGATGTGACATTTAAAGCTGG[A/G]TCTTTTGGTCCTAGAGAAGATGCATTCTTTGATGCTGTCACCAATCTTGCTTGTGAGAGG	fatty acid biosynthetic process	ATP binding	-
Sce_Assembly02	c10648_2070	c10648	2070	ACACGAAGCTTCACCTACACACGCACCGAGCCAAAACAGGATGCTGGTGCGACTGCAAA[T/C]GTTTGATTAGCTCAGCCACAGCATGCCTGTTGGTYCTGATGAAACTCACAGAGATAGCT	-	-	-
Sce_Assembly02	c10654_195	c10654	195	CCAGTGGAAGTGCATCACCCGGTGGTGGTTAAGAGATGGATCAAAATCCTTCCAGTGTT[A/C]ACGCAGTGGAAGTGCATCACCTGGTGAGGGTTGAGAGATCGATCAAATTCTTCCTACAGT	-	-	cytoplasmic membrane-bounded vesicle
Sce_Assembly02	c10655_302	c10655	302	GGTCATCCACGGCGCAGYATTACTCAAATAATAAATGCCCCAAATGTGCGGGGTTACTC[T/G]AGTTGTTTGAACTTGTTTTTGCTTGAGCACAAACGTATTGATCGATGTTCATCGATCTTG	-	-	-
Sce_Assembly02	c10665_813	c10665	813	ACTTGTGCATTTGAGAAGTGCCATGGAGCCTTCAGTATCTCCGCCAGGCGCACCGACGC[A/G]CAGACCTTGTACTGGAAGCTCTGTGAAGGATTTGTGTCTTGTTTCAAAACAAGGTTCAAT	-	-	plastid
Sce_Assembly02	c10673_1709	c10673	1709	ATCTCATTACTGCCTGAGTAGATGAATAATAGATMATTATATATAGCAATATATATAAT[C/G]GAGAATGAAGTTCATCTTCATTACCTTGTGATACACCCAGCTGTGTTTGTGCCCCACCGA	-	-	-
Sce_Assembly02	c10675_140	c10675	140	TAAATCTACTATTTTATCAATTCATCAGAACTTGGACAGCCTTTAAAATTATCTTACCA[A/G]TCAATATTTTGAATTCAGATTTATCTGCCAAGGTTCAACAATGGAGTTTCAAACTAATGG	-	-	-
Sce_Assembly02	c1068_754	c1068	754	CTAGCAGGCGTTACCAGCTTGCGCGCTCTGAGTATACAGAAAATCTAGCATAGCCCACC[T/C]CTCTGCGTGTATGCTTGTTACCGTTGTGTTGAAACTTTGTAAGGAGCACCATCGTTAGAT	translatio-l initiation	translation initiation factor activity	-
Sce_Assembly02	c10681_1351	c10681	1351	TATATACGAAAAACATGCATAGATAGAATAGACTGGAGAGAGGGCAAGACAGAGGAGAT[A/G]CCGGCGGTGAATAAAATGTTTATCCAASATGGAGTTAACAAGGGGAATGGAGGTGAGCCT	protein amino acid phosphorylation	receptor activity	-
Sce_Assembly02	c10681_1379	c10681	1379	TAGACTGGAGAGAGGGCAAGACAGAGGAGATRCCGGCGGTGAATAAAATGTTTATCCAA[C/G]ATGGAGTTAACAAGGGGAATGGAGGTGAGCCTGTTCATCCAGGTCGCCCAGCCACATAAA	protein amino acid phosphorylation	receptor activity	-
Sce_Assembly02	c10681_796	c10681	796	GATCTTACTGCAATACATGAACATCTAGAAACAGCTGGCTATAAAGATGACGAGGGAAC[A/T]GCAAATGAGCTCTCATTTCAGATGTGGACTAATCAAATGCAAGCTACAATTGACTCAAAG	protein amino acid phosphorylation	receptor activity	-
Sce_Assembly02	c10681_883	c10681	883	ACTAATCAAATGCAAGCTACAATTGACTCAAAGAAGAAGGGCGACACTGCATTTCGACA[A/G]AAGGATTTTAGCATGGCCATTGATTGCTACTCTCAGTTCATTGATGTTGGTACCATGGTT	protein amino acid phosphorylation	receptor activity	-
Sce_Assembly02	c10683_1319	c10683	1319	GAACGAGAAGTGAAGAAACAAAAACGGAAGCAATCAAACAGGGAATCAGCTCGTCGCTC[A/T]AGATTGCGCAAGCAGGCTGAATGGGAGGAAGTAGCCAGTCGAGCTGATTTGCTGAA-GCA	-	-	-
Sce_Assembly02	c10683_1458	c10683	1458	GAAGAATTGAAACAACTTCAGGAGAAGTGTGATAACTTGACCTCAGAAAATACATCTTT[A/G]CATGAAAAGCTTAAAGCGCTTGATAGTGAGAAACCAAATGGAAACTTGTGAAGCAGTGAA	-	-	-
Sce_Assembly02	c10689_486	c10689	486	AATACAACTCTTGCTTTCTCAAACCTGGTTGGACCAACTGAACAAATAGAGTTCTATGG[A/G]CACCCTGTTGTCTTCATTGCACCTAGTGTTTATGGAGCTCCACAAGCTCTGCTTGTGCAA	-	-	plastid
Sce_Assembly02	c10693_484	c10693	484	TTGCCACCAGAGTGAAGCGGCGGGTGACCGACCGGCGCGCCAATAAACCATTTGCCGCA[A/G]CAGTGACTGAGATTCAGCTCAGTTTCTTGTACATAAGAGATGTTGGATGATTGTGTTATT	-	metal ion binding	-
Sce_Assembly02	c10696_1522	c10696	1522	CTAGAATAYGAAAAGGCTATTGATGACTTGACATCCATCAGGGATCTTGTTTCTGGTGC[A/C]AACAGCTATGCTTTGAAAATTGAGGCTGATAGCAATTCCTGGCAGAAGCAAATTTCATCT	-	-	chloroplast
Sce_Assembly02	c10696_519	c10696	519	CCGATAGAGTACCACAAGCCACTTACTCTTCTGCCAGCGCGTTGGAAGAAACAAACAAT[T/G]TAATGGTCCTAACTCGTGAGAAGACAAAAGTTGCTGGATTTACAAAACTGGATGAAAAAG	-	-	chloroplast
Sce_Assembly02	c10715_1680	c10715	1680	AGAGTTAAACTTAGTGCTTTTCAAGAATTTCTCGTACAACTTCCCAAATCTAGGAGCCG[T/C]GCTATAATGGTAACTGAGCTGTGCTGGAAGGAGGGTTCTTCGGAGAGTGGCCGCCAACA	-	-	-
Sce_Assembly02	c10717_796	c10717	796	GAGGAATTCTCTACGGATGTTCAACTTGATCAAGAGAGTATTTTAAACAAGCTTTCAAC[T/C]ATCGACAAATGTTTCTCAGCCGAGACTGTTGAGGAGATCTTGAAAGCACTTGATTCAGAA	fatty acid beta-oxidation	enoyl-CoA hydratase activity	-
Sce_Assembly02	c10721_413	c10721	413	CCGGGCTTTTCAAGACTGGTGGCTTGATGAAAGAAAAGGTACTCTTTTGCAGCAGTGA[A/G]GTAGGCCGAACTTCGTTTGTTCGGCAGCTGGAGTCAGATTTCCACATCGACGCAAGCCTC	-	-	-
Sce_Assembly02	c10735_593	c10735	593	CACACCAAGTGTAATTCGTGGCAGAGGCTCTAGACGTTACCAACCACGTCGCAGTACCA[C/G]TGAGATATCTTCAGAGCAAAATGACAAATCACAGAAACCTGAAAATGCTTTGTCAAATGC	-	-	-
Sce_Assembly02	c10735_694	c10735	694	AAAATGCTTTGTCAAATGCAAATTTGGGGAAACACCAACCTCAGAATTCAAATTCTCGG[T/C]CTGAGCAAGGTTTTCCTAATAAGCAATCCTTTGCATCAAACTTGAATTCAGCCTCGCCGC	-	-	-
Sce_Assembly02	c10739_142	c10739	142	GGTTTATGGACAGGACAACTCAATGGACAGGAGGAGCTCCTTGGACCCCCTTGCCGAG[T/G]CGCATTACAAGAGACCCACTCCTCTAGAGGAAAAGAAGAATGTGCGCAGTATRGGCGATG	-	-	membrane
Sce_Assembly02	c10739_318	c10739	318	CGTACTGCMATTGACATAGATGCCGAGCTTGGCTCAAGTGTTCAGAAAACATCAGATGC[T/C]AAGGCTGGAGCTGAACTTTTCTATGAGCCAGATGAGTTGATTCCAGAACGTGGATTTGAA	-	-	membrane
Sce_Assembly02	c10744_526	c10744	526	ATAACAATTCAATGTCTTCTAGAGAGAAATCGGTTACAAATATATACATGCATGATTTA[A/G]AAGATGGCGTAGTTAGGACGGTTCTCCCAGCTTCAATTGTGACCGAGGAACGGCTTTGGC	-	-	-
Sce_Assembly02	c10747_846	c10747	846	GAGGTTGGTGAGGACAGATTAGCAATTGAAGCATTAGTTCGCAATCTCTCTTGCAGCTC[A/G]TTGGATGAACGGAAATCTGCTGCTGCTGAAATAAGATCTCTGGCC-AAAAAAAGTNCAGA	-	ligase activity	-
Sce_Assembly02	c10748_413	c10748	413	CCAGTGAAGAAGTTTGAATGGGCTAAGNAACTTGTTGCGAAGTACGGAGCACTGGTGTC[T/C]GTTGTTTCCTTCGTTCTGGGCTTCATCTACCTGGTCGCGAGCCCGTCAAAATCTGCCGGC	-	-	integral to membrane
Sce_Assembly02	c10755_1043	c10755	1043	GCAGCTGCAACCCACAGAAATCCAGCAAGCCTCACAACAATTATATGGGACTACTAACA[C/G]CCCTCAGTCGTACCCTGGGCCAACCAGTGGTTCGATGCCTCTTAGACCACAGAGTCAACC	-	-	-
Sce_Assembly02	c10756_571	c10756	571	GTTCGACAGCCTGCATCACAGGCTATGCAGGCTGTTCAAATACCCAGAACAAATTCTGT[A/T]CCTTCCTTTTGGTGCAAAATATGCAAGGTGGATTGTGTCACTGAATTCAATTTCGGCGCC	-	-	-
Sce_Assembly02	c10757_758	c10757	758	AATTCAAGTGATGCTGAGAAATTTGCTGAAATCTGCCCTTGCCCTTGCAATGGCGTTGG[A/T]TGGGGTGTTATATGGGGCTTCATYTCATTTATTTTTCTCTGTGCGTCGATATATCTTGGA	-	-	-
Sce_Assembly02	c10772_855	c10772	855	TTCATCAACACACGTTAATTATGGCCTGCCTATATGCGTGGAGTCTGCAACCTCCTCAC[T/C]TCAGCGACGCTTGACTGAACCTCAAATTGGGGGATTTCTCTCTGTTTCCCTTCTCAATGG	-	-	-
Sce_Assembly02	c10775_1025	c10775	1025	AGACAAAATTTGTGTACCCCGAGCAAACAGCAGATCGTACACGATAYTGGATCTTGAAG[T/G]TTGTCAACAAGCGGTGGAGAGCTTACAAGTCATTCTTGAGGAACAAGTATTACAATCCAA	-	-	-
Sce_Assembly02	c10775_1577	c10775	1577	TGGGGCAATTCYAGGGCTTACGAAGGTTCAAATTGTGGTGAACAATCAGCAAGGGAAAC[A/G]CGGCTTGAAGAGAAAGTTATAGCTATGGAAAGCAATTTGCAGTTTTATACTGAACTTTCA	-	-	-
Sce_Assembly02	c10776_1072	c10776	1072	CCGAGACTTAAGGAAATTGAAGCCCCACTTAGCAGATCAATGGATGAGGACCTTGACGA[A/T]GCAGCTCGGGAAGTGAAGGAAAAAAGAAGAGTCGCGGATGAAGCAGCTGTGGACCCAAA	-	-	-
Sce_Assembly02	c10787_852	c10787	852	ACCTTGGCAGATAAGAAGCTAGCAGGGAAGAAGAGCCTTTACATCAGGCTAGGTTGTCG[A/T]GGGGACTGGCCCAACATCGAGCCGCCTGGCTGGGATCCTCAATCAGATGCCCCGCCCACC	-	ki-se activity	-
Sce_Assembly02	c10789_147	c10789	147	GGATCTCYGTCATCGGGAACATCCTGCAGCAGGAGCACCTGTGGGAGTTCGACATCAA[A/G]AACCGACGGCTAAAATTCCAGAGGTCGCGGTGCACGCACTGATCCTGATCGTTCGTTCCA	-	hydrolase activity	-
Sce_Assembly02	c1079_2000	c1079	2000	GTTGTAGTTGTACCAGGTCATCTAGCTAGTTTGCCTAGCTGAAAATAGTTGGACCACTC[T/G]CTTGTGTGTGTGCTATGAGTGGCTATTGTGAGAATCTGTTAATTTTATGTCACGACTTAT	-	-	-
Sce_Assembly02	c10794_1477	c10794	1477	TCACCACCACCACCCCAGTTCCAAGGATATTAAGCATGGCATCATCCAAACATCGACGA[A/G]GAGCGRCCAATTATGGTTTAACATAACATCGCGTGCACATGCACACGTGTACCTCAATAA	cellular process	-	-
Sce_Assembly02	c10794_1483	c10794	1483	CCACCACCCCAGTTCCAAGGATATTAAGCATGGCATCATCCAAACATCGACGARGAGCG[A/G]CCAATTATGGTTTAACATAACATCGCGTGCACATGCACACGTGTACCTCAATAATTTGGA	cellular process	-	-
Sce_Assembly02	c10794_1566	c10794	1566	CGCGTGCACATGCACACGTGTACCTCAATAATTTGGAACGTGCATGCATGCATGCATGC[A/G]TCGTGACTTATTATTAATTATGTGTATGTCTGTGCGTATGTATGTGCAAACTAAGTGAGA	cellular process	-	-
Sce_Assembly02	c10797_1497	c10797	1497	ACCAGAGCACCTTCTACTTCTAATAGGCCATGAACTATAGATAGAGAAGAATCATTCTG[A/G]GCGAGTACATAAGAAGCGATCCACTTTTTTTCATCAGTTCCAGGGGAAGACCAAAGATCT	-	-	plastid
Sce_Assembly02	c10798_156	c10798	156	CGCGCCCGGCGTCCTTCCTTTGGAACGGTCCCTCTTCTGTTTCTCATATTCTAAGCATG[C/G]GAGGATCGGAACGAGGAACAACCACAAGATCCGTAGATCGCTTCAGGCCTTAAAAGTGAA	-	-	-
Sce_Assembly02	c1080_248	c1080	248	GTTATTTTCTCTCCAAGTTGATTGGCAGACCTTTGGTTTGCTGGTTGTGGCCTGAAAGA[T/C]TGAGATATTTCCAGTCAGAGATTGCAAAGAGGAAAGACAAGYTGTTGAACTACATGCTT	-	-	membrane
Sce_Assembly02	c10803_1238	c10803	1238	TACCGTGGAAATACTGGAATGAAGCCCACACCTTTTGCTCCCTCAGGACCATCGTCCGG[C/G]GGTAGCGGCAACAGCTATGGCACCAGGCTCCCCACAGCTCGGATACTACCACAAGCAGAG	-	-	cytoplasmic membrane-bounded vesicle
Sce_Assembly02	c10809_249	c10809	249	CATAATGCACCTATTGTTGAAAATGGCTATAATGAGGAAGAGATGAAAATGGTGAAGGA[A/G]ACCAGAAAAATCTGGAATGACAAGGATGTAAGAGTAACTGCAACTTGTATACGGGTTCCT	threonine biosynthetic process	-D or -DH binding	mitochondrion
Sce_Assembly02	c10809_474	c10809	474	GACGACCGTGCTGCCAATCGCTTCCCTACACCACTGGAGGTATCGGATAAAGATGAYGT[A/T]TCAGTTGGTAGGATTCGTCAGGACCTGTCGCAAGATGATAACAGAGGGTTGGAGTTATTT	threonine biosynthetic process	-D or -DH binding	mitochondrion
Sce_Assembly02	c10809_564	c10809	564	CAAGATGATAACAGAGGGTTGGAGTTATTTGTCTGTGGAGAYCAGATACGTAAAGGCGC[T/C]GCGCTGAACGCTGTGCAGATTGCTGAGATGCTACTGAAGTGACCACCTTTTCTGTATCTC	threonine biosynthetic process	-D or -DH binding	mitochondrion
Sce_Assembly02	c10809_625	c10809	625	CGCTGAACGCTGTGCAGATTGCTGAGATGCTACTGAAGTGACCACCTTTTCTGTATCTC[T/C]CTTGTTCCACATTGCTCCAGCCATTGGTGGATTGATGTACTCTAGTCAGTTTGAGCTCAG	threonine biosynthetic process	-D or -DH binding	mitochondrion
Sce_Assembly02	c10811_386	c10811	386	GAGTTCGACGATAATGGAGATCTCATCCTCTGCCGCCTGTCCAAGAACAGGAGGGTGAC[A/G]CTGCAGGAGTTCAAGGGCATGACTCTSGTGTCGATCCGCGAGTACTACATGAAGGACGGC	regulation of transcription, D--dependent	transcription coactivator activity	-
Sce_Assembly02	c10811_413	c10811	413	CTCTGCCGCCTGTCCAAGAACAGGAGGGTGACRCTGCAGGAGTTCAAGGGCATGACTCT[C/G]GTGTCGATCCGCGAGTACTACATGAAGGACGGCAAGGAACTGCCCACCTCCAAAGGGATA	regulation of transcription, D--dependent	transcription coactivator activity	-
Sce_Assembly02	c10815_915	c10815	915	ATCCACCACAGCGCAAACTTGCGGCCTAGCATGAAATCGGTGGTCCGTTTCTTGAAGGG[A/G]GATAGGGAATCACTCGAACTGATGGGCAAGCCTAAACCCACAAAGCCCCCAATGTTCGAC	-	sig-l transducer activity	-
Sce_Assembly02	c10815_981	c10815	981	GAATCACTCGAACTGATGGGCAAGCCTAAACCCACAAAGCCCCCAATGTTCGACTCCTG[T/C]GATTCAGAGGACTACACYCGCACGAGTTACCTCAATGATCTGGACAAGCACAAGCAGCTT	-	sig-l transducer activity	-
Sce_Assembly02	c10816_1441	c10816	1441	TCTGAGCCCATTGTAGCAGGGCAAGAGGAATCGTATCCTACCGAAGATGAACCAAGTCC[A/G]GAAGAAATGGCTTTCCTTAAATCTCTTGGCTGGAAACAAGACGAAGTAGTTCCTCCACTG	-	-	-
Sce_Assembly02	c10818_405	c10818	405	TTGCTTAGGCTCCTAAGACATCCCGATATCGTGGAAATAAAACATATTCTACTTCCTCC[A/G]TCKAGGAGAGAGTTCAAGGATATATACGTTGTTTTCGAACTCATGGAATCTGATTTGCAC	protein amino acid phosphorylation	MAP ki-se activity	plasma membrane
Sce_Assembly02	c10818_408	c10818	408	CTTAGGCTCCTAAGACATCCCGATATCGTGGAAATAAAACATATTCTACTTCCTCCRTC[T/G]AGGAGAGAGTTCAAGGATATATACGTTGTTTTCGAACTCATGGAATCTGATTTGCACCAA	protein amino acid phosphorylation	MAP ki-se activity	plasma membrane
Sce_Assembly02	c10826_686	c10826	686	ACTTTATCACAGCTGTTAGGAGAGCTCAATGCGGCTGGTATGCAGATTGATTCTGAGAA[T/C]GATTGGGAGAGAACATCCCTTGAAAAGCACATCAGATTTTTCAGAACGTCCTTTCTTCAA	growth or development of symbiont on or near host	D--directed R- polymerase activity	alpha D- polymerase:primase complex
Sce_Assembly02	c1083_1803	c1083	1803	ATGAATACAGATGCCGAGGGTGACAGTTGACGATAATTTAGGCCCTGAAATTCCGAGGT[T/C]GAGCGAACATGAATATAAGGAACAATTCATACTTTTTTGTCTCTGTTGTAGTCTTGTAGT	-	-	-
Sce_Assembly02	c1083_760	c1083	760	CAGAGTTTACCAACTGCAGCAAAAACATCTCAATCATCTGTTGTCTTGGGCCCTACAGT[A/T]GAACAGGAAATGAAGTCTTACCAGAGTGTGAAGCCAGCAATAATGATTCCCAAGATTATT	-	-	-
Sce_Assembly02	c1083_916	c1083	916	AACCCCCACATGGACTACTTGGATACGTCCTCCTCAGCTACTTCGGTTTGCCTTTCTCA[A/G]GCTGATGGATCATTGMAACAAAACTTTCCATCTTCATCCTTCGATCAGCATCAGCTGTTG	-	-	-
Sce_Assembly02	c10830_447	c10830	447	AAGACGGCCACTATCACCACCAACTGGTTCGAGTTTTGTTGCCGTGCCAACATTCGTGA[A/C]GGAGACATCTGCGMTTTTCATTTGACGGTGATTTCAAAGCGCTGCCTTGCTCTCACTGTG	-	-	-
Sce_Assembly02	c10830_662	c10830	662	GAACCTACAGTCTRCCTTCGGACGCTGCTATCGGGTGCTTTTGAAGATCTAACACCTAC[A/G]CCGGTGCCTATGTAAACTCTATTCTCACTGAGTTGATTTTCATCCACCTGTCAATATCCA	-	-	-
Sce_Assembly02	c10831_757	c10831	757	GATGATGAAACTGTTACGATGATCGACTTCCCACAGATGGTATCTGTTTCGCACCGGAA[T/C]GCCCAGATGTATTTTGATCGAGATATTGGGTGTATCTACAAGTTCTTCAACAAAAGGTTC	-	transferase activity	-
Sce_Assembly02	c10834_2484	c10834	2484	ATAGATGAAGAGGGAGAGGAGGGTATGATAGCTGATGATGACCCTCGTGCAAGTGCTGC[A/C]GTGCAGAACGGTGATGATAAGTGACGAGGCTTTGAACGATGAATGATGGGCATGATCGGC	-	nucleic acid binding	-
Sce_Assembly02	c10836_1530	c10836	1530	CGACCGTTCATGAAGCTCTTCGTGGAAACACAGATGTTCTCTGTTCTATCAGATTCTCG[A/G]CTTGCCGCATTTGAAAACGAGCACACACAAGGCGTTGCTTCARGTGGAGATC-AAAATAT	-	-	-
Sce_Assembly02	c1084_1320	c1084	1320	TAACTAGTTAGCTGTTGTTTTAGGCTGTATGTATGTAAATTGGGTCGATTGATTTGCGT[T/C]GTGTTAGGTCTAATCTCAGCACGGTGAAGCTGCTGCCATGCTGTGAAAGTGTAACTACGT	-	-	-
Sce_Assembly02	c1084_898	c1084	898	CAGACGGAACCCGTCAATGTTGATGAACTGGAGACCGAGCTTGAGAGCCACCTTCAGGA[T/C]AAAATCGAAGCCGAGATTCAGTGTCTGGTCATGGTGAAAGCRAGGCAAAACTGGCAAGCC	-	-	-
Sce_Assembly02	c10848_216	c10848	216	ACCTGATTGAAGGCTAACGACATGGGGATATTCAATAGCAATCACATGCGTTCTGAAGA[T/C]TTTGGCGTGGATGGAGGATCTCGGCCAGAAAAGCGGGATGGCTCACGGTTGATGTCCGGC	-	-	-
Sce_Assembly02	c10852_528	c10852	528	TGCGAACAATATACGAAGATGATTTCGGAGAGCTTGCSGTTGATGTCAACTATCTGAAT[C/G]TCGCCAATGCAGCTCCAGCGGATAGAATTTTCATTTGCTGACGTCCATCCATAGGATCAT	-	-	cytoplasmic membrane-bounded vesicle
Sce_Assembly02	c10852_738	c10852	738	CAGTGATTTGGTAGCAAGTATCCTGTATAGYTCAGGTGTTCATCTCAAAGACGGCTTCA[T/G]ATGTTTATTTGATTGAATGTACAGATGTAGTCGAGGAAGCAGTTAATCTATTTCCCTGTA	-	-	cytoplasmic membrane-bounded vesicle
Sce_Assembly02	c10854_413	c10854	413	GGGCACTCTCTGAAGAAACTGCAAATGGTCATTGATTCAGTACACGGAGCTGAAGGAAC[A/T]GTTCGGCTGAGTTCACTCTATGAGAATTTCACCAAGACTACATGGTCAGAAAGAGAATCM	-	-	-
Sce_Assembly02	c10857_616	c10857	616	AAAGCTGTTTCTTTTAAAGATGAGAATGGGCAAATAGTTACTTCATCGAGGTACTCCTC[A/G]GGACCCAAGGTTTCTTCATCTCGCGATCGGAAGATACTACCAGGTGGACAAAAGGCTTT	-	-	-
Sce_Assembly02	c10857_698	c10857	698	GCGATCGGAAGATACTACCAGGTGGACAAAAGGCTTTCACGGGATCTATTGTTGAACA[T/C]GATGACGGTCTCTCAGCGATCGAACAACCAAGTAGTGAGAAACCTGCGAGTTSTGCTTCT	-	-	-
Sce_Assembly02	c10857_751	c10857	751	TGAACAYGATGACGGTCTCTCAGCGATCGAACAACCAAGTAGTGAGAAACCTGCGAGTT[C/G]TGCTTCTTCTTCAAGGCCCGTGTCTAGATTCAAGATGCAGAAGGGAGGGCGCTGAGTATG	-	-	-
Sce_Assembly02	c10857_825	c10857	825	GGCCCGTGTCTAGATTCAAGATGCAGAAGGGAGGGCGCTGAGTATGCCTCTTGGACACT[A/G]GAATTACCACAGAATCATCTACTTACTTTTG-AGTCGCTGGCAAGAGCTGCATTGACAAC	-	-	-
Sce_Assembly02	c10865_428	c10865	428	ACTGCCCTTCACATGGCCGTGAAGGGTAAAAACACAGATGTGGTGGAAGAATTGCTGAT[A/G]GCTGATCCTTCCATCCTCAATGTGCGTGACAAGAAGGMAAACACAGCTTTACATATAGCT	-	-	membrane
Sce_Assembly02	c10865_557	c10865	557	TGGAGGCCCCAGATGGTTCAACTTCTGCTCGGCTATGAGTCACTTGAAGTAAATGCTAT[T/C]AATAGTCAAAACGAAACAGCTATGGACTTGGCTGAGAAAGTTCCCTATGCTGAGTCTAAA	-	-	membrane
Sce_Assembly02	c10865_704	c10865	704	GCTGGTGCAAAGAATGCCGTGAATGTTGGTAAAGTTGACGAAGCATCAGAGCTAAGGAG[A/G]ACYGTGAGTGATATCAAGCACAATGTGCAAGCACAGCTCAGTGAGAATATGAAGACCAAC	-	-	membrane
Sce_Assembly02	c1088_359	c1088	359	GTTGTGGTCCCTAGGCAGACACGGGAAGGGAGCCAACCGAACTTTGATCATGGTTACCG[T/C]GTTGGCTATAAGCTCAAGGATGACAAGTACTATATTAACAATCACTTGAGCTTTAAAGTC	-	-	membrane
Sce_Assembly02	c10885_1649	c10885	1649	TATTACTCTATGATAGAAAATTAGGCAGTTGTAAAGCAGTTTATATTCTCTTATATTTG[A/G]TGTTTCTATGATACTATAGGTCTTCCTCTGATCGACTGTCAAACAATGCCAATTTCATGG	-	structure-specific D- binding	-
Sce_Assembly02	c10885_1905	c10885	1905	CTAATAGTTACTGTCATACGAAATGCATGTTTTCTCCTATTGTGATACACATATTGATC[T/C]TGTACTTCTTGTCTGATAAAACTGGGAATCATAATATTCTCTTTCGCCAAGTAAGCCCCA	-	structure-specific D- binding	-
Sce_Assembly02	c10892_142	c10892	142	CCGAGACAGATTGGGATTTAAGATTAGCCTGCCTTCTTCTCTAYGCATTTGATGTAGA[A/G]AACAACTTTTGGCAGTTATACGGTGATTTTTTGCCTAGTGGTGATGAATGCACCAGCTTG	-	-	nucleoid
Sce_Assembly02	c10892_244	c10892	244	GATGAATGCACCAGCTTGCTTCTGGCACCGAAGGAGGATCTAATGGAACTGGAAGACCA[A/C]GATCTGTCCTCAGAGATGTTAAAACGCCAGCAGCGAGCAGTTGATTTTTGGCAGRAACAC	-	-	nucleoid
Sce_Assembly02	c10892_873	c10892	873	ACATGGTCGGACGGTGACCTTCCTGCCATACCGAGCGTGGAGAGAAARTCCGCTCAGGC[C/G]TTGCAGGAGGAATGCCGGAAGATGGTGGAGTCTTTCTCGACCACGATCCAACAGGACGAG	-	-	nucleoid
Sce_Assembly02	c10895_410	c10895	410	CTCTACGAGGATCCCTGCAAGTTCAATCCATGGAGGTGGAAGGAGAAGGACATGAGCAC[T/C]AGCAGCTTCACCCCTTTTGGTGGTGGGCAGAGGCTGTGCCCGGGCCTGGATCTGGCCAG	electron transport chain	heme binding	-
Sce_Assembly02	c1090_297	c1090	297	TCCAGCCCCGTGCCGGTGGAATGGTACCCGACGCTGGCCGTCGTCATGGTCTCTGTCGG[A/C]CTCATGCTCACCGCATCCTTCTTCATTTATGAAGCCACGACTTCCAGGCGGAACCGTAGT	-	protein ki-se activity	-
Sce_Assembly02	c10902_1380	c10902	1380	GTGGCAGCGAGAGGAGCAGCGCCAGCAGCGACATCAACAAGAACGGCGAAGACAAGAGC[A/G]CCACCACCRGCAAGGCGAAAGTGATGCTGATGCCGAAGATGCTAAGCAAGCTCTGGTCTG	-	-	-
Sce_Assembly02	c10902_1389	c10902	1389	AGAGGAGCAGCGCCAGCAGCGACATCAACAAGAACGGCGAAGACAAGAGCRCCACCACC[A/G]GCAAGGCGAAAGTGATGCTGATGCCGAAGATGCTAAGCAAGCTCTGGTCTGGGAAGACCC	-	-	-
Sce_Assembly02	c10911_727	c10911	727	TACATTAACAAGAAAAACAGAGATGGCGACTTCAGTGTCTGCTTACCGACAGGATTAAA[T/C]AGCATTGCTTTGTATATGGCTGCTCAGTCTCACTTCTCTTTTYGGTCAATCAAAAAGATG	-	-	-
Sce_Assembly02	c10920_907	c10920	907	GTTACAAGAAACCTTGTCCACCAATGCATGCAAACCAGCAAGAGCAGTCTGATAGACAT[T/G]ACACTGGAGATGGCACACTGACTGCCTCTATGTTGGGCCAACTAAAGAGAAAGCGTGATT	R- polyadenylation	protein binding	nucleus
Sce_Assembly02	c10923_1068	c10923	1068	AAGAAGGATAATGGTGTTGTCAAGATGCAAGTGAGGAAGGAAGGCAGGAATGGTGTTCT[T/C]CAGTTTGACTCGGAGATCTTTGAGATCAGCCCCTCGTACCATCTCATTGAGATGAAACAA	cellular process	protein ki-se activity	-
Sce_Assembly02	c10923_501	c10923	501	GCTCCAGAGGTGATCAGCAAGGGAGGCTATGATGGTGCAAAATCAGATATCTGGTCTTG[T/C]GGTGTCATCCTGTTTGTTCTTGTTGCTGGTTACCTCCCTTTCCAAGGTCAGAACTTGATA	cellular process	protein ki-se activity	-
Sce_Assembly02	c10923_714	c10923	714	GATCCGAACAAGAGGATATCGATCCAGAAGATAAAGGAGTCCACCTGGTTCCGGAAAGG[A/T]CCCGGGGAGAACCTTACAGCGAAGGAGAGACTGCCAAGTGAGAATGCCACCACAGATGCT	cellular process	protein ki-se activity	-
Sce_Assembly02	c10923_777	c10923	777	GGGGAGAACCTTACAGCGAAGGAGAGACTGCCAAGTGAGAATGCCACCACAGATGCTGT[T/G]CCAACACTTGGTGTGAGGYGCAGGAAGAACAGCCATGAAGACGGGAAGCCCCTGGCGGTG	cellular process	protein ki-se activity	-
Sce_Assembly02	c10948_335	c10948	335	GGCAAGATTAACAAATGTGTCACTTTTCCTGATATGTTGGACATGGTTCCTTTTGTGAC[T/G]GGGGCTGGTGATCACCCGCCTCTTTACTTCTTGTATGCTGTGGTTGTACATGTGGATACA	ubiquitin-dependent protein catabolic process	zinc ion binding	-
Sce_Assembly02	c10953_201	c10953	201	GAGGAAGTGGCACAAAATAAAAAGCTGAACAAGTTCAACCATACAATAATTGATCAACA[A/G]TTTGAGTTTTACCAAGCTGATGGACTGACAAGGTTCAACTCATCGGATCCCCACAAGCTG	-	-	-
Sce_Assembly02	c10953_544	c10953	544	ATCATCGATCGGAAGAGAGACATAGCAGTGGACAGCTAACAAGATAACAAAGAGATTTT[T/C]AAAGGGTGGGTTTAGAGAGAAAGCAGAGATAGCACAAGGATTATACCTTTGGTACAGCTC	-	-	-
Sce_Assembly02	c10953_774	c10953	774	CCGCCGTTCTTTTTGTACTCGACAAAGGCGGATTAGGAAATGCTAGCTGTTTGGTTTCA[T/G]AAGTTCTTGTTGCTTGCCGTGAAGTTTTGTTCATTCTTTTGGGAATTAAACGGTCTGGCT	-	-	-
Sce_Assembly02	c10959_798	c10959	798	CTGAATAGAATTCCTTGGGAAAGGGTAGATGTTAGCTTCAAGAGAAGTAGACAAAGGAT[T/G]TTTGCCCATAGCACCATTCAGGTGAAGACGTATTTCTTCAACTCTGAYGGGGCTGATGTG	-	-	-
Sce_Assembly02	c1096_301	c1096	301	ATCACAAAGGCTTTTGTTATAGCTTTTGTCATGACATTCTTCTCCGTGTTCGACGTCCC[T/C]GTCTTCTGGCCTATACTGCTCTGCTACTGGATTGTACTCTTTGTGCTCACCATGAAGCGC	-	-	membrane
Sce_Assembly02	c10963_1611	c10963	1611	GGAGATATGATTGAGAAGGCAATCACCATGGGATATCCAAGGGACCAGGTGCTGAATGT[T/G]ATCCAGAGGATGAGTGAGAGCGGGCAGCAGATAGATTTCAATGCGTTGCTCGACAGGCTG	-	-	-
Sce_Assembly02	c10966_388	c10966	388	TGCCTTTTCTTTTCTATAATGTGTTGATTTAATTTTTCTGTTGCTTCAGAACTAGCCAC[T/C]GTTATAACTCGCTGTCATTAAATAATATTGATGGGTTCTAGTTTTCATGTATATTATACG	-	-	-
Sce_Assembly02	c10969_278	c10969	278	TCATTCCTTGCAAAATTTAATGAGATAAAGCCAGTTGCTTATTCAGAGTTTCTGGAAGA[T/C]TTATCCAAGCAGATATTGAATGAGCAACCTGATGACCGTCAGAAAGATCTAACATTCAT	-	-	-
Sce_Assembly02	c10971_304	c10971	304	ACCAGAAGCTTCGCAATTGTGCCGACTATAATTGTGGCTCTGTTCTTTGATAAATCTGA[T/C]GCACTTGATGTTCTAAATGAGTGGCTCAATGTGCTTCAATCAATTCAGATTCCTTTTGCA	transport	-	membrane
Sce_Assembly02	c10973_859	c10973	859	ATGGTTGATTTTGTCAGGGAAGGTTTTCTTGGAAGCAGCCATGAATTCCGCAATAGGTT[T/C]CAGAACCCCATTGAAAATGGGCAGCACACAAATTCTACATCAGATGATGTCAAGATCATG	D- metabolic process	protein binding	-
Sce_Assembly02	c10977_789	c10977	789	AGATCCTTGAGGGACCTGATGAATTTCATGGGAAGATTGTCGCTTCCACTACAAGCATT[A/C]CATGCGACATTATGCTACATGATAGCAAAATGAGYGGTGCGCTAACTGCAGGTGACAGTG	-	-	-
Sce_Assembly02	c10977_872	c10977	872	AGCAAAATGAGYGGTGCGCTAACTGCAGGTGACAGTGGAGTCCTACAAATGGCGCGGCG[T/C]GTAGTAGGAGTCTCTGTGGATGAGATGCTGGTGTTGACTGTTGCTGCTGCTGTCGGTGAT	-	-	-
Sce_Assembly02	c10981_808	c10981	808	TCAAGAAAGAAGACCAAGKGCAAATCCTAACATGCCCATAATTCACCCGACTAGCTGAC[T/C]ATGTCTGGAGTTTCGTCCGCTAGTCTGCTTCCCTTGCAAGAACGGCACGCATAATTCACC	-	hydrolase activity	cytoplasmic membrane-bounded vesicle
Sce_Assembly02	c10983_1027	c10983	1027	GGTGTACGATGGTTGGGCAATGAGCCGGATCTTATGAAGGATCCATCCGCCAGTGGCGA[T/C]CTTGTGTTCGGAAGAAATATGTGGCGTTGCCCACAGAGCCTCTGGGTGTACCCCAGCACG	-	-	plastid
Sce_Assembly02	c10983_272	c10983	272	ACAAAGATTTAACTTAGTTGATCCATCCAACACAGGCACCAACTATCGCTGCCAGATAC[A/G]TGAAGAAATTCTGCAGAAATTTTATTTTGCTGGTTCTTCCTATGGTCAGCTCATCTTCTT	-	-	plastid
Sce_Assembly02	c10987_212	c10987	212	ATTGCAAAGCTTAGGGCTAACTGTAAAATTATCAGCACCAACTAGTACAGATGTTAACA[A/G]ACAGTATGATCATTACGCACCGAGCCCAACAATCAAACATGAAGATGAAGTTGTGTCAGC	-	-	-
Sce_Assembly02	c10987_275	c10987	275	GTATGATCATTACGCACCGAGCCCAACAATCAAACATGAAGATGAAGTTGTGTCAGCAT[T/C]CAAGCAGGCAGTGCTGCCTACAATGCAACCTAGTCTTTCACCTGATCATTTTTATCAGTC	-	-	-
Sce_Assembly02	c10987_375	c10987	375	CCTGATCATTTTTATCAGTCACCAGAAATATCTCCATCTATACAGAGTCCAGGCCAACC[T/C]GCCCCTCCTTCACAAWTGGTTTCTCCAGCTACTCAAAGAGGCAATCATCATCTT-CAAGA	-	-	-
Sce_Assembly02	c1099_802	c1099	802	GTTCTGCAGAAGCCAATGATCTAGCACACTGGGACCTTAACTTCTGGAGTGAACGACTG[A/C]GGGAATCTAAATACGACATCRATGAGGAAGGACTGCGTCCTTACTTTGCACTGCCCAAGG	proteolysis	metallopeptidase activity	cytosol
Sce_Assembly02	c10991_221	c10991	221	GGTGGAGGCAACACTKGCGTGGAGATGGGCCAGCAGGAACCTCTCTACCTGGATGGCTT[T/G]GACCAAGGCATGCTGGAGGGCATGCTGCAGTCTGATTATCCTTACCCAATGTGGATATCA	regulation of transcription, D--dependent	transcription factor activity	nucleus
Sce_Assembly02	c10999_894	c10999	894	AATGAGTTCTCATATTACATGATGATCTGTTCAAGTTTCATTCTAAACCACACCCAAGA[A/G]GCCAATGAATGGACCATTTATCCTTGGATACACAGCAATTGCAATTCTCTTTCAGACAAA	-	-	-
Sce_Assembly02	c11001_1305	c11001	1305	GGACACTCRGTTTATTACTACTACTGCACTGTGACTTGTGATCTTGTACTGTGGTCATC[C/G]TTGAAGGAACTTGGATACTTCTTATCCCCCTCTCTTTTTGTTTAAGAATCAGTGATCTGC	-	-	-
Sce_Assembly02	c11004_421	c11004	421	-TTTTATTTGCGGGGGAGATGCGTGTGATTTCCCCAGCAAAGAAGAAGAGAAACTGCCC[T/C]GTTAAATTGGGCAAAATTAAGAGCGTGTATACGCATGTATATGCGATTTGTTATTGGGAT	-	-	-
Sce_Assembly02	c11004_566	c11004	566	CATCTGCGCTTTGGAAACATGTGTCGTGGAACTGAATGAAAGTACAGGAAATAAATCAG[A/G]GGTCTGCTCAGTTTGTGTTAGAACTCTCCCAAAACCAAGCAGAAGAGAAACAACGGTATT	-	-	-
Sce_Assembly02	c11008_1121	c11008	1121	AGGAAAATGTCGCCCATTTCTCGGACAGGGTCGGTGTTTCCTGTATTAGGCCTGCATTT[A/T]CTTCAAGTTACCAGCAAAGTGTGCCAACAGATCTGCTCCCAGCAAAGCCAAAATCACAGG	-	-	-
Sce_Assembly02	c11008_986	c11008	986	CTGTTTGCTTACCTGGGGAACACTGTAGTAAGGTATCCAGTATCGAAGGACCTTCAAAA[T/C]ATGCACCTGAGAGTGCACATGTGAAAGCTGGAAATTCGACTCCCTCTGTTTGCTTACCTG	-	-	-
Sce_Assembly02	c11010_501	c11010	501	ACAATTGAATGTGGAGATGGAAAGAAGGTTTATCAGAAGGATGATATGGCATCTGAAAA[T/C]CTATTCAGCTGGCTAGGCGATGATGTGCTCACCAAGCCCACCTACTCTCGCTTCTGTGCG	-	-	-
Sce_Assembly02	c11011_656	c11011	656	CGGCAAGCAATATTGAACGAGAACATGAGCAAGAGGGCAATTCACAAGGCACTCCTCGA[A/G]TCAGCTGCCCTTATTGCAGCCAGTRCTGTGCAGGTCTACTTGCTGCGACGCCTCTTTGAG	intracellular protein transport	protein transmembrane transporter activity	integral to membrane
Sce_Assembly02	c11011_681	c11011	681	TGAGCAAGAGGGCAATTCACAAGGCACTCCTCGARTCAGCTGCCCTTATTGCAGCCAGT[A/G]CTGTGCAGGTCTACTTGCTGCGACGCCTCTTTGAGCGTAAGCTGGGTACATCTAGGGTCT	intracellular protein transport	protein transmembrane transporter activity	integral to membrane
Sce_Assembly02	c11014_148	c11014	148	GCAAGGCAAGAAAGGTGGTGGGCTGCTCATGTGTCGTTGTGAAGGACTACGGTGAAGAT[A/T]CCGAGGGTCTTCACATCGTGCAGGAATACGTCAAGTCGCACTAGGGACATCCTTCCAGTT	translation	structural constituent of ribosome	ribosome
Sce_Assembly02	c11017_1025	c11017	1025	TTAAGGAGCACAATAAAGGTGCATGAAGAAGAGACCCTGAATAGCGATGGCCTCTATCA[A/G]AACGGTTTCCACAGTGGCAAAGAGCCCARGAGACCAAAGAAGACCAAAAGGTGGCTTTGC	-	-	-
Sce_Assembly02	c11017_650	c11017	650	AGTCCTGACAGAACAGTCAAGCAAGCACAGCAAGTCGAAAATAAACCGTTGATTAGTCC[T/C]GAGGTGCAGAAGGCTTTGGGCATACTGGACACTGCYATTGCAGTTCTTCAAGGCAACAGA	-	-	-
Sce_Assembly02	c11025_395	c11025	395	AACCGCATGGCAGCTTCGGACTGCACCACTGTGACAACAAATGACTCTTCTGCTGAGAA[A/G]TCTGTAGATGTAGTTATGGCTGATGAGCCTGCAGATTCTGATTGCTTGAAACACTTTGAT	-	-	-
Sce_Assembly02	c11028_636	c11028	636	GGTCGTTCATGCTGCAACACATCGCATCGGCAGAGTAGCCCTCCTGGCCTAACTGAGAA[A/G]CACTAGCTGTTGCTGTACAGATCTGAACGTGCAATGCAATCACATATGTTACCTACCTAC	-	-	intracellular part
Sce_Assembly02	c11033_364	c11033	364	GAAGAAGGACCTGGACARCTCTTCAAGGCGCTTGCTGTCTTTGCTCTGAGGAAAATTAA[T/C]CTCACCAAGATGGAAAGCCGTCCACACAAGAAAAGGCCTCTACGTGTAGCTGATGATAAC	L-phenylalanine biosynthetic process	amino acid binding	plastid
Sce_Assembly02	c11033_544	c11033	544	TGATCCAAATGCTCAAAATGCTCTCAGTAACTTAAAGCAAGAGTTTGCCACCTTCCTAA[T/G]AGTTCTTGGGAGCTATCCTACCGATGTWACCGAAGCATGAGTGCCGGGCACCTGAGCAA	L-phenylalanine biosynthetic process	amino acid binding	plastid
Sce_Assembly02	c11034_537	c11034	537	GGAGTGGTGGGTGGATATTTTGATCGACTCCTGTTAGCCATGTTACAACTGTGAGTGGT[C/G]GGTGGTCTAAGAGTGGTGAGTAGTTTTCAAGACAATGTGCGCCATKGCTGGATCCTTTTC	negative regulation of translatio-l elongation	7S R- binding	sig-l recognition particle, endoplasmic reticulum targeting
Sce_Assembly02	c11039_893	c11039	893	CGAGAATTCCATGGRATGAGCAGTCAATTAGTTAAGGCRATGCCAAGCCTTATTTTCAC[C/G]AAAGTGCAAGAGGACAACTGCACGTCGTCGATGTGTGCCATTTGCTTGGAGGATTACACT	-	zinc ion binding	-
Sce_Assembly02	c11042_410	c11042	410	ATGCCGCTGCTTCAACAATGCAACCAGCTGCCGGGCAACAAGCTCAAACAAATCAACAG[T/C]CCCAACAGAAGCAGCAGCAGGTGCAGCAGCAGCAGAAGCCAAATACAAACGACCAGGTTC	-	zinc ion binding	-
Sce_Assembly02	c1105_1083	c1105	1083	ACAAATCAGTTCCTAGAATCTTTGAAAGCTGAAGGAGAAGTCATTTTGGAGGATGCACA[A/G]CCAAGCTCAGTTTCTTCAAGGGCCTCGCCTCTTATACCAAGCGATCCCATCACWGTGACT	vesicle-mediated transport	-	Golgi-associated vesicle
Sce_Assembly02	c1105_1137	c1105	1137	GCACARCCAAGCTCAGTTTCTTCAAGGGCCTCGCCTCTTATACCAAGCGATCCCATCAC[A/T]GTGACTATTGAAGAGAAACTTAATGTAATAGTTAAAAGAGATGGAGGTGTTAATAACTTT	vesicle-mediated transport	-	Golgi-associated vesicle
Sce_Assembly02	c1105_1200	c1105	1200	ACTATTGAAGAGAAACTTAATGTAATAGTTAAAAGAGATGGAGGTGTTAATAACTTTGA[T/C]GTGCAAGGAACCCTTGCTCTTCAGGTSCTTAATGATGCAGATGGATTTATCCAGTTACAG	vesicle-mediated transport	-	Golgi-associated vesicle
Sce_Assembly02	c1105_1227	c1105	1227	GTTAAAAGAGATGGAGGTGTTAATAACTTTGAYGTGCAAGGAACCCTTGCTCTTCAGGT[C/G]CTTAATGATGCAGATGGATTTATCCAGTTACAGATCGAAAACAAAGATGTACCTGGACTC	vesicle-mediated transport	-	Golgi-associated vesicle
Sce_Assembly02	c1105_1554	c1105	1554	RAATATGAGGCTTCAGAGATGTTTGACCTGAACAATGTTGTCATATCTATTCCTCTGCC[T/C]GCACTTCGGGAGGCTCCAACTGTTAAACAGATTGATGGAGAGTGGAAGTATGACTC-AAG	vesicle-mediated transport	-	Golgi-associated vesicle
Sce_Assembly02	c1105_411	c1105	411	TCTCGAATTAGGATCGAAGGATTACTTGCAGCATTCCCAAAACTTGTTGGAACTGGGAA[A/G]CAGCACACKTATCTTGAGACTGAAAGTGTCCGTTATGTTTATCAACCTATTGAAGGCCTA	vesicle-mediated transport	-	Golgi-associated vesicle
Sce_Assembly02	c1105_420	c1105	420	AGGATCGAAGGATTACTTGCAGCATTCCCAAAACTTGTTGGAACTGGGAARCAGCACAC[T/G]TATCTTGAGACTGAAAGTGTCCGTTATGTTTATCAACCTATTGAAGGCCTATATCTGCTG	vesicle-mediated transport	-	Golgi-associated vesicle
Sce_Assembly02	c1105_864	c1105	864	GACAAAGGAGGATACTCATCAATATCTGGTCCCCGTGTYATTGAAAAAACTTTCAGTGA[T/C]ATGAACATTAGTGGTACTGGCTTTGGAAGTGGTTCTGGATTAAGTGGAATAGGCGCTGAT	vesicle-mediated transport	-	Golgi-associated vesicle
Sce_Assembly02	c11057_1305	c11057	1305	TCTATGTTGGAAATTGTTCACAACTTAAGCATGTGAAGTTATCATCTTTATACCCATCT[T/G]GTGTTCTTCTTTATGCTCGCGGTAGTMTTCCATCCATTGCAAGAAATGTTGAGAGCCTTA	-	-	-
Sce_Assembly02	c11057_1332	c11057	1332	AGCATGTGAAGTTATCATCTTTATACCCATCTKGTGTTCTTCTTTATGCTCGCGGTAGT[A/C]TTCCATCCATTGCAAGAAATGTTGAGAGCCTTACGTTGGTTGGTTGTAGTGAGGTATGTG	-	-	-
Sce_Assembly02	c11063_1053	c11063	1053	AAGCTGCGTTTCGAGGGGGAATCGTACAAGAAGACGTTAGCCGAGTTCTTACAGATTGT[C/G]CCAGCTTTTCTTGGTGGCAAATGCAACTGCTCACGATGCAAGNAGCCTCGCGACAGTTCA	-	-	-
Sce_Assembly02	c11064_767	c11064	767	AGATCTGCAGGGAAAACCAAGATCTCCATTTCAGTTACTTGTGATTTCTCGCTACATGG[T/C]AGTTCTGGATCTGTATCTTATGATGCCTCCAAAACAATCCTGGTCRTACCAGATCCTCCC	-	binding	nucleus
Sce_Assembly02	c11064_813	c11064	813	TCTCGCTACATGGYAGTTCTGGATCTGTATCTTATGATGCCTCCAAAACAATCCTGGTC[A/G]TACCAGATCCTCCCCTTGCACGTGGGCTTCCTATAACATGGCTATTACCACCCTTTTAT	-	binding	nucleus
Sce_Assembly02	c11066_370	c11066	370	AAGGTCCTTGGTAGTGGKTTTGAAGTAATTTCTGTTGGGAAGAAAAAGCTTGTGCGATC[A/G]GTTCCTACTGAGTTAAATAAAGATCATAATGGGATACTTGAACTAGCTCAGGCTAAGGGC	-	-	-
Sce_Assembly02	c11068_627	c11068	627	TGCACAGGAGGGCAAGTCTGATTGACTATCTGTTGGTCAAGCGACGGTCATTAGCTCGC[T/C]GAAAGCCGCACTCTGAGCTTGATGAGGTTGGTTGTCCAGTTCTTCAACGGTTTCATTATG	oxidation reduction	FAD binding	cytoplasm
Sce_Assembly02	c11083_248	c11083	248	ATCGCTGGAAGGAGCGAAGTTGAAGCTGCCCAGAATTTGTTCCCAGACTGGCCCCTCGA[A/G]AAGGCGCTGAAATTCCTAGACGAAAAAGAGGCCAAATACAGAAGTTTGGCGATGGARCGC	-	-	-
Sce_Assembly02	c11083_449	c11083	449	CCAAGGATCAATGCAGAGCTCATGATCAAACTTCTTGGTCTATCAGACTTCTTCCAGGC[T/C]GTGATAATTGGTGGTGAATGTGAGAAACCAAAGCCYGCACCCTTCCCGTACCTGAAGGCT	-	-	-
Sce_Assembly02	c11086_237	c11086	237	ATTGCTCAGCACAACCAAGTCAAGGTTATATATGCTAGTACTACTGATAAAAGGACCAA[T/G]GTTATATATTGAGAATTTGTGCTGTAGCTTGTTCTTTTTATGAGGTCTCTTGAATGTAGC	-	-	-
Sce_Assembly02	c11088_627	c11088	627	GCGGATCCGCTAGCTCTGAAAACAGATGCGCCAATGTCTGTAATTTGGGACATCATGCG[A/G]TGTTGGGTCAAGCTTCACCCGGTAAAATCTCAACCTGAGAATCTTCCMGGTAGCAGGATA	-	-	-
Sce_Assembly02	c11095_928	c11095	928	TTTGCTCTTGGAAACTGTATTGCCATTATATCATCTCTAGCTACTCCGGAGCAGTCATC[A/G]GCAATAATGGATCTGATCGACGAGAGGTGGGATGAGCTAGTGGGTGAGGTGCCTCTGAAG	metabolic process	beta-fructofuranosidase activity	-
Sce_Assembly02	c11101_429	c11101	429	GACATGCGCGGCAAGGAAGTTGCTATTAATGACTCGATAGTAATATTGTCGACAAGATT[A/G]GCACGACACAGCAAAAATGTSTCGGTTGGGGTGGAAGAGGGGCATACTTTCTCGGAAGAG	-	-	-
Sce_Assembly02	c11104_1168	c11104	1168	GGATTGCGAAGTGACAAATATGGGATCCWTTTTAGCAGTTGATGTGTCGGTTGGCCTCC[A/T]GACCTACATGTTTTGTAGCTGAGTGTGAAGTGGGAGAATGCAAAAATGTTATTCTCCCTT	-	-	-
Sce_Assembly02	c11104_1238	c11104	1238	TTTTGTAGCTGAGTGTGAAGTGGGAGAATGCAAAAATGTTATTCTCCCTTGTGGAGGTA[A/T]TCAGAATGATGAAATGTTAGAGCAAGATGTTAGATAGGACACCTGAGATTTGCTCAGGAG	-	-	-
Sce_Assembly02	c11105_1553	c11105	1553	CGGAGATTGCACAAGACACAGAGTAAATGCTCACAATGGGTTCTGGACTCTCATTGCCC[T/C]RCTCCCTGGACATGGATATTCATTTTTGGTTTGCAATGATTCATTACCTTGGCACTTAGG	-	hydrolase activity	-
Sce_Assembly02	c11107_515	c11107	515	AAACCAATGGTTTATGGCTTCAATTTTCCACATCAAATCGAGAAAGGGGTTGATCCCTT[A/G]ACCCTTGTAGAGAATTATACCATTGACATAGAGGAAGGCGATGTCATTATAGCAGCGACC	-	-	plastid
Sce_Assembly02	c11107_800	c11107	800	GCGGCAGGTTACCTAGGTTTCAGCGGGGGCAAACTGGACGACATAGCCATCGTTGTGTC[A/G]ATCGTCCGGAGATCCGAAGCTTAAGCTGTAGRAGGCCCCCGAGGTGACAAACTACTATTT	-	-	plastid
Sce_Assembly02	c11109_846	c11109	846	CCAATTCGTCGACCAATTCGCTCCCTTTCCAGATCAATTTCTCCCGTCAGGGGTCGAGC[A/G]GCTCCTGTGAGGCGTGGGCGCTCATCCTCGTCATATTCTGCATCACCAACGCCGCCAAGA	-	protein binding	-
Sce_Assembly02	c11115_639	c11115	639	ACAATGTGGCCCAGTTCCGTGCAACTTACTCCGAGTGCCTTCTTTTTGAACTTGTTCAT[A/G]GATGAGAATTGCTTAAGCCTGGATCGAACAAGCTCTCCAAGCGACACATTCGGCGCCTTG	oxidation reduction	oxidoreductase activity	plastid
Sce_Assembly02	c1112_234	c1112	234	AAGTTCTTGGAACCATTWGGCCGGGAATTGCATTCCATGAAGAAGTTCATGGACAAATC[A/T]TGCAGCGTCATGGACTCATCTTCTATAGCACATAAGTAGGCGCGCATGCCAGATTGGTTC	-	-	plastid
Sce_Assembly02	c11121_719	c11121	719	TTCGAGCAAGACAAGAAAAGTGCCCTTCAATCCTTGCCCGATCTTCCRGAGTTTCCGCT[A/G]TCGCTGAGACCCGAAGACTACGAATTTCCGTGCACTGATTCGATCTGGGAGAATGTTGAT	-	-	-
Sce_Assembly02	c11122_310	c11122	310	GTATTCAAAGCCAGCTCAGTTTTCTTCAAGGACCAGCAGCTACTCYCATTTCTGAAATT[T/C]TCCACATCTGATAGTACCTGCTGCAGAAAGCTTGAGTCAAGATGGCGCTGCAAAACATTG	regulation of translatio-l initiation	GTP binding	-
Sce_Assembly02	c11122_372	c11122	372	CACATCTGATAGTACCTGCTGCAGAAAGCTTGAGTCAAGATGGCGCTGCAAAACATTGG[T/C]GCTTCAAACAAGGATGATGCCTTCTACAGGTACAAGATGCCCNGAATGTTGACAAAAATA	regulation of translatio-l initiation	GTP binding	-
Sce_Assembly02	c11127_111	c11127	111	AACGGAGGGAGTATTTAATATCGCTGTATAATATCTTCAGCTATCATACAGCTGCATGT[A/G]GGTAAAATATTCCTGTTCATTTTGGTTGGATGTCAATTGATGTTTTTTTCTCAAGAATAG	-	-	-
Sce_Assembly02	c1113_233	c1113	233	GATTCCAGTACACCTTCTCACTGGATAACAAGGAAAATGCTGATGATAGGGTCTTCGAG[A/G]AGAATGGTGTTAAGTTGGTTGTCGACAATGTCTCATACGACTTCGTGAAAGGTTCAACAA	iron-sulfur cluster assembly	structural molecule activity	mitochondrion
Sce_Assembly02	c11139_144	c11139	144	CTTCCTGGTTGTAACAACAAAGGTTATCACTGGCAACACATTACTGAGACCAATTATTG[C/G]CAGCAGCAAAGAGGGAATGATTTAGTTGTCTTTTTCTGTGCACACCGCTTTTCGATTGTA	vesicle-mediated transport	-	-
Sce_Assembly02	c11160_422	c11160	422	CATCGTGTATAACCAGTGTAGCAAATAATGTAGGGAATACATTTTGTAACTCTTAACTG[A/G]TGTCGTTGTTGGCAACAGTTTAGCAAAATTACAGCTAGGATGTTGCTTCTTCG-ATCATG	-	-	-
Sce_Assembly02	c11162_1678	c11162	1678	TTGGCTATCTCATAAGATGAATGTTTGATAGGTAAGATTGTGTTATAGAGAAGTGGGAG[T/C]TTCACCCTGGTGCAAGTAATTGCTCCCAACTAGATGCTACAAAGTGACGGAAATTGAATT	-	binding	-
Sce_Assembly02	c1117_148	c1117	148	GAGCTGGAAGATAGAAGTCAGACTAAGCCAATTGTGCGAACTTCATTGGCTCTCTGTTC[A/G]AGTGTTTATGTTGCGACAAGCTTCTTTGCATATCTCCTCTTTGGCGAGGGTACCCTCTCC	amino acid transport	amino acid transmembrane transporter activity	cytoplasmic membrane-bounded vesicle
Sce_Assembly02	c11173_427	c11173	427	CCAAGTCAGATGTTATAGCAAAAGCTGATGGCACCTTCGTACCTCGAGAAAAAAGGAAG[A/C]GGAATGATGAGAAACCTGAAAAGAAGCAGAAGCGTGAGCAGCACCACGATGTTAACCAGG	-	nucleic acid binding	ribonucleoprotein complex
Sce_Assembly02	c11173_534	c11173	534	GATGTTAACCAGGCTGGCGTGGGCATGCATGCCTATCCTGGTGCTTATGGGGCTCCGCC[A/G]CTCTCTCAGCTACCTTTTGGTGCGGGACCGAAGATCATGATGCCAGAGATTATTGTACCA	-	nucleic acid binding	ribonucleoprotein complex
Sce_Assembly02	c11173_678	c11173	678	CTCCCACACGACGCGACGGCTTTGATGCTGCAGATGTTCTTCTGCCAGTACCCCGGGTT[T/C]AAGGAAGTGCGGATGATCGAAGCAAAGCCCGGTATCGCTTTCGTGGAGTATGGAGACGAG	-	nucleic acid binding	ribonucleoprotein complex
Sce_Assembly02	c11177_697	c11177	697	GCATGAGGGATCTTGAGCTTGGGTATCATCCAGACAGGGATTTTGCAGCCCAGATGCC[A/G]ATCACCTTCCGCGTGCAGCCTAGCCACCCCAATCTGCAGGAGGACAGCTAGGGCGCCGAC	regulation of transcription, D--dependent	sequence-specific D- binding	nucleus
Sce_Assembly02	c11180_710	c11180	710	CAGGGCATGTACTTCAGGAGGGATAACGCGGTGCCTTCTTTCTCGGAGCAGACTTCAGA[A/G]GAGATCATGAAGATTGTCCAGGAGGCAAGGACCATGCCAAAGTCATCCAGGCCAAGCTAT	-	-	-
Sce_Assembly02	c11180_860	c11180	860	GAAGAGAAGGAAGAGGAAGAGAGACCAGAAGTGGCGGAGGAGGAAGAGGAGGATGAGTA[T/C]GAYAAGAGGGTCAAGGAGGTTCATGCAAGCGGAGAGCTCCGCATGAGCTCGCTACGCATA	-	-	-
Sce_Assembly02	c11180_863	c11180	863	GAGAAGGAAGAGGAAGAGAGACCAGAAGTGGCGGAGGAGGAAGAGGAGGATGAGTAYGA[T/C]AAGAGGGTCAAGGAGGTTCATGCAAGCGGAGAGCTCCGCATGAGCTCGCTACGCATATCA	-	-	-
Sce_Assembly02	c11183_546	c11183	546	AATCCCGATATCCGCCCCTCGTTCACTGAGGTCACGGATAGGTTACGAGCCATGTCAGC[A/G]ATRCTTCAGTCAAGGGCACAGGCCCCAGGAAGCTGATGAATCTTACATGCCATCAACCAG	protein amino acid phosphorylation	non-membrane spanning protein tyrosine ki-se activity	nucleus
Sce_Assembly02	c11185_727	c11185	727	AGTCTGCTGAGGAGAAGAGAGCGATGGCGGAAGCGAAGCGAGGTGAGGAGATAATCATG[A/G]CGGAGGAGATGGCCGCCAAGTACCGCGCCAAAGGCGAGGCCCCGACGAAGCTCTTCGGGC	-	-	-
Sce_Assembly02	c11185_807	c11185	807	TACCGCGCCAAAGGCGAGGCCCCGACGAAGCTCTTCGGGCTCCTGAAAGCATGATGACC[A/G]TGTATCGAGGAAGGCATCATCGACACTCTTGATCTACAGAGCGTACATATGTTGGGATTG	-	-	-
Sce_Assembly02	c1120_1377	c1120	1377	TCGACTGCTAGGCTTTGGGAYGAYGGGATCATAGAYCCCGCCGATACCAGACGGGTTCT[A/T]AGCCTTTGCCTCTCTGCTTCGGCCAAGCCGGTTCCAGAAGACACGAAATATGGCGTGTTT	-	ligase activity	-
Sce_Assembly02	c11208_1445	c11208	1445	TGATTTTCTTCTCAGCGCATGTGTAAAGGCAAAGGATTCACAACGTGCCCAGCAGGTCT[C/G]GGAAGAATATGAATCCGCTGGCCTTCCACACAACGTGTTGACTTCCTTGAGGATGTACCA	-	-	-
Sce_Assembly02	c11210_1125	c11210	1125	ATTACTTTGAACAACTGCCCATCAGTTCTAGAGAAGTGCTCCAAAAATGAACATGATGC[T/C]GCCCCACTTGGTGTATTATCTGGCATCAGCAAGGATCATGAATACWGCAACAAAGGGCCA	-	-	-
Sce_Assembly02	c11210_1197	c11210	1197	GTATTATCTGGCATCAGCAAGGATCATGAATACWGCAACAAAGGGCCACAGAACCTGAG[A/G]ATACCAGTAGACTCAGCCTCATCTGATGATCTGGCCTTTGCAAATGGGAAAGCGGATAAT	-	-	-
Sce_Assembly02	c11210_1267	c11210	1267	ACTCAGCCTCATCTGATGATCTGGCCTTTGCAAATGGGAAAGCGGATAATTCAGATTTT[T/G]CTGATGAGGATGAACCTTCAGAAGAGATCACAGTGTCTGCAACCGAACCAACTACTGGAG	-	-	-
Sce_Assembly02	c11210_1361	c11210	1361	GTCTGCAACCGAACCAACTACTGGAGCACTTGAAGGCAGGGATGAGCATGATGAAGATA[C/G]TGACGACGAAGATGAAGAGGAAGAGGAGGAAGAGAAAAGTTYGTCAGCGAAGAAGTTGTG	-	-	-
Sce_Assembly02	c11213_159	c11213	159	TTGAGGAATATGTTCATCCAAATAATCCTGTCTATAGACAATGCATATCCCTAAGGCAT[T/C]TGTTTCACAACATGTTTGGAGGGTATACTGCAGCATTTCAGAGGCTCGACTCTAGGCCAA	-	-	-
Sce_Assembly02	c11215_194	c11215	194	CAGTTGCTATTTCACAGACAGCTCAGGATACATGGCGTTGTGATATTTGTAATACACAT[A/G]CTGGGAAAGGATATGAGGCTACCTACGAAATACTTCCTAGACTCTGTCAAATTCGATTTG	-	-	-
Sce_Assembly02	c11215_264	c11215	264	ATATGAGGCTACCTACGAAATACTTCCTAGACTCTGTCAAATTCGATTTGACCATGGTG[T/C]TGTAGATGAATATCTATTCCTTGACATACCCAATGAATTCCGGTTGCCCAATGGATTACT	-	-	-
Sce_Assembly02	c11215_331	c11215	331	GAATATCTATTCCTTGACATACCCAATGAATTCCGGTTGCCCAATGGATTACTTCTCCT[A/G]GAGCATACTAAAGTTGTTCAGAAGAGCATCTATGATTATCTACATGTTACGCAYGAGGGG	-	-	-
Sce_Assembly02	c11215_385	c11215	385	CTCCTRGAGCATACTAAAGTTGTTCAGAAGAGCATCTATGATTATCTACATGTTACGCA[T/C]GAGGGGCAACTGAGAATAATATTCACTCCGGAACTAAAGATTATGTCTTGGGAGTTCTGT	-	-	-
Sce_Assembly02	c11215_460	c11215	460	ATAATATTCACTCCGGAACTAAAGATTATGTCTTGGGAGTTCTGTTCACGACGGCATGA[T/C]GAGTATATCACTCGCAGGTTTCTAGCACCRCAGGTTAATCATCTGCTGCAAATTGCCCAG	-	-	-
Sce_Assembly02	c11215_540	c11215	540	TCTAGCACCRCAGGTTAATCATCTGCTGCAAATTGCCCAGAAGTATCAAGCTGCTGCCA[A/G]TGAAAGTGGGCCTGCTGGGGTATCGACCAATGATGCACAAGCCATTTGCAACATGTTTGC	-	-	-
Sce_Assembly02	c11215_851	c11215	851	CCAAAGCTTACAATGCAGAACATGCATGAGGCAAAGGGGGTCAACACAGAAATTAGCAC[T/C]CATGGRAATAACGAGGCCCCAGGTGTCGGAACCGTTAGTAGCAGTCCGCAGAATGCCGTG	-	-	-
Sce_Assembly02	c11217_163	c11217	163	GGGAGTTGAACAGATAYATCCCCACTGCTGCTGCATTTGGAGGAGTRTGCATTGGCGCG[T/C]TGACTGTCCTAGCTGATTTCATGGGTGCAATCGGTTCAGGAACCGGTATACTGCTCGCGG	protein secretion	P-P-bond-hydrolysis-driven protein transmembrane transporter activity	membrane
Sce_Assembly02	c11217_365	c11217	365	TGTGAGTGATATGGTGCTATGGCTAGCTGGATCTTGTTGCAAGCTGTGATACTGTCTGG[A/G]GAGCTTAGATTCAGAGATTGCAGCAGAGTCTGCGTGTGTGCGTTTTCAGGCGCATGGTGG	protein secretion	P-P-bond-hydrolysis-driven protein transmembrane transporter activity	membrane
Sce_Assembly02	c11218_796	c11218	796	CCTGCCGATTTATGACCGAATATTGGTACCTATAGCTAGAAGATTCACCRGAGTGGAAA[A/G]TGGAATTACACTTCTTCAGAGACAGGGTATAGGATTGGTGATTTCTCCCATTTCAATGGT	oligopeptide transport	transporter activity	membrane
Sce_Assembly02	c11218_863	c11218	863	ACACTTCTTCAGAGACAGGGTATAGGATTGGTGATTTCTCCCATTTCAATGGTGGTAGC[A/T]GGGCTTGTTGAACACAAAAGGAGAAACTCAGCATTGTCTAATGGAGGAAAATCACCTATG	oligopeptide transport	transporter activity	membrane
Sce_Assembly02	c11222_521	c11222	521	TCAGATCCTATTGGTGCGCTGGCTTTGGTTTCTGTGCCTCAGCCGACTGACGTCCCAAG[T/C]GTYGAGCCATCAGCAAGTTCAGGTTTTGAAACGGATAGTTTTATGGGCATGCCACCTGCT	-	-	-
Sce_Assembly02	c11222_659	c11222	659	GCAATTGATGCTTCAAATCCTTTTGGAGATCCTACTCCTTTCAAGGCAGTTCAAGAAGA[T/G]AATCATGCACCTTCTCAGACNAATGCGACCCCTGCTGGTTCATTCCAGGCCACAGGACCT	-	-	-
Sce_Assembly02	c11228_272	c11228	272	ACTCCTTTTGTCCTTAAGATGAGTGGAGCAACATTGCTTAACCTCTCGCTCTTAACATC[T/G]GACATGTGGGCAGTCGCCATTCRAGTATTTTTCTATCAACAACAGATAAACTGGTTGTAC	-	-	mitochondrion
Sce_Assembly02	c11228_295	c11228	295	TGGAGCAACATTGCTTAACCTCTCGCTCTTAACATCKGACATGTGGGCAGTCGCCATTC[A/G]AGTATTTTTCTATCAACAACAGATAAACTGGTTGTACTATCTAGCATTCGCAGTTGTGGC	-	-	mitochondrion
Sce_Assembly02	c1123_2744	c1123	2744	AACCTGATGTATGAAAATTATGTGGAAGAGTCCACAGCTGTTATATAAGGAATTTTGGG[T/G]CTGGGAATCGTTTGTAAGAAACATTGTAGAAGAACTTCCGTTTCATTTTTCTGTTTGTAA	-	-	endoplasmic reticulum
Sce_Assembly02	c11231_282	c11231	282	ACCCTATCAGCTGCTGCTATATCTGCAAGAGTTATTCATAAGGTTTATGCATTCTGTGC[T/C]CCAAAAATAATCGGYGGAGTAACTGCTCCAACACCAGTAGGTGACCTAGGGATGAATCAA	riboflavin biosynthetic process	5-amino-6-(5-phosphoribosylamino)uracil reductase activity	-
Sce_Assembly02	c11233_83	c11233	83	GCGCGCATCTTCCGGTCGATCCAGATGGAGAGGCAGCAGAACGGCCCGTGATGCGGTGG[T/C]TGGCCGGCTCAAAGAAATGGAGAAAGAAAGCTTAGCCAATTAGCGCTTGGGAGTATGTTG	-	-	-
Sce_Assembly02	c11249_133	c11249	133	AGAGTTAGACTCTTCGGGCTTAGCTCGATTGATTTTACTGACATGGCTTCCTCGCGTGC[T/C]ATTATGATACTTTCCTTGCTTGTGTTGGCATTGTCGCACTYTGTTGTGCAGGCTAGGATG	-	-	cytoplasmic membrane-bounded vesicle
Sce_Assembly02	c11249_71	c11249	71	TTGCACACACTACACAAACCCATTCAGTCCCTCTCTCACAAAGACAGATATACACTCAC[A/G]TTAGAGTTAGACTCTTCGGGCTTAGCTCGATTGATTTTACTGACATGGCTTCCTCGCGTG	-	-	cytoplasmic membrane-bounded vesicle
Sce_Assembly02	c11254_254	c11254	254	GTATATATTTATGAGAGACCATCTTTTGGTAAAAGCAATGGGAAATATACGCCCTATCC[A/G]AAAGTAGACTCGTTTCTAAAGGTATGCCAAACCCTTGGATTAGCTGGAATTGATCTGTTT	-	-	mitochondrion
Sce_Assembly02	c11260_1118	c11260	1118	AGGAGGCAATCAACACCTGTACGGAAGCACTCAGCATAGATGAAGAACTTGTTGAAGCT[T/C]TGTCACAGAGAGGTGAAGCTAAACTTCTAACAGAAGATTGGGAAGGTGCGGTTGAGGACC	-	-	plasma membrane
Sce_Assembly02	c11262_1094	c11262	1094	TCAACAGATTTTGAAGGAACAACAAGCCTTCAACCAACTCAACCGCCATCAGGGAACGG[A/T]CCTCCGGGAGGCCAGCCTGTACCAAGACAAATCCCAAGGCAAATGCAACAGCCTATGGGT	-	protein serine/threonine ki-se activity	-
Sce_Assembly02	c11263_2679	c11263	2679	TGAACTGAGGCTCGACATCCGGTCTGCAACTGTAATTGTCGAAATTTTGTGTGAAGCTT[T/C]CCATCAGGATCTGCTCTCAGTGCTGGATGCTGAGCAGAGTGTTGCGTGGTATGCTGCCCA	-	-	-
Sce_Assembly02	c11271_425	c11271	425	GGGCCTCTGTTGGGGYYTCAAATAAGGCTCAGACAGCAGCACTAATTTCTCACGGATCC[A/T]TAGACCTCAAAGATGATTTCAGTGAGCAAGAGGAGCAGCTGCGGCAGTTTGACATGGACA	-	-	-
Sce_Assembly02	c11281_940	c11281	940	AGCGTCAGTGACACATGTATGCATTGTACAATATACCTCGTCAAAAGTTYCTAAATCGG[T/C]CTTTGTGCGAAACATGTAAATGAGCAGCTCATCCATTATCATCTCTGTAGTT-CTGTTTT	-	-	-
Sce_Assembly02	c11282_637	c11282	637	GTTCTTCATGGGACAGCTGACACGATAACTGACCCAAGAGCATCCCAACGACTTTACCA[A/G]GCATCAATGTCGACTCATAAATCGATAAAGCTATATGACGGATATTTACATGACCTTCTC	-	-	plastid
Sce_Assembly02	c11290_1125	c11290	1125	TAGTAGTGCAACTCAGAGCGAAGGACAACGGACACCTTATGGAAAAATTGTACTAGCCA[C/G]AGTCCCTATTTTGATATCTCTTGTTCTTGTCGTAGCTATACTTAAATTCCGGCATCAAAG	-	transferase activity	-
Sce_Assembly02	c11290_1188	c11290	1188	CCCTATTTTGATATCTCTTGTTCTTGTCGTAGCTATACTTAAATTCCGGCATCAAAGGA[A/G]GAAATCAAAGGCAACTTCCACTGATAATGTAACACAATTAGCAAGCATGTTCTCTGTTTG	-	transferase activity	-
Sce_Assembly02	c11290_2174	c11290	2174	GAACCAAACATGTGAAGGTCATCATGTTGATTATCTACACGCCAACCTCACCATTCCTA[T/C]CTAGTAGTGCCTATGGCTACGGATGATGAATTGATATTGTATTGTGTCTAGTTTCTTCTA	-	transferase activity	-
Sce_Assembly02	c11290_823	c11290	823	GAGCTAGGCGTGKTGTCAAGCTTACAAGGACTGTTAGATTTAAGTGACAATTCATTTGT[T/C]GGGGCGATACCAAGCCAACTTAGTGGCCTGAGCATGCTAGATACTTTGAATCTTTCACGC	-	transferase activity	-
Sce_Assembly02	c11292_1246	c11292	1246	CTTTGTACACGGAAGTCCCTTTAAAGTGATGTGCATAGCACAGTAAAATAGGAAAAGTT[T/C]AWCCTctcTTTTTTTAGTTTGATTTTCTCGGCTATACTATATTTGGTTTTCCTTTATGTT	-	-	-
Sce_Assembly02	c11293_375	c11293	375	CACCATTCTAGTCCACCCAGTTCTTGGCCCATACAGTGTCAGCGCCATAGATTACAAGC[A/G]TTCTTCCATGAAGATCACCCCACTTGTAGACCCCTGTTTGGTACTCCAGCAGAAGCTCGC	protein amino acid phosphorylation	receptor activity	-
Sce_Assembly02	c11294_390	c11294	390	GGAAGATGTAAATTGCGGATGGCTGGCGACCTGCACCATTATATGCGTCATTCTTGCAC[T/C]GAGTCCAAAGAACCAGTACATGTGCAACACTTGCTTGTAAATGGTTGTGGTGGAGCCTTT	-	-	-
Sce_Assembly02	c11294_741	c11294	741	TGGGATGGCCGTGTGAATAGTTTCTTCAATGCAACGTGGAATGCTATTTTTGAGATTCT[C/G]GAGCATTCTTATGTATCCCTAGCTGGTGTTCTTACTCTGTTGACGGTATCATTTTTCTTT	-	-	-
Sce_Assembly02	c11294_873	c11294	873	CTATCACGTAGAAGACGTGCTTTGCTTGGCTTTCTTCATGCTGCTGCTCATATAACGTC[C/G]GCAGTACTACTGATGCTGCTTATGGAACTGGGTATTGAGATATGCATCCGCAACCATCTA	-	-	-
Sce_Assembly02	c11297_99	c11297	99	TCTGCCCTTGATCTGCAGACCAGGCAGAAAGTGGCCATCAAGAAGATACACAATATCTT[T/C]GAGCATACCTCCGACGCCGCACGGATCCTCCGTGAGATCAAGCTTCTGAGGCTCCTACGG	protein amino acid phosphorylation	MAP ki-se activity	mitochondrion
Sce_Assembly02	c11302_2203	c11302	2203	CGGGAGATGGTCAACAAAGATACGCAGAACCTCGCGTCAAATTCCTTTTTGYTGGATGA[T/C]GATTTAAGTATACCGTTTTCGACCGAGGATTTATCGATCGCCATCCCAGCGATAGATTAT	-	-	-
Sce_Assembly02	c11311_406	c11311	406	GACAACCCAGATTATGCTGCCCGCTTACAGTTATCTCAGTTTTCGTTCAAGGTACCTAA[A/G]CCTCGAAATTGCCCTCGTCAGTCAGAGCTTATTGAACCAACTGAAGTGCCACCTCCGGTT	-	binding	-
Sce_Assembly02	c11330_231	c11330	231	TCTACTCAAGATGCGAAAGAAAGYCAAGAAGTTAAAGAAGCTCTGAGAGCACAGATGGA[A/G]ATGCAACGAAGCCTGCATGAACAAGTGGAGGTTCAGAAGCATGTGGACATCAGGATGGAC	regulation of transcription	-	-
Sce_Assembly02	c11336_530	c11336	530	CCAGATGCAAAACATTCAGCTGAGAGAAGCAAGTAACCATTTCCTTCACCCAGATGGCG[C/G]GCAAGCRATGCCACCTCAGGCAGCAGGACCATATGCTTATACACCACAAGTAGCACCAAC	-	-	-
Sce_Assembly02	c11336_537	c11336	537	CAAAACATTCAGCTGAGAGAAGCAAGTAACCATTTCCTTCACCCAGATGGCGSGCAAGC[A/G]ATGCCACCTCAGGCAGCAGGACCATATGCTTATACACCACAAGTAGCACCAACAAACCAG	-	-	-
Sce_Assembly02	c11345_626	c11345	626	AGGTTTGCTGTACGCGCAAAGTACATGACGCTTGACCCAACCAAAAATAAGTATGTCAA[A/G]TACATCAACAACATYAGAACCATCCAAGAGTACCTCTGTAGCCGAGCTGACAAATACCTA	-	-	-
Sce_Assembly02	c11345_641	c11345	641	GCAAAGTACATGACGCTTGACCCAACCAAAAATAAGTATGTCAARTACATCAACAACAT[T/C]AGAACCATCCAAGAGTACCTCTGTAGCCGAGCTGACAAATACCTAGTTCCCAAGGTAAAC	-	-	-
Sce_Assembly02	c11353_2212	c11353	2212	AGCGGTCGAGGTGCTTAACTTGTACCATTGCTCTCCCTCTTTTTGTTTTGACAGGAGCG[T/C]ACCGTGTCGAAGGAGATATTTGTTACATTTGCGGCTATTTGTACGTTCAAAT-CCTCC	-	-	-
Sce_Assembly02	c11358_1083	c11358	1083	GCGCTGCAAGTTCTAAAGGTGATTGAACCTGATGCTCGAGCTGGTGATTTGTGTACCCG[A/G]CGTGAATACGCTCGATGGTTGGTAGTTGCAAGCAATTCCCTTTCGAGGAACACTTACTCA	-	-	plastid
Sce_Assembly02	c11358_1524	c11358	1524	TGGCCTGCTTTGGTAGCTGACTTGGGTGCTGGAGACCAGAGCATCACAGCTCTTGCATT[T/C]GGTTTTACAAGGCTTTTCCAGCCAGACAAACCTGTGACAAAAGGACAGGCTGCCCTAGCA	-	-	plastid
Sce_Assembly02	c1136_102	c1136	102	TATTGGGGGCACAGGGCTCTGCATACCAAATGGCTATACAAGCATGTCCACAGTGTGCA[T/C]CATGAATATGCTACACCGTTCGGCTTAACTTCGGAATATGCACACCCTGCCGAAATTTTG	-	-	-
Sce_Assembly02	c1136_703	c1136	703	TGTAGGCCAACTTATATAATTTGTGGTGAATTAAATCTGTTGGGGTTTGTTTTGGACAT[A/T]TGCCCATGGCAGAAGTAACTATTTGAAGCAGCAATAACTTGCCAKATTAGTTGTTTTGCA	-	-	-
Sce_Assembly02	c11360_1222	c11360	1222	GTGGCAATCAAGAAGCTGTATGCCCAGTACCCRCAAAGCCTGAAGGAATTTCAAACTGA[A/G]CTTGAGACTGTCGGCAGTATCAAACACCGGAATTTAGTGAGCCTTCAAGGATACTCCCTA	-	catalytic activity	-
Sce_Assembly02	c11360_1327	c11360	1327	CAAGGATACTCCCTATCACCTGTTGGGAATCTTCTCTTCTACGAGTACATGGAAAATGG[T/C]AGCCTCTGGGATGTTTTACATGAAGGTCAATCCAAGAAGAAAAAACTTGATTGGGAGACT	-	catalytic activity	-
Sce_Assembly02	c11363_901	c11363	901	GCGGAGCGCATTGGTTGCCACGGCATCGCCGGAGGCASGAGTCGTCACGACATCCCCAC[A/C]GCGTAGAGCGCCGCATCGGGTTGGTAGTATCTCGTGTCCGTTATCTTCGACGGTGGCCAG	proteolysis	peptidase activity	-
Sce_Assembly02	c11369_380	c11369	380	CAATACAAGGCACTTCCTCCCATTGTATCATTATCTCCTTGAAGAAGTCGCTTTAGTTC[A/C]AGATCAACTYATTAAGATATCACCAC-AGGCTGGTAGAAATCTATTCTGCCTCCTCTCCA	-	-	-
Sce_Assembly02	c11369_825	c11369	825	GATTTTCTTTTTCCTGTGGGTCGCTATCCGAGGCACGTGATAAGTCTGTTCTTCCGGCT[C/G]CTCTACCCATGGTACTGGCCKTCCTCTTGCTGGAACTTCGTCATGACCTGCGTGAGCACC	-	-	-
Sce_Assembly02	c1138_1128	c1138	1128	AATGATTCCCACTCGATTCAGATTATTTTACCCCAAAAGCAACTTGGACGCAAGTCAGA[T/C]ATGTATGTCTTCTGTTGCTCGTACACTCACAATGTCGCGCYAAAAGGGAAGTTCATTGCA	protein transport	-	-
Sce_Assembly02	c1138_506	c1138	506	GAAGCTATGTCTTCAGCAAAGGGAAGATTCACAAGGTTCCTGCCACTGACATGGAGGCT[T/C]TAAAATCCCCTTTAATGGGCTTATTTGAGAAACGTAGAGCAAGGAACTTCTTYATTTATG	protein transport	-	-
Sce_Assembly02	c1138_559	c1138	559	GAGGCTYTAAAATCCCCTTTAATGGGCTTATTTGAGAAACGTAGAGCAAGGAACTTCTT[T/C]ATTTATGTCCAAGATTACAATGATGCTGATCCAAGAACACATCAAGGATTGGACCTTACA	protein transport	-	-
Sce_Assembly02	c1138_712	c1138	712	GGATTGAGTGATGATACTATAGATTTCATTGGCCATGCGCTTGCTCTTCACAGGGACGA[T/C]CGCTAYCTAAGCGAGCCAGCAATTGATACTGTTAAAAGAATGAAACTCTATTCTGAGTCT	protein transport	-	-
Sce_Assembly02	c1138_808	c1138	808	AGAATGAAACTCTATTCTGAGTCTCTTGCACGGTTCCAAGGAGGCTCACCTTATATTTA[T/C]CCATTGTATGGGTTGGGTGAGCTGCCACAGGCTTTTGCACGTCTAAGTGCTGTTTATGGT	protein transport	-	-
Sce_Assembly02	c1138_913	c1138	913	AGTGCTGTTTATGGTGGCACTTATATGTTAAATAAGCCAGAGTGCAAGGTTGAATTTGA[T/C]ATGGAGGGGAAAGTGTGTGGTGTTACATCAGAAGGTGAAACTGCTAAGTGCAAGAAGGT	protein transport	-	-
Sce_Assembly02	c1138_995	c1138	995	GTTACATCAGAAGGTGAAACTGCTAAGTGCAAGAAGGTTGTCTGTGATCCTTCTTACTT[A/G]GCCAACAAGGTAAGGAAGATTGGAAAAGTTGCACGAGCAATTGCTATTATGAGCCACCC	protein transport	-	-
Sce_Assembly02	c11381_350	c11381	350	GTAGCTCCAAATGTGCTGTTTCAGCTCGGCTTCGACCTTGAAGTCATTGGAGTACATCC[A/G]CATGCCAACATAATCTTCTTTATGGCTCATTGGAACAATGAACTGATTGCATACGATCTG	-	-	-
Sce_Assembly02	c11386_456	c11386	456	GATGTTATAGATGAGGCTGTCCTACGGCCTGGCAGATTTGGGAAGAAACACTTTGTACC[T/G]TTACCTGGTGCYGATGAGCGGGTTGCGATATTGAAAGCACATACTGAAAAGAAATCTCTT	-	identical protein binding	-
Sce_Assembly02	c11386_468	c11386	468	GAGGCTGTCCTACGGCCTGGCAGATTTGGGAAGAAACACTTTGTACCKTTACCTGGTGC[T/C]GATGAGCGGGTTGCGATATTGAAAGCACATACTGAAAAGAAATCTCTTTCGGAAGATGTT	-	identical protein binding	-
Sce_Assembly02	c11398_856	c11398	856	GAAGGATCTGATCACCAAGATGATCGAGAAGCGACTCAAGCTTATGAACTTGAGATACT[T/C]GAAGCTAATGCAAGAAAGGTCAGCAAAGTACGTTTCAAGCCAATAAGCAGCGAATGTGTA	-	-	membrane
Sce_Assembly02	c11400_847	c11400	847	GCCAGCAGAGGATATAGCCCTCTGCTTTCCTGCCAGCTGCAGCATGCCCAGTTTGTTCG[T/C]CCCTGATCATTTGTGGTCGAGACACACGGGCGTTTGCGCCTACATTTTMAAGGGCATCCC	-	-	-
Sce_Assembly02	c11402_452	c11402	452	GGCTTCTGTGGGCTGGTATTGGCCTCTTTGGTGCAGTCATTTCCATTGCTTTAGTTGGA[A/G]CTGCCATGACCTATCTGAATGGTGCACCTCCAGAGAGAGAGAAGGACTCACTGGTCCTTT	-	-	-
Sce_Assembly02	c11405_126	c11405	126	GTTTTTGTGGCACGGAATAGGTTTGCTGTCCTTGAGAAGAGTAGCAATCAAGTTTTGGT[A/G]AAGAATCTTAAGAATGAAATTGTGAAGAAGAGTCCTCTTCCTATTGCGACTGATGCAATT	ER to Golgi vesicle-mediated transport	myosin heavy chain ki-se activity	CUL4 RING ubiquitin ligase complex
Sce_Assembly02	c11405_198	c11405	198	AATGAAATTGTGAAGAAGAGTCCTCTTCCTATTGCGACTGATGCAATTTATTATGCTGG[T/G]ACTGGTAATTTGTTRTGCAAAGCTGAAGATCGTGTGACCATCTTTGATCTACAACAAAGG	ER to Golgi vesicle-mediated transport	myosin heavy chain ki-se activity	CUL4 RING ubiquitin ligase complex
Sce_Assembly02	c11405_213	c11405	213	AAGAGTCCTCTTCCTATTGCGACTGATGCAATTTATTATGCTGGKACTGGTAATTTGTT[A/G]TGCAAAGCTGAAGATCGTGTGACCATCTTTGATCTACAACAAAGGCTAGTTCTTGGTGAA	ER to Golgi vesicle-mediated transport	myosin heavy chain ki-se activity	CUL4 RING ubiquitin ligase complex
Sce_Assembly02	c11405_684	c11405	684	CTTCTCCGGAAACGTTATGACCATGTTATGAGTATGATTAAGAGCTCACAGCTGTGTGG[A/G]CAGGCAGTGATTTCATATTTGCAACAGAAAGGGTTTCCAGAAGTTGCTCTCCACTTTGTG	ER to Golgi vesicle-mediated transport	myosin heavy chain ki-se activity	CUL4 RING ubiquitin ligase complex
Sce_Assembly02	c11407_613	c11407	613	GAACATCAGCCGCTCGTCCCATCAGCGCAACCAGAGCAGGAGTAAGGAATTATTCTGTA[C/G]CATGGCACAATTCGAAAAGAACAGGTGGATCTCTCCTGCGTGTTATCGAAAGTTATCGAA	-	-	-
Sce_Assembly02	c11415_349	c11415	349	GGCCTTATACATTTGGCTCTTGAAAACCTCTCCTCACTATTTCTGTCCCTGGTTGAGAA[T/C]GATGATGATGARAAGTTCTTGGATCATCATACCTGGGTCCAGCTGGATGAGAGTATACCG	mitosis	-	nucleus
Sce_Assembly02	c11415_361	c11415	361	TTGGCTCTTGAAAACCTCTCCTCACTATTTCTGTCCCTGGTTGAGAAYGATGATGATGA[A/G]AAGTTCTTGGATCATCATACCTGGGTCCAGCTGGATGAGAGTATACCGTCGTTGAAGAAG	mitosis	-	nucleus
Sce_Assembly02	c11417_212	c11417	212	TCAAATGAAGTTGCATTGAAGCAAATGGAATCGGCATACCAGGACTACAAAACTGAGTC[T/C]GAGATGGCCAAAAGAAGCCTGGAAGATGAGATCRCTAAGTTGAGAATTAATTTGTCTGAA	-	-	nucleolus
Sce_Assembly02	c11417_246	c11417	246	CATACCAGGACTACAAAACTGAGTCYGAGATGGCCAAAAGAAGCCTGGAAGATGAGATC[A/G]CTAAGTTGAGAATTAATTTGTCTGAATTTGAGAAAAGCTATGTAATGAAGTGTGAAGAAG	-	-	nucleolus
Sce_Assembly02	c11417_363	c11417	363	AAGCTGCCAGTGCAATTGAAGTTAAAGAGAAGGATATCACTACTCTTATGAATGAYATT[A/G]CGATCCTGAGGAATGAAGTTTCCCAGAAAGTATCGCGGATTGAGAACTTAGAAGTTGAAT	-	-	nucleolus
Sce_Assembly02	c11417_439	c11417	439	AGTTTCCCAGAAAGTATCGCGGATTGAGAACTTAGAAGTTGAATTGGCTTCCTCAAAGA[A/G]TGCTCTTGATGAGCAGTGTAAGCGTTGGCGTAGCGCGCAAGACAACTACGAGCGGCAGGT	-	-	nucleolus
Sce_Assembly02	c11417_584	c11417	584	GAGCTGACAAATACTTCTAAGCAACTGTCTTCATTGCAGCAGGAAATGGCAATGCTTCG[T/C]CAAACAGCAGATGCACATAAAGCTGAAAATGATGCTCTAAGAACGTCTGGTGAGCAAGA	-	-	nucleolus
Sce_Assembly02	c11417_668	c11417	668	GAAAATGATGCTCTAAGAACGTCTGGTGAGCAAGAAAAGATAGAGTTGGTGAAAGAAA[A/G]GGATGAGGCCCTTCGGAAGTATAGCGAGCTAAATGATCAGAATAAGATTCTACACAACC	-	-	nucleolus
Sce_Assembly02	c11421_1114	c11421	1114	GTCGGAGAAGATGACATTTTAGAGTTGGTTCTGGATTACAATGATCAAAAGAACATTCC[A/G]TACCTTCGGGAGTGGATAGAGTCAATCAACAAAGACAGCCGGAGAGTGAGAGATAGCGTC	-	-	plastoglobule
Sce_Assembly02	c11425_882	c11425	882	CCTCTCTCACGTGAGGAGGCAGAGTTGAAGATGGTCAAAAYGGGTGACAGGTCTACGTC[A/G]CTGGACGACCACCTAAGGACAATTCTAGAGAATGTTCGCTTGGTCTATCTTCTCGAAAGA	-	ATPase activity	-
Sce_Assembly02	c11438_260	c11438	260	GCGTCAGATTTGAAATGATGGTATTTTTGGGGCTTACTAAGGATAAAAACTCGTTAGGT[T/C]TTTTGCCATGTCTCTGTTAGATACAAACATTGATCAAAGATGCAACGTCTGTGCTTCACA	-	-	-
Sce_Assembly02	c11438_334	c11438	334	TGTTAGATACAAACATTGATCAAAGATGCAACGTCTGTGCTTCACATGTTGATAGGAAC[C/G]TGAGATCATGTCTCAGGCGGTTTGGTTTAGAGAGCTGTTTATTATGAGTACACTAACAAG	-	-	-
Sce_Assembly02	c11438_415	c11438	415	TTGGTTTAGAGAGCTGTTTATTATGAGTACACTAACAAGTGGTTAGTCAATATGATTTT[T/C]TCAACTGGTGAAATGATATGGCAGTTGCTGCCTAAGAGCTTTCGCCCAGTGAGGCTTCGG	-	-	-
Sce_Assembly02	c11439_205	c11439	205	TCCAAAACTGAGTTCACTGAAGAAATGTTAGAGATACGTAGAGATTTCGTGCTTATCCA[T/C]GGCGAAATGATACTTCTGCAGACCTACAGCTCCCTGAATTTTGCTGGGCTAGTGAAGATA	-	-	-
Sce_Assembly02	c11439_631	c11439	631	ACTTACAATGCCCTGTCTCTCGCTAGGTTCTTCCATGGAGAGGATGGTGAAGCTTGTTC[T/G]GGCGCCATAACTTCTGAGAGCTCGCTGTCAAATTCCTTRACAGATTCCCAGGTTGAAGAT	-	-	-
Sce_Assembly02	c11439_670	c11439	670	GAGGATGGTGAAGCTTGTTCKGGCGCCATAACTTCTGAGAGCTCGCTGTCAAATTCCTT[A/G]ACAGATTCCCAGGTTGAAGATGCAGATAAGGATGATAAGGAGGTGCAATCAAAGGAGCAG	-	-	-
Sce_Assembly02	c11447_365	c11447	365	TAGATGGTTAGGCTATGTACAGTATAGGAGCAGCTGGAGTTAGATTCTTAGAGATGGCT[T/C]GCTCAGCTGCAGCGAAGATGAATGTTTATTGCCCTTTACCATGCCATGGTCTGAGTCATG	activation of protein ki-se C activity by G-protein coupled receptor protein sig-ling pathway	ki-se activity	-
Sce_Assembly02	c1145_257	c1145	257	GCCATCATCATTGGAATCTACGAGGAACCAATGACTCCTGGACAGTGCAATATGGTGGT[A/G]GAGAGGCTTGGCGATTACCTTCTTGAGCAGGGCTTCTGAACTCAAGAGTCCTARTCTGGG	actin cytoskeleton organization	actin binding	cytoplasm
Sce_Assembly02	c11450_638	c11450	638	TCAGAAACAAGCCTCCCCTGATACTCAGCAAGTAAAGAACAACAGAAATAACAACAAAT[T/C]GGATGGCTCAAGCAAACCCACCCAGTTTGATGGTAATAAAGGTGATGTCCCTGAGTCAMA	-	-	-
Sce_Assembly02	c11452_849	c11452	849	ACATTCAAAATCTACAAGAACGCTATAAGAGTGAAGGAGATGATCTGCCCCAGCCAACA[A/G]CTGCTGGAGTATTCAGTGAGGCACTACGGGACTTAGGCCAAGAAGCCGATGACTTSGATG	-	-	plastid
Sce_Assembly02	c11452_944	c11452	944	GGCCAAGAAGCCGATGACTTSGATGTTTCCTCGCGCCTTGAGCTCCCCTCGAGCAAACC[A/G]TGGGCTAAACCGGAGGGAGGTCCAGAGCAGAGCCAGTGGAAAGCTAATCTTCGGTGAGGG	-	-	plastid
Sce_Assembly02	c11457_349	c11457	349	CCCAACCTTGCGCGGTCTACCGACGAATCAAAGGATTGTGGATGAAAGCTTGGAGAAGG[C/G]SAAGAAGGTTCTGGAAATCTACGAAGCCCGCCTGTCCAAACACAAGTATTTAGCCGGTGA	-	-	-
Sce_Assembly02	c11457_350	c11457	350	CCAACCTTGCGCGGTCTACCGACGAATCAAAGGATTGTGGATGAAAGCTTGGAGAAGGS[C/G]AAGAAGGTTCTGGAAATCTACGAAGCCCGCCTGTCCAAACACAAGTATTTAGCCGGTGAT	-	-	-
Sce_Assembly02	c11466_406	c11466	406	TCTCTCCAATAGCCAAGGCGGAGATCTTCAATGACCACSAGAGTTGCCAAACCCCTTCT[T/C]GATGCCACTCGATATGATGTTATCGAGCTATGTTGGGCCTCGAGCCCCTAGTATGTAAAT	-	-	chloroplast thylakoid membrane
Sce_Assembly02	c11467_1030	c11467	1030	AAGAGCATACTGGCATCCCGATATGATCAAAGTTCTATTATGCTCACTGTGTGGCCTTG[T/C]CATCCTTTGAAGAACCTGCATCCATTGACGTGGGCTTTCAGATACCCTTGCCCCTCTGGT	-	-	-
Sce_Assembly02	c11485_327	c11485	327	GCATGGGGAGGACTCGGCGGTGGTTGCTTTGATGATTGGAGTCTTGACAGAAGCATTGC[T/C]AAGAAGATAGTYGAGATTGAGAGGATCCCTAGGTTCGCACACACAATGGTTCTTGAGGG	-	agmatine deimi-se activity	-
Sce_Assembly02	c11486_396	c11486	396	GGCTGACCACAAGACGCCGCTAGCTGCTTCCTCCTCAACGCTCAACAGTTAGGTATCGT[T/G]GTCGTGGAGGATCGAGAGGAATACAGTCACTGTCGCGTTMATCTTCAGGCTTCCTGATGG	-	-	anchored to membrane
Sce_Assembly02	c11486_436	c11486	436	CTCAACAGTTAGGTATCGTKGTCGTGGAGGATCGAGAGGAATACAGTCACTGTCGCGTT[A/C]ATCTTCAGGCTTCCTGATGGTTTAGCTAGCTTTTAGGAGCGCAGAGAGGCGCAGTATGAT	-	-	anchored to membrane
Sce_Assembly02	c11489_1124	c11489	1124	GACGCACGGAGAAAAAGGAGGAACAGAAATGATGGTGAGCAGAAGAGAGATAAGGCTAC[A/G]AAAAGGGCGAGGAAAGACGCGAGCGGGGCGGGAGGCGTAGACAAGTCGCTGGCGGAGCAG	-	-	-
Sce_Assembly02	c1149_1858	c1149	1858	GCCTGCTGTTCGAGATACAGGTGACTAACAGGCTAGTATATCTCATCATCTGGGACATG[T/C]GGCGTAAGGAACTTCTGAGGGTCCTTGTACATTTCCTCGTAGTTGTACTTAGGCTTCACC	proteolysis	serine-type endopeptidase activity	chloroplast envelope
Sce_Assembly02	c11490_295	c11490	295	CAAGGAATCATTGACTTACATCACGATATCTTTTTCTTCCTCATTCTTATTTTGGTTTT[T/C]GTATTATGGATGTTGGTTCGCGCTTTATGGCATTTCAACGAGCAAACTAATCCAATCCC	transport	copper ion binding	mitochondrial respiratory chain complex IV
Sce_Assembly02	c11494_404	c11494	404	AGTTGGGATACATCATACATCCATGGAACAAGCTGTTTACATACAGGTTGGCACTTGGC[A/T]GCACAAATCTTTTGACTTGAGAGAGGAAGGNTGAAATTCCTCGCGCAGGGCATCTTCTTC	-	-	-
Sce_Assembly02	c11495_1289	c11495	1289	TTTGATCGTTACTTGAATTTCTCAAGTCCTCTTGTTGCAAAGAATTTTGACCCWCATGC[A/G]TGTGGCTGGGCTTTTGGAATGAATATGTTTGATCTGGCTGAATGGAGGCGGCAGAACATA	-	transferase activity, transferring glycosyl groups	mitochondrion
Sce_Assembly02	c11495_1518	c11495	1518	AATCGATCATGGCATGTTCTCGGTCTAGGTTACAACCCACATGTAAGCAGCAGAGACCT[C/G]GAGCGTGCSGCGGTCATACATTACAATGGCAACATGAAGCCCTGGCTTGAGATTGGCCT	-	transferase activity, transferring glycosyl groups	mitochondrion
Sce_Assembly02	c11498_2875	c11498	2875	TGGGCAAAGGGAACGCCTTTCGCGGACATATGTGAGCTGACAGATGTATCTGAAGGGCT[T/G]ATTGTAAGAACAATTGTGCGGTTGGATGAAACRTGTAGGGAGTTCAGGAATGCGGCTTCC	-	ATP binding	-
Sce_Assembly02	c11498_2980	c11498	2980	AGGAATGCGGCTTCCATAATGGGTAACTCTGCTTTGTACAAGAAAATGGAGATCGCGTC[C/G]AACGCCATCAAGCGTGACATTGTCTTTGCAGCAAGTTTGTATGTCACAGGAATATGATGC	-	ATP binding	-
Sce_Assembly02	c1150_2505	c1150	2505	AGGAKAATTACAAAGAATTAATTAAATGGGTTGATGCCAAATCTACAAAATACGGTACT[T/C]TGACTGTCTTACGTGAGAGGCGCTGTGGAAGATGTGGCACGGCACTCAAGGTTCTAAACG	proteolysis	peptidase activity, acting on L-amino acid peptides	-
Sce_Assembly02	c1150_2657	c1150	2657	AAAAAGTTATATGATCTGAAGATCCAGCTGATTGAGGAGATAGGATGGGCACATGTATC[T/G]GCTTATGAAAAGCAGTGGATGCATGTCCGCTTTCCACCATCTCTTCCTCCCTTTTAATTG	proteolysis	peptidase activity, acting on L-amino acid peptides	-
Sce_Assembly02	c11505_135	c11505	135	TCAACCGCGCGTCAATCATGAAATAAACATCTTAATCTCAATCGCACGCATCTTGGTTG[T/C]TGAATGGCGACGAGAAGACTAAATTTAATRAAAGATTCATGTTTTCCCTCCGTTCCATAA	-	-	-
Sce_Assembly02	c11505_165	c11505	165	CTTAATCTCAATCGCACGCATCTTGGTTGYTGAATGGCGACGAGAAGACTAAATTTAAT[A/G]AAAGATTCATGTTTTCCCTCCGTTCCATAACGTAGTGTCTATAGATTTTTTACAAAAGTC	-	-	-
Sce_Assembly02	c11505_514	c11505	514	AGTTCGGTTCTAGTTGTACACAGAGATAGGCAAAGCGTGTGTTTTTCACCTTATGTGAT[A/T]TTCCCAAGTGCTGATACTATTATTTAAGATATTATTGTAGCTATGCTTCTGCTTGACTAA	-	-	-
Sce_Assembly02	c11510_942	c11510	942	TCGACAACAAWGCCRATGGTGTCACTCGGTAAGAAGGATGCCGTGGCGCAGCTATCGTT[T/C]GCCACGGTCTTAGGGCACCTTCCTGCAATGTGGAAATCCCGGGATTTGTTCGTGCACAGA	-	-	-
Sce_Assembly02	c11514_727	c11514	727	GAAAATAAAAATCCAGCTACTATGAATCAGGGCCTATCTGCTTCTGATATCTCCCACAC[A/G]GCGGAGAGCTACAACAAGTTCAAAGAGGAACAGGAACTGAAACTGCAAGAGTGGCTCAGG	-	-	-
Sce_Assembly02	c1152_500	c1152	500	CGTCAAGTTTTTGACTGTTCTGAGGCACGWTGTCTGCCTGGTACTTTCAGCTTGAGTT[A/C]CTATTTTACTTTCTGCTTAGGTGATTTGTTGATGAGCACATTATGAGTACTATGGAAGGG	-	-	-
Sce_Assembly02	c11524_1415	c11524	1415	AGCTTTCAGGCCAGACTCCCAATTGGAGCAAATCAGGTAAGATCTTTAGCCAAAATGT[T/C]GATAGAAACACTAAAGATGACATTAGAAACATTTTTCAGGTGATAGATATAAATAAAAAC	-	-	-
Sce_Assembly02	c11525_1154	c11525	1154	CGGCGGATAAAACAAGTCCCACTTGCGTTCTACAGAAGTACGCCAACATCTTTATTTCA[A/G]GAGTCAGATTTTCCTGGATGGACCTTTGGGTGCCAGKCGAATATCGGGGCGCAAGCTAG	-	-	-
Sce_Assembly02	c11525_1192	c11525	1192	TACGCCAACATCTTTATTTCARGAGTCAGATTTTCCTGGATGGACCTTTGGGTGCCAG[T/G]CGAATATCGGGGCGCAAGCTAGCGTAGAAGGAAATGCGGTCCACACACTAGAAACCGTTG	-	-	-
Sce_Assembly02	c11525_1280	c11525	1280	AGGAAATGCGGTCCACACACTAGAAACCGTTGATGCCTCACCCGCTAAGAGGTCACGGG[T/C]GTAGATCTCAGTAGGGCCAGACAGGGTGTAACATTTCGGAAATTTTGTCTCAAAGCTA	-	-	-
Sce_Assembly02	c11525_853	c11525	853	ACCCATCCATTAATTTTTTGGTTCATTGGGAAGTTGCTCAGGATGATGGAGAAGCTAG[T/C]CTACCTAAGAAGATTGGCGCTGACCCTTTTAACAATGAAGAGACAGACCCTGCAAAGTCT	-	-	-
Sce_Assembly02	c11525_916	c11525	916	CCTAAGAAGATTGGCGCTGACCCTTTTAACAATGAAGAGACAGACCCTGCAAAGTCTGG[C/G]GCAATGCGAAGTTCTTTGTGGGAAATAGAGACACTGCGCCATCACTACACTCCTGCAGTT	-	-	-
Sce_Assembly02	c11525_994	c11525	994	TGGGAAATAGAGACACTGCGCCATCACTACACTCCTGCAGTTTCAAGATTTGTTGCGTC[A/G]CTTGAAACTGATCTCACTGTTCGGGCCAAAACAATGGAGATGAAGATCACAGACTTTAGT	-	-	-
Sce_Assembly02	c11531_360	c11531	360	GTGACAAGCTTGGCTGAYCCCTCGGCAAACATAATTTTCGGAGCTGTGGTCGACGACCG[T/C]TATAACGGCGAGATCCACGTGACCATCATCGCAACAGGATTTCCGCAGTCCTTCCAGAAG	microtubule-based process	GTP binding	protein complex
Sce_Assembly02	c11533_775	c11533	775	ATTGCAAATCACAGGACAGGTCTTGGGCCTACAGATGTTATGYGGGTAAATCCGTACAA[T/C]GCTGTCATTGGCCTTGGGCATGCTGGTGGCAAAGTTACCATGTGGAAGCCAACCAGTGTG	-	-	nucleolus
Sce_Assembly02	c11538_1393	c11538	1393	GCACTTATTTGAGGAAATTGTCACAATGGACACTCATTGATGCGGGAGTACTGTGGGAA[A/G]GAAGATGCTTCATCCTGGAGGAACACGGGTAATGTAAATGCAACGAAAGGACATATATAG	-	-	-
Sce_Assembly02	c11552_850	c11552	850	ATAGGGGAGTACCGGGCGGTGTTTCTTGGTCAGAATAGGCTATCAGGTAGAGTTCCAGC[A/C]ACATTGTTTAATCTATCCAAGCTTATAATACTAGACTTGAGTGCAAATAAGCTAAGGGGC	-	-	-
Sce_Assembly02	c11553_268	c11553	268	AATATTTTCCATGGTAATTTATATTGATGCGAGAATGTCAAATTTAGTTTGCAAAGCAT[T/G]GCAATTTCCTGGCAAAATAATTAACTGGGACAAATTTGTCATGCTCATCAACTAAACTTT	-	-	-
Sce_Assembly02	c1156_1264	c1156	1264	AACAAGCAYAGTAAACCTTTTTGACAAAACCATCTGTGATGACCGCGCGGTCTTGTTCC[T/C]GGTACATATTTGTCAGATAGATGACCGTGACGCTGATTGTTTCCCCTC-TTGGCCCTGTG	-	-	-
Sce_Assembly02	c11566_559	c11566	559	TAGTTATCATTCAGATTGAGAGAGCTTGGGGCATTTTCTCTATGTTATTCTATTAGGCC[C/G]ACACACCTAACTTCCATTATTGTCTCCTTCACTAAAAGGATTTGTTGTcGTTGTCCTCAC	oxidation reduction	phospholipase A2 activity	cytoplasmic membrane-bounded vesicle
Sce_Assembly02	c11566_850	c11566	850	GTGCACGGGTCACTTTTATGTGTTCACATATTATATAACATATTGGATTAAGTGGTCTG[A/C]GCTATCACCCACTTCTGCTGGAAATCAACAAAGTAGGACATCAGATTCTGAAGATGTTTA	oxidation reduction	phospholipase A2 activity	cytoplasmic membrane-bounded vesicle
Sce_Assembly02	c11571_551	c11571	551	ACGATCATGGAGTTAACCGGTCTTCGCCACCCCTGCCCCCTGGCCAGCATTCCCAGGTA[C/G]ATAGAGCAAAGGGAGGCGCATACTGATAAAGTTCCACAGCATTAGAGCTTCTGCTTAGGT	-	-	-
Sce_Assembly02	c11577_396	c11577	396	GATCCAAAGCTCAGGTTAACTGCAAAGCAGGTTCTTGAGCACCATTGGCTTCAAAATGC[T/C]AAGAAAGCTCCAAATGTTCCTCTTGGAGATATTGTCAAGTCAAGGCTCAAGCAATTTTCR	protein amino acid phosphorylation	calmodulin-dependent protein ki-se activity	-
Sce_Assembly02	c11577_456	c11577	456	AAGAAAGCTCCAAATGTTCCTCTTGGAGATATTGTCAAGTCAAGGCTCAAGCAATTTTC[A/G]AGGATGAATAGATTCAAAAGAAGAGCTCTAAGAGTCATYGCTGATCATTTGTCTGCCGAG	protein amino acid phosphorylation	calmodulin-dependent protein ki-se activity	-
Sce_Assembly02	c11577_624	c11577	624	GATGGYATTGTCTCTTGTGAAGAATTGAAGAGTGGGATAGCAAAATTTGGCTCTCACCT[A/T]GCGGAATCAGAAGTGCAGATGCTTATTGAAGCTGTGGATACAAATGGCAAAGGAGTACTA	protein amino acid phosphorylation	calmodulin-dependent protein ki-se activity	-
Sce_Assembly02	c11577_693	c11577	693	GAAGTGCAGATGCTTATTGAAGCTGTGGATACAAATGGCAAAGGAGTACTAGATTATGC[T/C]GAATTTCTAGCTGTCTCTCTTCATTTGCAAAGGATGGCAAATGACGAGCACCTTCGGCGG	protein amino acid phosphorylation	calmodulin-dependent protein ki-se activity	-
Sce_Assembly02	c11577_831	c11577	831	AAGGATGGCAATGGTTACATCGAGCCGGACGAGCTTCGGGAAGCTCTGAAGGATGATGG[A/G]GCAGCTGATAGCATGGAAGTCGTGAATGACATATTGCAAGAAGTTGACACTGATAAGGAT	protein amino acid phosphorylation	calmodulin-dependent protein ki-se activity	-
Sce_Assembly02	c11583_215	c11583	215	GAGAGTAGTCAATTGAGTGAGATAGATGATAATGTGGCTTCACAAGTATTAGATGTGAC[A/G]ATCCCACTCAACTTCCTCGTGACCGAGGCAGGTCAGCTCAAGCTTCACGAGGGGATAAAG	-	-	-
Sce_Assembly02	c11610_397	c11610	397	GAGGATTGGTTGCAAGATATGCCATCGGAAGACTTTATAGGCCTCCTGGACAATCACTT[A/G]AAAATTCTCCTCAAAGTTTGAGRGACAGCAACAGAGGCAATATACATGGGCTTGATGCAG	-	-	-
Sce_Assembly02	c11632_272	c11632	272	AAGTATTGAGGAGAAATTGAACTCTGATTGATTGGGAGTTGCTACCAGTCTGTTAGCTG[A/G]GACATATATTTTGCGAGCTTATTCCTATATTTCCAGTGGATGTGTGCTCGTCCTGATGCA	-	-	membrane
Sce_Assembly02	c11632_346	c11632	346	GAGCTTATTCCTATATTTCCAGTGGATGTGTGCTCGTCCTGATGCAATGCTAAATATCC[A/G]AAAATAATGTGTGCATTTGGTCTCAGCTCWTCCACTAACATGTACACTAGTACAGTTTGA	-	-	membrane
Sce_Assembly02	c11633_345	c11633	345	TGGGTGGGAGCTGTGTCTTGGGCATTTGTGTCGCTTCCGAAGATAAAGTTTGAGCTGTC[C/G]CTGTTCCGGCTTTTCAATCTTATGGCAATTCCTGTTCTGTCAATATTTCTCACGAAGCTT	-	-	-
Sce_Assembly02	c11634_855	c11634	855	GGACAAAAGGACTTGGACCAACAGAAGAACAACAGTGCCAAGAAAGACAAACCTGCTGC[T/C]GAACCGATTGTTGTTCCAATTGTGTTGAGGATGTCTGATTTTGATCACAAGGCATTGTTA	-	-	-
Sce_Assembly02	c11635_415	c11635	415	TATGCATAGGAAAAAGAGCTCTTTAGAAGTGAAGTTTGTACAAGTGGTTGTTGAATTTT[T/C]GGTGAAATACTTTGGCGCAAAGACAGGAGCTTTTATCTTCCGYCTCTTTGCCACACGTAC	-	-	-
Sce_Assembly02	c11636_1255	c11636	1255	TCAGGATCCTTGCAYGCAGGATATAAGGAAAATATAATTTCTTTCATTTGTTTTCTTTG[A/G]ATAGGAATTTCTGATGGACCTGAAGGTAGAAATCCTTTATTCTTCACCATGTATTCAGCA	lipid glycosylation	sterol 3-beta-glucosyltransferase activity	-
Sce_Assembly02	c11636_1330	c11636	1330	GGACCTGAAGGTAGAAATCCTTTATTCTTCACCATGTATTCAGCAAGTACTTTTGGATC[A/T]CCACCAAGTGGAAAAAACTCCAGCCCAGCTGTSAGTATGAACTCTTTGTAATTGGCATG	lipid glycosylation	sterol 3-beta-glucosyltransferase activity	-
Sce_Assembly02	c11636_1478	c11636	1478	TCCTGTAAGCGTTTTCCTATAGCAACAAATGGCTGAACATCTCCCCTCGTACCCACAAT[A/G]AGTATAACAATCTGTATCGGAGGCTTGTATGGTATATCTGATCCATCTAATGATTCTTCA	lipid glycosylation	sterol 3-beta-glucosyltransferase activity	-
Sce_Assembly02	c11637_1855	c11637	1855	TCTCACCCTTTATGAAAATTCRAAATGGTTGGCAAATAATGATTATCATGTCACTAATT[T/C]TGTATTGTTACAGTATTCTCTGTTTCAATTGAAGGGGTGAGAAACGGGTCTAGGTTGGTG	-	-	-
Sce_Assembly02	c11637_1928	c11637	1928	TATTCTCTGTTTCAATTGAAGGGGTGAGAAACGGGTCTAGGTTGGTGGTACAATCACAA[A/T]TTTTTTCATTAGCTGACTGAATAATTTGTGATCACAATTATCTTTTAGCATGAGTTTSC	-	-	-
Sce_Assembly02	c11637_2261	c11637	2261	GCATCCCCYGGCCGTGTAAATCTCCGCCTTGATCAAAGAAAGCGGCTGATTCGGAAGGA[T/C]GAGTGAAGAAAGCAAAAGGAGAAGGTTAGAACAAAACTGCTRGATAAGCGGCARAAKGAA	-	-	-
Sce_Assembly02	c11637_2402	c11637	2402	ATRAGTTGTGGAGATCGCTTCTCCTCTAGATCAAGTAAGAGAAAGTGTGAGAAGGCACA[T/G]TACATGAATGTGMGTTGTGTTGCCACCACATTGGAAATACTAAGTTAATGCATTTTCCTG	-	-	-
Sce_Assembly02	c11637_2415	c11637	2415	ATCGCTTCTCCTCTAGATCAAGTAAGAGAAAGTGTGAGAAGGCACAKTACATGAATGTG[A/C]GTTGTGTTGCCACCACATTGGAAATACTAAGTTAATGCATTTTCCTGGTCCTCGAATGAT	-	-	-
Sce_Assembly02	c11643_879	c11643	879	GGCGAATCAGGGCTATTCACCCCAGATGATGTTGCTTATGTGCAGAATGCTGGAGTCTC[C/G]GCTGTTTTGGTAGGAGAATCCTTGGTGAAGCAAGCAGACCCTGGGCAAGCCATCGCCGGG	tryptophan metabolic process	indole-3-glycerol-phosphate synthase activity	chloroplast
Sce_Assembly02	c1165_1857	c1165	1857	CCACGACTCCTGGAGCCTATAATGAGGGTTGAAGTGATTACCCCTGAGGAGCATTTGGG[T/C]GATGTTATTGGTGATTTGAACTCTAGAAGAGGACAAGTTAACAGCTTCGGWGATAAGCCA	translatio-l elongation	translation elongation factor activity	chloroplast stroma
Sce_Assembly02	c1165_1908	c1165	1908	CATTTGGGYGATGTTATTGGTGATTTGAACTCTAGAAGAGGACAAGTTAACAGCTTCGG[A/T]GATAAGCCAGGTGGACTGAAGGTGGTTGATGCTTTCGTGCCGCTGGCCGAGATGTTCCAG	translatio-l elongation	translation elongation factor activity	chloroplast stroma
Sce_Assembly02	c11650_762	c11650	762	TGCTTGAGCGTGTTACTAAATCCAAGTGATTTCAACCTATACATGGTACAAACAGGGTC[A/G]CCAGGCAGGCAGCTTCGCTTGTTTGACATCAGGCTCAGGCAGACSGAGGTTCACGCGATC	-	-	CUL4 RING ubiquitin ligase complex
Sce_Assembly02	c11651_404	c11651	404	ATTGAGATTCTTGGAGCAGAGCTTGATCAAGCTTCTCCACCGCCGATAGTGCACCAGTT[T/C]GAACAGGCCTTAGATCAKAACAACAAGATTGACCACTTCGTGAAGATCTTCCCGGGCGTA	-	-	cytoplasmic membrane-bounded vesicle
Sce_Assembly02	c11655_269	c11655	269	ATATTCAACTTCAATCTTTCNATTCCTCTTAATTTTCTATTCGATTCTTTTGGAGGGAA[T/C]GTCTTGGTTATTCAGGGAATGAAAGATCCGCTTATAAAATCCGAGTCATTCATTTCCATG	-	-	-
Sce_Assembly02	c11656_1300	c11656	1300	TGTAGCGAAGTTGCTCTGCGTgGGAGTTGATMTTTTCGATGTAATGTAAACTAAAGGAC[A/C]CAAATGGTTGTCGTGCGCCGACCTTCTTCCGGTTCTTGGCTGTGGCCCTAAAGGAATCTG	-	-	-
Sce_Assembly02	c11662_1407	c11662	1407	AGAGAAGCATTTGCACGAGTTGCAGGTGGCGCTCCTTTTGCTGTCGGGTCTGGAGTTAG[A/G]CTGGTGCCACTTAGGACAGTTGGTGCTGTGCCTGCTGGCATCAGTCGCTCTCCATCTGGT	-	-	-
Sce_Assembly02	c11662_1530	c11662	1530	TCTAGTGGAGGAGTTGGTGTTATCTTTCCAGTGATCACCAGAGTTCATCAGAGAGTAAA[T/C]TCTAATGGTAGCGGTGCACGAAATGGTCAAACTCCAAATGAACCTCATAGTGACACCCAT	-	-	-
Sce_Assembly02	c11663_122	c11663	122	TCTTCATTGGATGATATACAGAGGTTAATGGAACATCTGCTAATGCTAGACAAAGGCTC[C/G]AGCTTACCAACAGACTATGTTACGGAGTACAATTCAATGMTTACTAGCATTTTCAGCAAT	-	-	-
Sce_Assembly02	c11682_1188	c11682	1188	TTGATTACATCAGTGGCTACCTCACTTATTTAGCCTCGGCAATGAGGAAAGGAGCTGAC[A/G]TACGTGGTTACTTTGTGTGGTCTATCCTCGACGACTTCGAGTGGACTTCGGGATACAAGG	metabolic process	hydrolase activity, hydrolyzing O-glycosyl compounds	-
Sce_Assembly02	c11689_876	c11689	876	CTGAAAACCTCCTTTCAGCAGATCTTCATGGGGCCCTTATAATAGTGGCAGAATGCAAA[A/G]CAGCCTCWTATCAAGGTGTAAGTGGCATCATGATTCGGGACACTGCAGAGACTTTTGGAA	ncR- processing	identical protein binding	ribonucleoprotein complex
Sce_Assembly02	c11689_884	c11689	884	CTCCTTTCAGCAGATCTTCATGGGGCCCTTATAATAGTGGCAGAATGCAAARCAGCCTC[A/T]TATCAAGGTGTAAGTGGCATCATGATTCGGGACACTGCAGAGACTTTTGGAATTATATCA	ncR- processing	identical protein binding	ribonucleoprotein complex
Sce_Assembly02	c11695_1230	c11695	1230	GAAGAGAGCGAAGAATGTAGTTGGGCTCCAATTTTTGTGAGGCAGTCAAACTTCAAATT[A/G]CCYGCTGATCCTACAGTGCCTATTATAATGGTGGGCCCTGGGACTGGCCTTGCACCTTTC	-	-	-
Sce_Assembly02	c117_479	c117	479	GGACGGGATGGCGCTGATTGCCCCGGACCCCAATAAATCTATCCACTGTCCTGATTTCT[T/G]GTTGTGTTGAACCTGTAACAAGGAGCTCATGCAAACACAATTATTTGGCAGTTGGAACAA	mitochondrial electron transport, ubiquinol to cytochrome c	ubiquinol-cytochrome-c reductase activity	-
Sce_Assembly02	c11707_1349	c11707	1349	AATACGTCTTGTTGCTGTTCCTGTCCATGATTTATATGTTCAAAAGTCCGAGGAGAAGG[C/G]TAGTGTGCGAAATTGTCTCATTAAGCTCTTCCGTGATAGAGTTCCCAATGGAACATTAWA	-	-	-
Sce_Assembly02	c11709_607	c11709	607	GTTCCTGAAGCCCTTATCCCTCCAGCAGGGGCCCGTGTGATGTCCTTAACTGATGGTCT[T/C]TCCAAGATGTCGAAGTCTGCTCCTTCAGATCTKTCTCGCATTAACCTTCTTGACCCAAAA	tryptophanyl-tR- aminoacylation	tryptophan-tR- ligase activity	chloroplast
Sce_Assembly02	c11713_675	c11713	675	GGCGTAACGGCGACAAACAGCACCAGCAGGGCGGCAGGACTCGGAATGGAACCAGCGCC[A/G]GCACCAAATCGTCGACGTCTGCTGCAGCCTGCAGATATGGCCTAGCTCTCTAGCTCATAG	-	-	-
Sce_Assembly02	c11713_739	c11713	739	CAAATCGTCGACGTCTGCTGCAGCCTGCAGATATGGCCTAGCTCTCTAGCTCATAGACT[T/C]GCTTTTCGTTTCAGTCAAACACTGTTAATTCACCCTTGACCCTGCAGTTCGTTCATGTT-	-	-	-
Sce_Assembly02	c11713_815	c11713	815	AAACACTGTTAATTCACCCTTGACCCTGCAGTTCGTTCATGTTgGTCCGACTCTTGACT[T/C]GTGTGTTTTAAACCGTTGGTTGGTTGGTGTAGTAGTGTTGTACCAGCTTCGATCTCTTCA	-	-	-
Sce_Assembly02	c11714_1216	c11714	1216	CATCTATAGAAAAAGATGACCTCATGCTACTGTGCAACACCACGACGATGAACATCACC[A/C]AGTGAACACTGAACAAGTCTCGAATCAATATGCATTTGCGATTTGCGGTTCTGTCCTATT	-	-	-
Sce_Assembly02	c11720_299	c11720	299	GAGAGTATAATTGCTGGAATAGACCAGTTCTCCTGGCCTCCATTTGTAATGGGATCAGC[A/G]TTTCTTGTTATTCTTCTAATAATGAAAAAACTAGGAAAAAYGAATAAAAAATTACGTTTC	sulfate transport	secondary active sulfate transmembrane transporter activity	integral to membrane
Sce_Assembly02	c11729_497	c11729	497	ACCACACTACATAGCTGCTGGATCTCTCCATCTTGCCGCCAAGTTTCATGATGTTACAC[T/C]TCCTTCTGAAAAAGGAAAAGTATGGTGGCATCAATTCGATGTTGCTCCAAAGCAGTTGCA	-	-	-
Sce_Assembly02	c11732_519	c11732	519	TCTTACAAGAAACTTCTCAGGATACTTATTGTTCAGAGCTTGCTCCGTCTGAAAGAGTC[A/G]GCGGTCATTCTCCGCTGCAGGAAGGAGGATCTTGAGCTTGTTGAATCTGTCTTGGAGTCT	ion transport	-	-
Sce_Assembly02	c11732_880	c11732	880	GTAGCTGCATGAACAATTCTTGTAAACAGAATGCTGCACAGTTGCTGCTCGGCACCTCT[A/T]GATGATGATCTCCGAGNAATTATTTTTGTGGTTCACCAGTAATTTACACAGGCTCACTCT	ion transport	-	-
Sce_Assembly02	c11733_146	c11733	146	CCAAAAGCGACGGAGAGACTCCCGGCGGCGAGCAGGTTGTCCTGTTGTTCTATCCGATT[A/G]TGCACTGCTGGTTGTCCTGCTCTTCCAGCTGATTGCAGTGGTGTTCTTCTCGCAGTTCGA	-	-	-
Sce_Assembly02	c11737_238	c11737	238	TTYAATTTAGCTTCACGGTGAATTAGCCAGTCTATTCAATCTGGGACACAAACTAACTT[T/C]AGAGTAGCTTTGA-GTTGTGATTCTTCAGTTAGGAACTCTAGTCCATGCTGTTCCTTAGT	-	-	-
Sce_Assembly02	c11740_785	c11740	785	GCAAAGAATGGGATACTTCTCAGGCTAGTTAATACTCTTCATAGCTTGAATGAAGCAAC[A/G]CGATTTGCTTCCATCTCAGGGTCAGGTGCTTCAGTAATACAGAATGGTTCCACCCCCCGT	cellular process	protein serine/threonine ki-se activity	vacuole
Sce_Assembly02	c11749_198	c11749	198	ATAGTAACTTGATAGAGTTCTAGGCTGAAGCAAACAATGGAGAGGGAAATGACTGCCTC[A/T]TATGAGCCAAAACTGAACAGTGAAATAAGGATTTTTGAGAGTTCAGATGAGATAGCAACA	-	-	-
Sce_Assembly02	c11750_834	c11750	834	TGTGCTCCTTTACCTCTCTGGAGCATCACCTACTCCTTGTAAGCAACACTTCAGGGAGT[A/G]GAAGCAGTGAACAGATGCCGGACTTGAGGGGAAGAAGACTAGCCTTTGAATCTGTCAAGA	protein amino acid phosphorylation	non-membrane spanning protein tyrosine ki-se activity	plastid
Sce_Assembly02	c11755_1147	c11755	1147	AAGAAGACGGCTGCAGCCAATGTGGAAAAGCAGCTTCTATCAGCTAAAAGCAATGACGA[T/C]GATGATGCACAGCTTACCCTGCAGCAGGCGGAGTACTCGAAAGATAACACTGAAGGAAAC	-	-	-
Sce_Assembly02	c11756_1023	c11756	1023	AAAGAAAATGGGGGACAATGAAGCTTCCAGTAATCATCCGAGGGAAGCAAAAGTCTGCA[A/G]GAGTTCTTTCCCAAATGTTTATGCTCTAGAGATTCATCATGGTCTTGTTGTGGAGGACAT	-	-	plastid
Sce_Assembly02	c11756_931	c11756	931	TCACTGAAAGAAGTGGCCCTCGACATACTTCCTTCTGCCTAGAAACTTCCTAGAGTTAC[T/C]ACCTCTCAGAGAAAGGGGAAAATAAATATCCTAAAGAAAATGGGGGACAATGAAGCTTCC	-	-	plastid
Sce_Assembly02	c11758_859	c11758	859	ATGGTTCATTGGATTCACATAAGGTTGCCGACCATGAGAACTGCACCTCTGCATGTGAT[A/G]AARCCAGTAGGCGCTAACACTTGCAGGTTCTTGTGTCAAGATATGCCCCAGTGTGAAGTG	-	-	-
Sce_Assembly02	c11769_585	c11769	585	GCCTTCTTGGTGGATTATAATCCTTTATACCATGTCTCATATCTTGTGGATGAATGTTC[T/G]ATTGGCTTTTCTGGAGTTATATTCTCAATGATAGTCATTGAGACAAGCCTGAGTGGAGTG	-	-	-
Sce_Assembly02	c1178_1874	c1178	1874	AGAGGTGTAGCAACGTTTACATTGGTGTAGGAGTACCTATTTTTCTCACTCTTATACGG[C/G]GCTGACATATAGCAGCGTCAGCTAATAATTTTGNTCTGTTTGACAATAATGATAATTTCG	-	ligase activity, forming carbon-sulfur bonds	-
Sce_Assembly02	c11780_1659	c11780	1659	GATTACTTTCTTAAACARCTAGAAGCCATTGGATTTTGTGGTGTCCAAAATTTCCCTAC[A/G]GTTGGTCTGTTTGATGGGAACTTCAGACAGAACTTGGAAGAAACTGGAATGGGCTACAGC	-	-	-
Sce_Assembly02	c11782_2234	c11782	2234	CCTGATATTAAAACGGCTGAAGCAGAGTATGCAGATCTTCAGCGGCATCGGCAGGAGTA[T/C]TTCAAGAAGGCTTCGATTATTTGCTCTGAAAGTGACATGGAAGCTCTGAGTCATGTTGCT	-	-	-
Sce_Assembly02	c1179_1474	c1179	1474	GTCCTCATTGGTGCATTTGGACTTTGGTTTTGGGGCATATTTTTGCATAGTGTTGATCG[T/G]TTCAATGAGCAGAGCGAGCATGGTGTTCCTGCCACTGAGAGATCAAACCTCAGGCCATTG	-	carbohydrate transmembrane transporter activity	membrane
Sce_Assembly02	c11790_725	c11790	725	GGTGAATTTAGCTTGGGCCCTAGGGTTTATAGGTCTCTCTCTGCTTCTTTGGATTCAAT[A/G]GTTCCGAATCATATACTAGCCTATCCCCGGGCGGCTAATATCCGACTGTTCAATACATTG	-	-	-
Sce_Assembly02	c11796_479	c11796	479	ATTGTCAAGATGCCTGTTTTCTTTCTTTATCTTTCGACATTCATCTTTGATGTGGCA[T/C]GCATGAAGAAATATGCAAAGCATTATCTGATTCTCACAGTTAATTTATTGAGAATGAAGG	-	-	plastid
Sce_Assembly02	c11804_442	c11804	442	GCTGACAGRTGGAACAAACCAAGTGGCCCGTCCACCTCAGCTCAGAGGAGGCCTGTAAG[T/C]GAGGCTCTTCAGAACATCAAGGGTAAGGAGATGCAGAATGAGCCTCCGAGGACAATGGAT	-	-	-
Sce_Assembly02	c11804_505	c11804	505	GCTCTTCAGAACATCAAGGGTAAGGAGATGCAGAATGAGCCTCCGAGGACAATGGATGC[A/G]CTCTTTGCACAGATGAAGCAGCAGCGGATGAGGATCATGCCACYGCAGCAATCAAATGCT	-	-	-
Sce_Assembly02	c11811_653	c11811	653	TGCACGATGACTCGTATGTGCTAAAAGCACTGAACTCGTATGGAAAAGAAGAGAATGCC[A/G]GTACTCCTGAGCCGATGTCAAATGGATGCGAGGGCTCGAGCACGCCGAATATKTATCGGC	regulation of transcription	-	nucleus
Sce_Assembly02	c11812_114	c11812	114	TTGCTATATAACTGCACACATCGTTTGTATCTTGCTTCACACATCCCAATAACCAAAAG[A/G]GCACCWCATGGCGATCGGCTTCGGTAGAAAGCTGATATGGATCTTTGCGCTGCTTCTCAT	-	-	cytoplasmic membrane-bounded vesicle
Sce_Assembly02	c11822_1812	c11822	1812	GAAGAGGAAAATGATGATTCAGTACCTGATGATGATAACAAAGATCAATCGGAGGAAGA[A/G]GAGCCTAACAACGATGATGGGTAYGATCTTCAACATGGGACGGGAAGTGGAAAGGCYCAC	-	helicase activity	-
Sce_Assembly02	c11822_2400	c11822	2400	CAGAAGCGTAACATGCCATCTGGAAAGGCCTCTCCTGCTTCTAGGGCAGGGAAGTCCAC[T/C]CATTTGTCTGGGTCTGCCGAGGGATCTGCTGAACACTCTAAGCAGAATTGGAGCAACAAG	-	helicase activity	-
Sce_Assembly02	c11822_790	c11822	790	CTTGATAGGATTCTAATCAAGCTTCATAGGTCTGGTCACCGTGTTCTCCTCTTTAGCAC[T/C]ATGACAAAACTTCTTGACATCCTGGAGGACTATTTGCAATGGAGGCAACTTGCTTACAGG	-	helicase activity	-
Sce_Assembly02	c11822_883	c11822	883	TTGCAATGGAGGCAACTTGCTTACAGGCGAATTGATGGAACRACTAGCTTGGAGGACCG[A/T]GAGTCAGCAATTGTTGATTTTAATAGGCCTGGTTCTGAGTGTTTTATATTCTTGCTTAGT	-	helicase activity	-
Sce_Assembly02	c11822_958	c11822	958	GATTTTAATAGGCCTGGTTCTGAGTGTTTTATATTCTTGCTTAGTATCCGCGCTGCTGG[T/C]AGAGGTCTGAATCTTCAGAGTGCAGACACTGTTGTAATTTATGACCCCGATCCCAATCCA	-	helicase activity	-
Sce_Assembly02	c11826_838	c11826	838	ACCATCTTGGCTAGTGTGATTATGTTCAAGGACTGGGACCGGCAAAATCCGACACAAAT[T/C]GTGACGGAGATGTGCGGCTTCGTCACGATCTTCTCGGGAACATTTCTRCTTCACAAAACA	-	-	membrane
Sce_Assembly02	c11827_1592	c11827	1592	ACCATA-CCCCCCTCTTCCTACATTGGTTTGTTTGTTGCGTTCTTTCTCAGGAGATATG[A/C]CACAGCGTAATAACATCTACAGTGATACACATGTTACACTGATGAGATGATTGTCATCTG	-	-	-
Sce_Assembly02	c1183_2443	c1183	2443	TTGCAACAGATGAAACAACCACCCGGATGATCAGTGTTCTGAAGMGATTTCAGCAGACA[T/C]TGCCACCTGATTTTCTTGCCTCAACATTTTCCACCTTGCAACCACAGCAGCAGCTTATGC	intracellular protein transport	binding	cytoplasm
Sce_Assembly02	c11834_1539	c11834	1539	ACATGTATGCAAGCAGGTATGCATCAATGGACATAGGCTCCCAATTATCTTCTCGCTCT[A/G]TACTACTTAGACCACACGCAAGCACCCATTATAAGTGATTTTCTATACATTTCGATTTCA	-	-	-
Sce_Assembly02	c11834_1658	c11834	1658	ATCCCATATCAAAGGGTTTTTATCTTGATTTTTCTTATGCACARCACAAGCATATCAR[A/G]TAAGTCACATCCGCTTAATTATCATGTATCACAAAGTTAGGCAGTAGTAGAAT-AAGATC	-	-	-
Sce_Assembly02	c11836_672	c11836	672	TGGCTCAAAAACACTGTTCCCCTGAAAACAAATTGAGCGAGCCAAATTTGAAGCATCAA[T/G]ATTCTTTTGATCAGTTGCCTACTCTTGGGAATCTTTCCAG-AACTTTAGTTATTCCCGAG	-	-	-
Sce_Assembly02	c11841_198	c11841	198	AAACACCTATTCATGCGCAACATCATCTGCATACTACCATGCATGCAAAATAGCATTGA[T/G]ATATCMCATGATGCTAATTCTCATGCATGCACGCTTTGCTTAAATGTTCCCATTACGAA	-	-	-
Sce_Assembly02	c11841_205	c11841	205	TATTCATGCGCAACATCATCTGCATACTACCATGCATGCAAAATAGCATTGAKATATC[A/C]CATGATGCTAATTCTCATGCATGCACGCTTTGCTTAAATGTTCCCATTACGAATCATGTT	-	-	-
Sce_Assembly02	c11843_578	c11843	578	ATGTTTAATGAAGGCYAAGCACAAAAAGTATGGTTTCTGAGTTATTTGGCCATGCACAY[A/G]GGGAAATGGCTTCCTACGAGGGaAAAATTTCCATGGAAGATGTACAACAAAGGTTTCTCT	-	-	-
Sce_Assembly02	c11843_889	c11843	889	AATAACTGATTTTGGTRTCTCAAGATGTTTTGATGAAACAAGGCCATGTTATTACTTCA[A/T]AAGTGGTGGGATTGGTGGGATATGTTTTGCTAGAAGTTCTTTTCAGTGGATAATCACATT	-	-	-
Sce_Assembly02	c11849_626	c11849	626	GCTGAGTTCCCMGCCAATATTATTGATGCCAGATTGAGACATGCACAGGAAATTCTAGA[A/G]GAACTGCTAAAGCCAGTGGATGAGACACAGGATATCTACAAGAGGCAACAGCTCAGGGAG	-	-	-
Sce_Assembly02	c11854_1006	c11854	1006	AGGATATGAAGATCTTTTGGAGAGCTTCAGTGCCGACCAGAGTGTTCATCTGATCTATA[A/C]AAATGTATTCCTCATTAACTTAATTGATGGAGATTTGCTCCTTGGAGCAAACTTCTAAA	-	-	-
Sce_Assembly02	c11854_372	c11854	372	AAAACACAGAGAAGATGAATCGAAACATTCTAGAGATAAAAGTTCTCGTCATTCATCTT[T/C]ACGGTCCCATAGAAGTTCAAGGCATTCCAGGGAAAAATACCATAGGGATGGTAYTGACAA	-	-	-
Sce_Assembly02	c11856_2060	c11856	2060	TAGACATCCCATATATGAAAACTTCAGAGTTGAGACCTTCAAAGCATTATTAACAGCAG[T/C]TAATACAGATGAGCAATTGGCAGCCCTTGGAGAACTTATGTACCAGTGCCACTACAGCTA	phosphorylation	ATP binding	cytoplasm
Sce_Assembly02	c11856_2133	c11856	2133	CAATTGGCAGCCCTTGGAGAACTTATGTACCAGTGCCACTACAGCTACAATGCATGCGG[T/C]CTTGGTTCCGACGGCACAGAYAGGCTGGTTAATCTAGTGCAAGAAATGCAGCACAGAAAG	phosphorylation	ATP binding	cytoplasm
Sce_Assembly02	c11856_2154	c11856	2154	CTTATGTACCAGTGCCACTACAGCTACAATGCATGCGGYCTTGGTTCCGACGGCACAGA[T/C]AGGCTGGTTAATCTAGTGCAAGAAATGCAGCACAGAAAGACGCCGGAAAATGGAGGTCCT	phosphorylation	ATP binding	cytoplasm
Sce_Assembly02	c1186_2468	c1186	2468	GGTGTGAAAGCGGTGATTGCCAAGAGCTTTGAGCGGATCCACCGAAGCAACTTGGTCGG[A/G]ATGGGGATCATCCCgAcTGTGCTTCAAAGCCGGYGAGGATGCCGACTCACTYRGCCTY	response to oxidative stress	iron ion binding	mitochondrion
Sce_Assembly02	c1186_2627	c1186	2627	GTCAGCGAGATCCGTCCTGGCCAGGATGTGACCATCACCACGGAYGACGGGAAATCCTT[C/G]ACTTGCATACTTCGCTTTGACACAGAGGTGGAGTTGGCCTACTACAACCATGGAGGCATC	response to oxidative stress	iron ion binding	mitochondrion
Sce_Assembly02	c11861_758	c11861	758	CAATCTAGGGAGTTTCTGAAATCAATTAAACGATATTACAGCAATGCCTACACCGACGG[T/C]GAGAAACAAGATGCTATAAATTTATTTCTAGGTTATTTCCAACCTCAAGAAGGAAAACCG	-	-	-
Sce_Assembly02	c11869_749	c11869	749	CGGTACAAAGAAGCGCATGTGTTGAAAGTGTATTTTTTGTTGGTTTGAGCTGTGGGTAG[A/G]ACGATCATCAGTTTTCTTGTATTTTGCATTGCTGTATCATGGCTTTACCATCTCATATTT	-	binding	-
Sce_Assembly02	c1187_739	c1187	739	ACATTTAAGGTCATGCACCAGTTACTNAATATGTGGACGTTACATTACATGATGAGGTC[T/G]CCAGTTTTCCATAGAGGATCGCCTACATTTTTTTCTCTACCTTAACCAAGGCTTGGTCTT	peptidyl-proline hydroxylation to 4-hydroxy-L-proline	L-ascorbic acid binding	-
Sce_Assembly02	c11870_422	c11870	422	CCA-TCTTCTTAATTCGTTCAGATCCTAGCTTTATTTCTAATCCGTTCTTTTGATTATG[T/C]AGGTGCTCTTATGTGATTCATGGATGGCCGAGGAATCGCTCATTCATCTCCCACCGTGCA	-	-	-
Sce_Assembly02	c11870_507	c11870	507	GGCCGAGGAATCGCTCATTCATCTCCCACCGTGCAACCTCCGCCTCGCAGCCACACACA[A/G]CAACAACCCTCCTGTTGCCATGTCGCCAAACTAAAGTGGATTTGTGGGAGTTGTAGTAGT	-	-	-
Sce_Assembly02	c11880_877	c11880	877	GGGACCGAACGGGTTGGAAGAGGACCAGGTCGACCGGACGTGATCGAGACRCTCTACCA[T/C]GCTGACAAGGCAAGGACAGAGGCTTACATACTCGAGTTGGTCGTGCGGCTTCACCACCTT	-	-	-
Sce_Assembly02	c11888_263	c11888	263	GTTGATTTTATTTTCCGTTGTCAGTGGTACATGCTTTAATTATCAAGTGCTCTGAACTA[T/C]TATTGATTAATACRCACAAGAAATTATGCCAGAATTAATAATACATACCACTCATAAAGC	-	-	-
Sce_Assembly02	c1190_1034	c1190	1034	AGAAGAGAAGAGCGGCGGGAAAGTACTCTGCACATTTCAGAGGCCAGTCTCACTTCTT[T/C]GGATATGAAGGAAGATGTGGCCTCCCTACCAATTTTGATTCCAGCTATTGCTATGCATTA	glycolysis	6-phosphofructoki-se activity	pyrophosphate-dependent phosphofructoki-se complex, beta-subunit complex
Sce_Assembly02	c11904_1004	c11904	1004	AAGGGTTTGCTGGCAATGCCTTTCAATACCACTTCAATAGATGGACTTTACTGYGTGGG[A/C]GACAGCTGTTTTCCTGGGCAAGGAGTGATTGCTGTGGCATTTTCAGGGGTCATGTGTGCT	carotenoid biosynthetic process	all-trans-retinol 13,14-reductase activity	chloroplast
Sce_Assembly02	c11904_1076	c11904	1076	CCTGGGCAAGGAGTGATTGCTGTGGCATTTTCAGGGGTCATGTGTGCTCATCGTGTTGC[A/G]GCAGACATAGATCTTGAACAAAGGTCTCCTATTCTAGACACGGGCCTTCTCGGTGTCCTC	carotenoid biosynthetic process	all-trans-retinol 13,14-reductase activity	chloroplast
Sce_Assembly02	c11905_1401	c11905	1401	TTATAGGTTAGATGTTCTTGTGGAGCTGATCTGGCCAGCCTCATCTCATGCAACATGCA[T/C]GGCGCATCACTCACGATGGGGG-CTTTCAGTCAGCCAGGTTCCTCCCTGGAGCGTTCGAT	-	-	-
Sce_Assembly02	c11905_1515	c11905	1515	TTCGATCAGCTTGAACGTCGAGCTTCTGGTCCAGCGCCGTCTTTCTGTTGGTCGGTGGA[T/C]GCCCGAGGTCAGGCTGGCTGCTGCTCTGGAAGTAGACCTCTTCAAACTTCTTCACCGACC	-	-	-
Sce_Assembly02	c11911_352	c11911	352	GGTTTAAGTCCAAGGCTGCTCATGTATGTATCCCAAGGGGCGCTRTTTTTTACGTCCTA[T/C]GAGTTTCTCAAAACAATTATGTTTCCTGAACAAGAGCTTCAGGCAAACAACGTCTGATGG	-	-	membrane
Sce_Assembly02	c11911_464	c11911	464	TCTGATGGTAGAAGCTTAGAAGGGAAGGGCTCGTTGCAGCCCCGGTGGAATTTCCGGGT[T/C]GATACCATGAGCTAAGTAATGAGTTGTTGTATTGTGGTTACAAACCATCCTTCAGAGGTC	-	-	membrane
Sce_Assembly02	c11924_391	c11924	391	ATGGAAAATGCAATGAGGATGCAAACTGGTGCCGAGAGGATGTGCATGCCTGCMCCTCC[T/G]GTCGAGCAATTTGTTGATGCAGTAAAACAAACCGTTTTAGCAAACAAGAGATGGGTGCCT	branched chain family amino acid metabolic process	branched-chain-amino-acid transami-se activity	chloroplast
Sce_Assembly02	c11924_961	c11924	961	CTTGTGTCGGTGGATGAGTTGCTCGAAGCCGATGAAGTGTTCTGCACAGGGACCGCCGT[T/C]GTAGTGTCTCCCGTAGGTAGCATTACATACCAAGGGAAAAGGATAGAGTATGCYGGCAAG	branched chain family amino acid metabolic process	branched-chain-amino-acid transami-se activity	chloroplast
Sce_Assembly02	c11925_1222	c11925	1222	CAGTCAAGATGGAATTTGGATAGACTATCTGAAGAAATCGACCTTTTCAGAGATTTACC[T/C]GATGAGAATAGTAAATTTGCCAAGTTAACATTAGCACGACTATTGCTTGCTTGCGCTGCA	protein modification process	protein prenyltransferase activity	-
Sce_Assembly02	c11925_1294	c11925	1294	AAATTTGCCAAGTTAACATTAGCACGACTATTGCTTGCTTGCGCTGCAATAAAGTCCCG[T/C]GGAAATTCTTTGATTGAAAGGAAGGGATACTGCGAAGAGGCACTAGGGTTTTTCAGTGAC	protein modification process	protein prenyltransferase activity	-
Sce_Assembly02	c11925_1501	c11925	1501	ACTTTCATGAAGTACTGTTCAGTCCAAGCTAAATCAAATTCAGCTCCATTAAACCATGT[A/G]CAGCTCTGCAGATTGTCTTTAACACGCATTGGATTTACTGAACGCATGTTGTGGGTTCAA	protein modification process	protein prenyltransferase activity	-
Sce_Assembly02	c11925_1609	c11925	1609	TTGTGGGTTCAAACGCTGGACCTAAGCCATAACAAGCTCAGATCAATTGAAGGTTTGGA[A/G]GCCTTGCAGCAGCTCGTGTGCCTGAACATCAGCAACAACCAGATCAGCAGTTTCACGTCA	protein modification process	protein prenyltransferase activity	-
Sce_Assembly02	c11925_1700	c11925	1700	GCAACAACCAGATCAGCAGTTTCACGTCACTCGAACCCCTGACGAAGATAGTTTCTTTG[A/G]AAGCGTTGGATTTATCTTTCAACGAGATCGGAGCTCACCCGATCGACACGACACGGTACA	protein modification process	protein prenyltransferase activity	-
Sce_Assembly02	c11925_730	c11925	730	GACCAGAACACGGTGTCTTCCCCGAGCTCCATTTGTTGTTACTCTCTGAAGGAAGGGAT[T/C]ATACCCATTGTGCTTTATTTCAATGATCCCGTCAAAGGATTAAATCCATCAAATGTGAAG	protein modification process	protein prenyltransferase activity	-
Sce_Assembly02	c11930_1073	c11930	1073	GTGGATAGCAAAGTTTGATAATAAGGAACTTGATCGCTCAAGGCTGCAATTGAATAATG[T/C]CGAGGCAATTACTTCCAGGACACACCTTTGCAACCATTGCTACAACAAGTTTGTTGATTT	-	binding	-
Sce_Assembly02	c11930_1149	c11930	1149	AGGACACACCTTTGCAACCATTGCTACAACAAGTTTGTTGATTTTCTGCTGTATTGGTT[T/C]CGCGTGTCAACGCCCAGAAATCTTCTTCCAGCTGATGCTGCTGACAGGGATAGTTGCTGG	-	binding	-
Sce_Assembly02	c11938_510	c11938	510	GGAAGTTTAAGCCCATCGAAATCAAGAAGGTCAGCTCGTGCTGGTTCAAGGTCACCACG[A/G]CATCATAAAGGAAGCAAATCATCACCAACACGTGATCAGCGTTCTTCTCGTCGCAGTAGG	-	-	-
Sce_Assembly02	c11942_375	c11942	375	TAGTTGCATTTTCAACACGCTTAGTCATTWTGACCGAGTTCACCCTTTTACAGGGTTAA[A/T]GTTTGGTGGTTGTAAAATGTCAACTGCCCAAATCCTTTTGACAGAGTCCACCCTTTATGG	-	-	-
Sce_Assembly02	c11943_531	c11943	531	TTTTATCAGCATCAAAATACTCTGAGCTCCTTTATCATCAAACAAGCCAATGTACGATT[T/G]TGTTCGCTGATGTGGTGCCGTAGCTGTATACTGGGATGTAATGTA-TA-TTTATTTTCCT	-	-	-
Sce_Assembly02	c11944_269	c11944	269	AGCATTCTGTCGGAAACTGCTGCATACCAAGGAAAATGTCAAGCTAAGGTGCTGGGTTG[C/G]TTTCCAGTTTACTGCCGCTCCTGTTGAATTGCAGTGTGAAGGTGCAGCAGATTAGCTTCC	-	-	-
Sce_Assembly02	c1195_533	c1195	533	CGATGCAGGCCAACACTTCAGTGTCTGCTGGCATGCAAAGTGCGAGTAAAGCGATGGGA[T/G]CTATGAACAAGCAAATGGACCCCGCCAAGCAAATGAAGGTAATGCAAGAGTTCCAAAAGC	-	-	-
Sce_Assembly02	c1195_97	c1195	97	AAAAAAAAGACCAGTCGGTCAGTCGTGGTAGCCCTTGCGCGCAACTACCAGGAAGAACC[T/C]AAACAAACAATCCATCCCCTCACGTACGCGTTAGCCGGCCTTCTTCTCCCCCGCCCCACC	-	-	-
Sce_Assembly02	c11950_1588	c11950	1588	CTGTGTGGCAATCAACAAGGCCTTGTCATCGTCGCACCTTCTTCATGAACCGAGCCTTT[T/C]TGAGCTCATTGGAAAGCTGAATGAGGCGGTCAGAAGGGGTCCCTATCTTTCYGAGAAGAG	-	-	-
Sce_Assembly02	c11951_613	c11951	613	GAACCTATTGAAGCAAGAGCAGAAGCTGTGGTGCTTCTTAAGCAACTTAATTTTCCTGT[T/C]GACAACCTTAAGTCAAACCTACTTGAGAAGCTCGAAGATTGCCTTTTAAATTTGCAGACM	-	-	-
Sce_Assembly02	c11951_706	c11951	706	GAAGATTGCCTTTTAAATTTGCAGACMGAGCCCACGCAGGCTTCAGTTGGTGATATTTC[A/G]AAGACATTCCGTGCTTATCTCATAATATTTCCTGATTCAGAAAGTCGTCTCATTGAACTT	-	-	-
Sce_Assembly02	c11957_204	c11957	204	GAAAAGCCAACGTACTACTGGCGAATTWGGTGAAGCAAGTATGGTAAGACACTGGATTT[T/G]GTTCTTACTTGCATTATTGACACGCCCAAGTTGGCAATAGAGCATCATTGATCATGGTCT	-	-	-
Sce_Assembly02	c11957_386	c11957	386	AAGCACTTCTCACATAGATGTTGTGGAACAGTATACTGGTACCTAATGTGTTGTAGAGT[A/G]GTAATATCAGTAGTGTTGACTATTGGACTAATAAATAATCCCTCTGTAACTTAATATATR	-	-	-
Sce_Assembly02	c11958_1026	c11958	1026	TTCGCTCTTATCAAGGTTTGGTGCGTGCTTATCTAGCACTTTCTAAATGCAAAGATGCA[T/C]TATTCACTGCACGTGAAGCAATGAAGGTTATGCATCAGTCTGCAAAAGCTCTCAAGCTAG	-	binding	-
Sce_Assembly02	c11968_1063	c11968	1063	GCATCGTCATTTAGTCAATAGGCCATATGTTTCCTGATGTCATGTATAATTCCTCAATT[A/G]TATTCTCTCACYATATCTCCGTGTTATTTATGGTCCATGGTTAATAGGTCCTCCGACTGT	-	-	-
Sce_Assembly02	c11968_1075	c11968	1075	AGTCAATAGGCCATATGTTTCCTGATGTCATGTATAATTCCTCAATTRTATTCTCTCAC[T/C]ATATCTCCGTGTTATTTATGGTCCATGGTTAATAGGTCCTCCGACTGTATGTTTAGAAGA	-	-	-
Sce_Assembly02	c11968_969	c11968	969	CGCAACTAGCGTTGGTAACCATGGCTTTTGGCATTGTCTTCTCCTGTAAAGTACTAACT[T/C]RAGCATTTTAGGATGTCTATTTATATAAACTTCTGCATCGTCATTTAGTCAATAGGCCAT	-	-	-
Sce_Assembly02	c11968_970	c11968	970	GCAACTAGCGTTGGTAACCATGGCTTTTGGCATTGTCTTCTCCTGTAAAGTACTAACTY[A/G]AGCATTTTAGGATGTCTATTTATATAAACTTCTGCATCGTCATTTAGTCAATAGGCCATA	-	-	-
Sce_Assembly02	c11972_1021	c11972	1021	GTCTCCTTTGGCGATGGCAATATGAAAGACAGCAAGCTAGAAGAAGATACCAATCGCGT[A/T]TACACTGAAAACATGTTTCCGGTGGTTGAAGCTTATTTAGCCCAGGAAGAAGTATCGCCC	-	-	-
Sce_Assembly02	c11972_895	c11972	895	CGCATGCAACTGGAGACATTACTGGCCGAGAAATCAAGGCTGGCACAGGAGAACTCCAT[T/G]TATGCCCGTGAAAATCGCTTCCTGCGTGAAATAGTAGATTTTCACCAGTTCGCCGYCCAC	-	-	-
Sce_Assembly02	c11972_951	c11972	951	CATKTATGCCCGTGAAAATCGCTTCCTGCGTGAAATAGTAGATTTTCACCAGTTCGCCG[T/C]CCACAATGTCRTCTCCTTTGGCGATGGCAATATGAAAGACAGCAAGCTAGAAGAAGATAC	-	-	-
Sce_Assembly02	c11974_365	c11974	365	TTAGTTGCGCACGAGGGCTTCCTCCAGAGGCTGCAGCGGATCAAATTGTCAAAGCAGCA[C/G]TGGATTCAAAAGGACTAAGGGATGATACAACTTGTATTGTTATTGACATAATACCGCCAG	-	phosphoprotein phosphatase activity	plastid
Sce_Assembly02	c1198_270	c1198	270	CATATAAGCTGCAGAGGRCAGGATGCTACTGGTGAGGAAGTAATCAAGCCTTATACTCC[A/G]ACTACACTGGATTCTGATATTGGATACTTTGAGCTTGTTATAAAGATGTATCCCCAAGGA	oxidation reduction	oxidoreductase activity	cytoplasmic membrane-bounded vesicle
Sce_Assembly02	c11987_1004	c11987	1004	TGTCTTGGTTCAGAAGTTGAGCTTGTTTATTGAATACCGAGCTGTCTGAACTTTGGGTG[A/G]TGTCTCGACAGTCTGTTGGGGTGAAGGAATTTTGTTATGGACCAAAATGCTTGTTTAAGT	-	-	membrane
Sce_Assembly02	c11987_1071	c11987	1071	ACAGTCTGTTGGGGTGAAGGAATTTTGTTATGGACCAAAATGCTTGTTTAAGTGAAGTT[T/C]GGAGCTGCTGACACTACTATCTCATTATGGTCCAAGCATATTTGTTTTGGCAATATGAT	-	-	membrane
Sce_Assembly02	c11987_939	c11987	939	AAAGCTTCGAGTTTGGAGAAGAATTGGATCAGTGAAGGAAGAAAACCTATATATGGTTC[A/G]CGTGCTGTCTTGGTTCAGAAGTTGAGCTTGTTTATTGAATACCGAGCTGTCTGAACTTTG	-	-	membrane
Sce_Assembly02	c11989_492	c11989	492	TTAATTTTTACCAATGCAATGAAGTACAATGATTCACCACACCCTGTTCACATAATGGC[T/C]GAGTTCCTGCTCGAGAGATTTGAGGAGAAATGGCTTCACCTTCTCCCTAAAGTTGAGAAC	-	-	-
Sce_Assembly02	c11995_1502	c11995	1502	TCCTGACCCAATGGAGACTGACAACGGCGAAGATTCTGCCATGCCTACCAGCGATGACA[T/C]GCTTGAACAGCTGGAAGGCGTGAAACAGCGCTTCATGGAGCTCACCGTGGGCTACGGGGT	-	nucleoside-triphosphatase activity	-
Sce_Assembly02	c11998_496	c11998	496	AAGTCATTTGAGTTACCAAGTACCTTCAATACTGAACAAGAGAGATTCATGCAGCATTT[T/C]GATCTTCTCCAGAARGCACAAATCCCYGAGTGCATTACCTACTACAGTTTTAAGGAAGCG	-	-	-
Sce_Assembly02	c12000_622	c12000	622	TGTAGCATGCTATTCAGACAGTGGTAGTGAAGAGGATTCTAAAGTCTTCAAAACCCTTA[A/G]CCCTTCTCAGGCACTGGATGAGCCAATATTGGACCAGAAATATACTCCTCACTTGCCTTC	-	-	-
Sce_Assembly02	c12005_592	c12005	592	TTCTTGTGACTACAATAGATAGTTTTGGCACTCTATACGTGGCTTCCTGTACAACTACA[A/T]AGTGTAAGTGCGGC-T-TT-GAACCAGCTCCTGGGCAGTGGGCTCCAACGTTTGTTGTAG	-	-	-
Sce_Assembly02	c1201_1402	c1201	1402	GAGGACCTTGAGCCGTTTGAGGGGCAGGCCTTGCTGGATGCCAAGTGCTTCAAGTAAGC[A/G]AACAGTGCCTGGGATCGTGATGGTGGTGGCAAAGAACCTATCTAGGACTTGAAATTCGGT	translatio-l elongation	translation elongation factor activity	eukaryotic translation elongation factor 1 complex
Sce_Assembly02	c1201_777	c1201	777	GAGAGGTACTTCTGGACCATGGTTAACCAGCCTAACTTCAAGNAGGTCATTGGCGATTT[T/C]AAGCAGGCAGAGGCTGTACCTACTGTTCAGAAGAAGACTCCTGCTAAACCAAAGGAGGTC	translatio-l elongation	translation elongation factor activity	eukaryotic translation elongation factor 1 complex
Sce_Assembly02	c1201_957	c1201	957	GCACCAAAGCCTAAGCCCAAGAACCCCCTTGATCTACTGCCACCGAGCAAGATGGTGCT[T/C]GATGACTGGAAGAGGCTATACTCAAACACTAAGAGCAACTTCCATGATGTTGCTGTTAAA	translatio-l elongation	translation elongation factor activity	eukaryotic translation elongation factor 1 complex
Sce_Assembly02	c12011_380	c12011	380	CTCAGCTTGGAATCAGAGATACCTTGTGGTAACAAGATCGCCAATTCTTGGGGGCCTTG[T/C]GGCAATGCGTCACTCAGAAGTAGATTACACAGTTGAGGCAATTATGGTGAACCCTCAGAA	protein amino acid prenylation	CAAX-protein geranylgeranyltransferase activity	-
Sce_Assembly02	c12026_2620	c12026	2620	TCCTTCCTGTTGCCGGGGACATATTTCCCAGTGTTGATGCTATATCGTGTATACCATAG[A/C]TCAGTCGGTTGGTGCTGTAGGCAGGCCCCGCTGTAGGTGTTGCCTACCCTGTATGTATGT	-	-	plastid
Sce_Assembly02	c12026_497	c12026	497	CTTCATGATCCTAGTCACCATGTAGGAGAAACCGACCCTTTGTCTTCAAGGAAAGGGAT[A/T]ATTTCAGATGGTGGTTCTACTGTATCTACTGGCTTTAAGCTTGATTCACATCATCCATCC	-	-	plastid
Sce_Assembly02	c12041_802	c12041	802	GTACTCTACTACGACGGACCCAAGAATGTTTGCTCTGAAGATGGCCGCCAGCATCAAGA[T/G]AAAGGCTCCGGCGAGACCTGGCAGCAGTACCTTGGCCCAAACTCCGACTCGATGCTGAGC	-	-	-
Sce_Assembly02	c12043_326	c12043	326	AAACAAAAACAATGAGGAAGAAGATATAGCTTGACTTTTTGTGCGCCCAAGTTACGGTT[T/C]AGCGACATCTGGATAGAGTGGCACAGCTAATCGCATTGTGATCGGAAGCTGATGTGCGCC	-	-	membrane
Sce_Assembly02	c12059_1067	c12059	1067	CCAGAACTTGGGTCCATGCAAGCGATACAATTTCCGAAACGATTGTAGCTGTTCCTTCA[T/C]AATGTAAAAAGAGGAAAAGACTAGAGGCAGAACG-ACAGATTAGGTGTAGCAGCATTTCA	-	-	mitochondrion
Sce_Assembly02	c1206_1003	c1206	1003	TTGGTAAAGAAGGAAAAAGATCTCAATTCTCGTGAGAACAAAATATCTAAAAGGGAGCA[A/G]GCGYTAAATGAAAGCAAGAAAAAGCTGGAAGAATTGCAGAATGACCTTGATACCAAGTCG	-	-	-
Sce_Assembly02	c1206_1094	c1206	1094	AATTGCAGAATGACCTTGATACCAAGTCGAAAGCTCTGAAGAAGTGGGACGAGTCCCTG[A/C]AAACTGAGAAGGAWAAGTTATCCGAAGAAAAGCTGCAGGTGGACCATGAACGAAAACAGG	-	-	-
Sce_Assembly02	c1206_1479	c1206	1479	AGAAGAGGAGGCAAAGGTGCTCAAGAATGAAAAAACAAATCTAGAAAAGTGGCGTCACA[A/T]TGAAGAGAAGAGATTCAAGGATACACAGGWTGAGATGGATGCAAAATACAAGGAGCAGCA	-	-	-
Sce_Assembly02	c1206_1606	c1206	1606	CTTGCACTCAAGGAAAAAGCTCTGGTGGATGATATAAAACACCAGCGTGAGGAGATCGA[A/T]GAATTTCTGAAGAGAGAACGTGCTGATCTTCAGCGTAATTTGCAGCTCCATCGACATGAA	-	-	-
Sce_Assembly02	c1206_1995	c1206	1995	CTGAAGGATCGTCGAGAAGCATACAACAGGGACAGGAATAACCTCATTGATATGTTTGA[A/G]AAGTACAAGGTGTGCAAAAGCTGTGGGGTTTCTGTTTTTGAGGGCTTCGGTGATCTATCT	-	-	-
Sce_Assembly02	c1206_2328	c1206	2328	TTTGGTGCGAGATTAGAGGAAGCATCACCGAGTGAAGCAGATTATGAGCCAACTCCTGT[T/C]TATCAGGCAGCAAATAATTCTTTTGATGCTGAGGGTCTCCTTTTTGACAGTGGAGCAAGG	-	-	-
Sce_Assembly02	c1206_3045	c1206	3045	RGAAACTACTGCTGATGACACGGAAGGAACCTCCAAAGCTGATGATAGCAAGAGGACGG[T/G]CCCTTCTGAATCAGCTGATGGTGCATCGCAGTTGCAAGAKTTCTCCCAGGCTGAAACTG	-	-	-
Sce_Assembly02	c1206_3227	c1206	3227	GAAGATGCGATGCCCATGACACCATCAGGAAGTGAGCGTGGGGGCGTCGAAGATGATGA[T/C]GAGGATGATGATGATGATGATTCAGAGAGGCGAAACAAATCGATTGGGAAAACGCTATGG	-	-	-
Sce_Assembly02	c1206_3309	c1206	3309	CAGAGAGGCGAAACAAATCGATTGGGAAAACGCTATGGTCTTTCTTCACGACATAACAA[A/T]GAGGAAGAATAAGAATTGCATCTGATTAGGTTGTTTCTAGTGTTTNTTGTTTTGAATTGA	-	-	-
Sce_Assembly02	c1206_718	c1206	718	TCGACTAAAGTCATTTTGAAAACAAAGGAGGAGGATATTGCCAAAAGGCTAAATGAATT[A/G]CGCTCACAAGAAAAGGATGCTGACTTAAAGCACAAGACTTTGGAAAAAAGGGAGAAGAAG	-	-	-
Sce_Assembly02	c1206_800	c1206	800	ACTTAAAGCACAAGACTTTGGAAAAAAGGGAGAAGAAGTTATCTGAGAGGGAAGAAAAA[A/G]CTAGTGCAAGAGAAAAAATGGGGCTTCAGAAGCTTATCGAGGAGCATGAGGTGAAGCTTG	-	-	-
Sce_Assembly02	c12069_802	c12069	802	TTTTGCAAGATCAAAAACGGGATGCACTATATCGGCCTGTGTCGAAACAGATGGATGGA[T/C]GCCTGCTACATCTCTGTTGCTACTCGCGCTTGGAATCCGCGGGGCTTGCAACAAGAACGG	histidine biosynthetic process	imidazoleglycerol-phosphate dehydratase activity	-
Sce_Assembly02	c12074_121	c12074	121	GAAAAGATAAATGTGTTCACTTTTTCCACTTCAAATAAGGTGTCCAACAATTCCGTGTG[A/G]AGTGCAGAAGATTGCAGAGAGTTTTGCGAGATCCAGAACTAATAGAAGAYGGAAGTGTCA	-	-	-
Sce_Assembly02	c12084_717	c12084	717	TTCAAGAGATCCCTTCAACAGGCACTAGAAGGAAGGACTGGCGAGGCTGCTCGGCAGAC[T/C]GTGGAGTTTCTTATACAGCTAATGAGAAATCCTTCCACGCCACAACGTTTCTGGCTGCCC	-	-	-
Sce_Assembly02	c12084_794	c12084	794	GCTAATGAGAAATCCTTCCACGCCACAACGTTTCTGGCTGCCCCTTCTACATGACTCGG[T/C]GAAACTACTCAACTGCAAACCCCGCCCTTTACTGAATGTTGCCGAGACGACMTTGTTGCT	-	-	-
Sce_Assembly02	c12084_935	c12084	935	CATGGCCAAGCTGCGYCCTGACTTCTGCAGTAATCACCTACCAAGCCATGCACTGAGCT[T/C]TGTCAGATTGGCCCTGGGATCAAATCTTGCCCGTGCCATTCTTGAAGAAGCTTGAACTC-	-	-	-
Sce_Assembly02	c1209_540	c1209	540	TATCCTCCTGTACATAACTCTGGAAGCACTGGTCCACATTCCTATACTGGAACAATGGC[A/G]AGCTGGACTTATCCAAGAGGTTCTTTCATTCCAAGCCCTAGATGGCAAAGTCCTTCAAAC	-	metal ion binding	-
Sce_Assembly02	c1209_651	c1209	651	CCTTCAAACTATACACCGATGATTGTACCACAGGGTCTTGTTCAAGTACCAAGCTGGAA[T/C]TCATATCCTGGCCAAATGGTACCCGTTTCATAGGAACGTAGTATAATGAATTTTCTCTT	-	metal ion binding	-
Sce_Assembly02	c12095_673	c12095	673	AAGCTTTATTCTCAGAAAGATTATATCCTCAGTCTGTATCGGCAGCTTGAGTCAGACAG[A/G]TCCCAGCTTGCAGATCCTACCCCSGTATCCGATATCTCAAGCTACAGCGTGCTTCTCTCC	-	-	-
Sce_Assembly02	c12095_697	c12095	697	ATCCTCAGTCTGTATCGGCAGCTTGAGTCAGACAGRTCCCAGCTTGCAGATCCTACCCC[C/G]GTATCCGATATCTCAAGCTACAGCGTGCTTCTCTCCAACATTACTAGCCGAGTGGAACAA	-	-	-
Sce_Assembly02	c12096_207	c12096	207	AGCACAGAGGGGTTTTGGTCAGCAACTGTGCGATGTGGTGGAGTTGATATACTTATAAA[A/G]CTGATTGGTTCTGGTCAGACAAATACCCTAGCAAATGTGTGCAATCTTCTTGGGGCATTA	-	ligase activity	-
Sce_Assembly02	c12096_283	c12096	283	AGACAAATACCCTAGCAAATGTGTGCAATCTTCTTGGGGCATTAATGATGGAAGACTCA[T/G]CAGTTTGTTCAAAAGTTTTATCAGGAGAAACAACAAAACAGCTCCTAAAGTTACTTGGTC	-	ligase activity	-
Sce_Assembly02	c12101_425	c12101	425	GTTCTATGCGAACCTTGCTCTGACAAGTGCCAATCATGCCCGATTTGTCGAATGCCTAT[T/C]GAGAGCAAGTTATCCGTTAATGATGCAGTGAATTCAGACGATCCATCAAGTGACATCGTC	-	zinc ion binding	-
Sce_Assembly02	c12111_1064	c12111	1064	ACAATTGGAAGTATCAAACACCGGAATCTTGTCAGCCTTCAGGCTTACTCGCTATCACC[T/G]GCTGGGAATCTTCTCTTCTACGAGTATATGGAAAGTGGCAGCCTCTGGGACGTTTTACAT	-	catalytic activity	-
Sce_Assembly02	c12111_1136	c12111	1136	CTCTTCTACGAGTATATGGAAAGTGGCAGCCTCTGGGACGTTTTACATGCAGCTTCGTC[C/G]AAGAAGGCAAAACTGGACTGGGAGGCTAGACTCCAGATTGCTCTTGGCACTGCCCAAGGT	-	catalytic activity	-
Sce_Assembly02	c12112_1091	c12112	1091	CTATAGACTGATCAAAGTGACTGTGAATATCTCCAGCATGTGGCTAGGTAGATTTCTAT[A/C]TGTCCGGATGGGACAATGAGCGGAATTGGTCTTGGTTATTCCGTTTACATACCTGTAGAA	-	protein binding	-
Sce_Assembly02	c12117_433	c12117	433	CTCAAAAAGAAGACAGGCAATGARGTACAGAAGTTTMTTTCCGAAGGAAAAAGTAACAT[T/C]GAAACTCTAGCAGGATTTATCACCGATGGAAGTGAAGGGTTTCTTCATCTCATGGGTCAT	-	-	cytoplasmic membrane-bounded vesicle
Sce_Assembly02	c12130_830	c12130	830	CAGGCATTTAAAGCTTTGCTTGCATGGTCGAAATTACTGGTCGTGGCGGTCTTCAATAG[A/G]TTCCATAAGACCATAACTATATGAGAAAACTCTGCGAATTTCTGTCTCATTGTCTGGTTA	-	-	-
Sce_Assembly02	c12140_1217	c12140	1217	CAGGGCGCCGGTGGAGCCCTACTGAGACCCTGCGTCGTGTGGGGGTTCTGGAGGAAGAG[A/G]TGGAGCCATGAGTTTCTGTGGTGCTGCTAGTTTATTATCACTGCTGTATTTTGATSTGAG	glycolysis	phosphopyruvate hydratase activity	phosphopyruvate hydratase complex
Sce_Assembly02	c12145_1411	c12145	1411	CGCCCCCCTGGGAATATGATGCTACTCCAGTTCCAGTATGATCCAAGTACTTTGCAGTG[A/C]TCTTTCTAAGAAACTTTAATAATCAGTCTTTGYGCATTCAGGGACCTTCGGTGAATATGC	auxin mediated sig-ling pathway	-	nucleus
Sce_Assembly02	c12154_1299	c12154	1299	TAATGCTGACCTGTCTGTATCCATCTCTGCGATTGAGGACAGTTTGGTATCAGAGACAC[T/C]AAGCAACCAAGTTTGTGAATCGCTCTGCCCATTCCGCAGCAGAGAGGGGTGCAGATGGCC	-	-	-
Sce_Assembly02	c1216_494	c1216	494	ACAGGRCCCTCTGGCAAAATAATGCTCCTACCTGAGAGTGATCCAAATGCAACCCATAT[A/C]ATGATTGCCACTGGCACTGGTGTTGCTCCCTACCGCGGGTACCTACGCCGCATGTTCATG	electron transport chain	-DP or -DPH binding	thylakoid membrane
Sce_Assembly02	c1216_571	c1216	571	TGGTGTTGCTCCCTACCGCGGGTACCTACGCCGCATGTTCATGGAAGATGTCCCAAATT[A/T]CAGATTTGGTGGCCTGGCTTGGCTCTTCCTTGGTGTGGCTAATTCGGACAGCCTTCTTTA	electron transport chain	-DP or -DPH binding	thylakoid membrane
Sce_Assembly02	c1216_789	c1216	789	ATGTACGTCCAGGACAAGATCGAAGAGTACAGCGATGAGATTTTCAAGCTTTTGGATGG[T/C]GGTGCACACATCTACTTCTGTGGTTTGAAAGGAATGATGCCAGGGATTCAGGATACACTC	electron transport chain	-DP or -DPH binding	thylakoid membrane
Sce_Assembly02	c1216_944	c1216	944	TCAGAAGCTATCGCAGCTCAAGAAGAACAAGCAATGGCACGTTGAGGTTTACTAGGATC[A/G]GAACCGTTCAGTTATCTATGATTCRCTCTGCTGTGAGACGATGTCAGAAAAAGGCAGAAC	electron transport chain	-DP or -DPH binding	thylakoid membrane
Sce_Assembly02	c1216_969	c1216	969	AACAAGCAATGGCACGTTGAGGTTTACTAGGATCRGAACCGTTCAGTTATCTATGATTC[A/G]CTCTGCTGTGAGACGATGTCAGAAAAAGGCAGAACACACACATGGGATGATTCTTGTGAT	electron transport chain	-DP or -DPH binding	thylakoid membrane
Sce_Assembly02	c12160_1941	c12160	1941	TGAATCACTTGACACGTGCGAGCCGTGCCTCATGGGCAAGATGACAAGGACCCCGTTTT[T/C]AGGGACAATGGAACGGGCAAGTGACTTATTGGAAATCATACATACTGATGTGTGTGGTCC	-	-	-
Sce_Assembly02	c12165_925	c12165	925	CAAGTTGAGTCAAGAACCAGAGGAGGACAGGCAGTCTCAATTGATCTTCAAAACTGTTA[A/G]TTTTCCTGGAAGTTAAATAGTCGGTCCTTGAGTCGGACACCATGGGGATCATATCCAATA	biosynthetic process	ki-se activity	-
Sce_Assembly02	c12180_648	c12180	648	AAATTGCAATGAAGTTTATTTGGTCAAATATCACAGTACTATCAAACTCTATTAGTCTG[A/G]AAATAAACTGGTCATGTGTGGATTGTACAAATGCGAAAAGATGGTTTTGATCAGCATCCT	-	transferase activity, transferring glycosyl groups	membrane
Sce_Assembly02	c12183_1518	c12183	1518	CTAGACAGGAAAGTTRACGACCAGAAGACCACAAGGAGCAAAAGTTTTCCAGGAATTAG[T/C]ACCATGGGTGCGTCCAATGTGCAAGAAAATGGGGACGAGGGAGACGTTCACATCCATGGA	-	-	-
Sce_Assembly02	c12183_329	c12183	329	GGACACCAATAGTATTAGCACAACAGAACAAGGAACAAGCGAGAAATTTACCGGGATGC[A/C]ATTTCATAAAGCAAGAAAATTAAGGCCTCATACCAAGAAGTTTCAGCATCTTGGTAACGA	-	-	-
Sce_Assembly02	c12183_764	c12183	764	AAACCTRAAGACATTAAGTTTCCTTATATCTATGGCCCATCTATGAAAACCAACGACCA[A/G]AAATTTCCTTACATCTACGGCCCATCCACGAAAACTGACGACCAAAATTTTCCATATATC	-	-	-
Sce_Assembly02	c12187_1564	c12187	1564	CATCAGCATATGCAACAACAGAAGAATATGGCAAACTACCAGTCAGCATATTCTCAACT[A/C]TCCCCAGGTCCTCAGTCTTCACCTACAGCACTGCAAACGGCCTTACCGTTTTCGCAGAAT	auxin mediated sig-ling pathway	-	nucleus
Sce_Assembly02	c12189_453	c12189	453	TGCATCTATGACTATGTAGCCACTAGCCAGTACTAAGATAAGCTAGAGGAAAGGAGCAG[T/C]TGTTGAGCTCTCCCTTGGCCATGGTACTGTTACTTTATTTGATTCCTACTTTTCTTCATT	-	-	-
Sce_Assembly02	c1219_1120	c1219	1120	AAGACAAAGACTGTAAAGGAAACTACTACTGAMTGGGAGCTTCTGAATGATATGAAGGC[T/C]GTGTGGCTTCGTAGCCCCAAGGAGGTTACCGAAGAAGAGTATGCAAAGTTTTACCACTCA	protein folding	calcium ion binding	vacuole
Sce_Assembly02	c1219_1501	c1219	1501	TCCCGAGAAATGCTTCAACAACATAGCAGTCTGAAGACCATCAAGAAGAAACTGATCCG[T/C]AAGGCTCTTGACATGATTAGGAAACTTGCTGAGGAGGATCCTGATGAGTACAGCAACAAA	protein folding	calcium ion binding	vacuole
Sce_Assembly02	c1219_1745	c1219	1745	CTTGCGAAGCTTCTGAGATTTGAGAGTTCCAAGTCAGATGGCAAACTTGTCTCCCTTGA[T/C]GAGTATATTTCAAGGATGAAGTCAGGGCAGAAGGACATCTTCTACCTTACAGGAAGCAGC	protein folding	calcium ion binding	vacuole
Sce_Assembly02	c1219_1877	c1219	1877	GAGAACTCTCCATTCCTTGAGCAGCTAACCAAGAAAAACTACGAGGTTATCTACTTCAC[C/G]GACCCTGTKGACGAGTACCTGATGCAATACCTCATGGACTACGAGGACAAGAAGTTCCA	protein folding	calcium ion binding	vacuole
Sce_Assembly02	c1219_456	c1219	456	GGGAGCTCATCTCCAATGCATCTGATGCTTTGGATAAGATCAGGTTCCTTGCCCTCAC[T/C]GATAAGGAGGTTATGGGCGAAGGYGACACTGCTAAGCTYGAAATCCAGATTAAGTTG	protein folding	calcium ion binding	vacuole
Sce_Assembly02	c12190_720	c12190	720	ATGAACATTCTGGAGAGCCATGCCAGCTATTTGATGTCTGGCAAGGAACTTTCAAAGCT[T/C]GTTGCTTTTGTCAAAGGGACCCAATTTGATCTTGTGGAATATCTTCAGCGAGAAAGGCAM	-	-	-
Sce_Assembly02	c12196_525	c12196	525	AGTAGCTGCTCCCTTTTGGTGATTGACAGAGGAAATCAAGCTATTCGGGAGATTCAGCT[C/G]AACTTTGATGACTGTGTGTACCAGTATGAAGCTGGTTTTCCTCTAGGAGTAGCACTGCTT	-	-	-
Sce_Assembly02	c12196_621	c12196	621	TTTCCTCTAGGAGTAGCACTGCTTCTTGCTGCTGCTTTCTTCGGCTACATGCTTGCATT[A/G]CTCCAACGCCGGGTTTTAGGGATGGTATCAACAGAAGATGAACTCCAGACTCCAATGAAA	-	-	-
Sce_Assembly02	c12208_214	c12208	214	GTATTGACTTATCATGGGTGGCAGGAACTGTTTCCGCTTTTATCAACTGTACATGAGAT[A/C]TGTATCGGACAACTGCCTCCTACATCAATAGTTGAATACAGGCTCCGCTGAAGGTCAATC	oxidation reduction	-D or -DH binding	glycerol-3-phosphate dehydroge-se complex
Sce_Assembly02	c12219_1001	c12219	1001	ACATCGGTGATGAACAAATACAGTTCAGTAATACAAGGATAGAAGGATCTTAGCCTGGA[A/G]CTGAATCTGCATACWATGATGCTTTGACTCACTAAAACTATTTTCTTTGATCCGAAGCGG	trehalose biosynthetic process	trehalose-phosphatase activity	-
Sce_Assembly02	c12219_820	c12219	820	ATTGTTGCTCCAAAAACACCACTGTTTGCATGTACYGTGGGGCAGAAACCGAGCAAAGC[T/C]AAGTTCTACCTGGACGATACATATGAAGTAGTCAGTATGCTGAGTGCACTAGCAGAAGTT	trehalose biosynthetic process	trehalose-phosphatase activity	-
Sce_Assembly02	c12220_676	c12220	676	ATTGTGAAAATATGCGAGGCACTGGAGCGAGTTCATGGATTCCAGTTGGGTGACAGCAC[A/C]TATGAATGGAAGAAGAAGAAATGGGATGGTTTCACAGAGAGATTAGCAAAGCTTCTAAAT	-	-	-
Sce_Assembly02	c12224_552	c12224	552	CTCTAATGTGGTCTGAGAAAGAAACTTTCGAAGGGTACGACGAAGAATTTATCCCTGGG[A/C]TCGTAGAACGTCTYTCTTTTTCCGCGTACCAATCAGTTTCAGGTATGTCAGATGCAGAAC	-	-	-
Sce_Assembly02	c12224_745	c12224	745	TGAGTATGTAGAACATAATATCGGTATGATTGCYGCGAGACTGGCAATTCAGAATATAT[A/G]ACCCTCGGACCTTGGTACCGTTTACTCAATCACTTGCATATGCCATCAGCATCATCAGGG	-	-	-
Sce_Assembly02	c1223_480	c1223	480	CAATATGTCCCAAAATTCAGAACTAGAGAAAGCAACGAAAACATTCCTGGTTCAGATTT[A/T]GGTCGCTTTCAGTTTCTTCTGCAAGCGCTCACAAGGGTTTTGATACGTACTCTACATAAT	-	-	-
Sce_Assembly02	c12239_647	c12239	647	TTGCCCTTGAAGATAATGATCCTTTGGGCATATGCCATTTGATGAACGAGAAGGGGTT[T/C]GCATCGCGTGTTCTGTTGAAGAGGTGTACTGACGAGGAGAGCCTCTATGTTCTCAAGTTC	-	transferase activity	-
Sce_Assembly02	c12239_750	c12239	750	TCTATGTTCTCAAGTTCTGGCAAGATGCTGCTGCTGGTGCAAATGCTTCTCAATCCGGT[A/C]GATCTCCACGCGCYGAGTCGTGGCTTTCACAGTTGCCTTTCAAATCCTTTTGGCATAAGA	-	transferase activity	-
Sce_Assembly02	c12242_1954	c12242	1954	TGGAGGGATTTAGTTAAACCCAAAGGAGAAGATTATTCATATTCCAGCTTTTTACATGC[T/C]GTCGATGATTGTCTCAGGACAAAGAGCGAGTGGGCTCACCTTGTTTACCAGGCTCCAAAG	-	-	-
Sce_Assembly02	c12244_401	c12244	401	CGATATGCTACGAGGATCTTGACCCAACAGACTCGAGCTTCCTCCCCTGCCCTTGCGG[A/G]TTCCATCTGTGTCTCTTCTGCCACAAGAGGATCCTCGAGGCGGATGCGCGTTGCCCAGGG	-	-	-
Sce_Assembly02	c12248_321	c12248	321	GGAGGAATACACGAAGCAGTGCAAGGTGGTGAGGGAGAAATCCCTGAGCCTCCTACGGA[T/C]AAACCTGCCGGAGCTGTTCCGCGTCGTGTCVGACTTCTCCCTCCAGTCGGCGGCGATGTT	-	-	-
Sce_Assembly02	c12259_381	c12259	381	ATGTGTGGGTTCACCTCGACGAGAGCGCAAAGCATGATTTTAGTGGGTTGACCCCTGAG[T/G]TATGGCAGCTCGGTGCTGTTGGTGCTGTAAGAGTTGCAGTTAGAAGCCTGTCTGCGTCAG	regulation of cellular process	protein ki-se activity	-
Sce_Assembly02	c12259_499	c12259	499	AGGTAGCCTATTGAGACCGTCCCAATAGCGTTTTTCCGGTCTCTTTCTGATTTTGTGTC[A/C]CATTGACTTGCCAATGCTTGTATGTAAAGTAACTGGATAGTGAAAGAGATTATAGTGAAT	regulation of cellular process	protein ki-se activity	-
Sce_Assembly02	c12269_358	c12269	358	AAGTTGTCTGGGAAGTGGTACCGAGACTTCCTCACGGGCTCAAGGAGGATCGACAAAGC[A/G]CASACACTAAGAGCAGACTCTTGATACGACACTATACTATCAGATTCAGTTACCCATGA	-	-	cytoplasmic membrane-bounded vesicle
Sce_Assembly02	c12275_1639	c12275	1639	ATCCCTCAGTTTTATCCCTTCAGGTAGTTTYGTATGTGAGTATGTAGGTGAGGTATTGC[A/T]AGAGACAGAAGCTGAGAGGACAGAAAATGATGAGTACCTTTTTGATATTGGCCGTGACGA	-	methyltransferase activity	mitochondrion
Sce_Assembly02	c12275_2068	c12275	2068	GCTTTTGTGGTTCATCGAAGTGCCGCCTCAGACTTTACTAAGGTATTGGTGACTGGTGA[T/C]GGTAATGTTCCTTATTCAGTGGAGCGCTGTCCTGTCAGTGCAGTGATCCTTGGGTTTTAC	-	methyltransferase activity	mitochondrion
Sce_Assembly02	c12280_1103	c12280	1103	AACTTCAACAAAGAGGCGTATAACAAGAACTTTGCGGACAGCGATGGGAAGGTGTGGCA[A/G]GGAGGCGGCGGKCGAAACCCTCCCCCTGGCGCTCCGCACCTGATCGTGACGACTCCGGAG	nucleobase, nucleoside, nucleotide and nucleic acid metabolic process	methyltransferase activity	-
Sce_Assembly02	c12280_752	c12280	752	TGGGGATTTCGTAGGTGTGAGGATGTTTGCTGGGTGAAAACCAACAAGAAAAATGCAAC[A/G]TCAGGTCTGCGGCATGATTCTCGTACATTGTTGCAGCATTCAAAGGAGCACTGTTTGATG	nucleobase, nucleoside, nucleotide and nucleic acid metabolic process	methyltransferase activity	-
Sce_Assembly02	c1229_1040	c1229	1040	GATGAAAACGTGGAGATGGTTGAAGAGTCGACCCTGCAAACGTTCTTCGGTTCTTCGCA[T/C]GAGTACTCAGGCAACACAGATCATGGATACATCTTGTTTTACGAGGGCCTTGGTGGGAAG	ubiquitin-dependent protein catabolic process	cysteine-type peptidase activity	-
Sce_Assembly02	c12290_278	c12290	278	TATATGTCTGGGTGAGGGCATCAATCAATGTTGGGACAAGGAATCTCATCACTACAATA[A/T]ATAGGGCCWGTTTGGATCATAGCCCTGACGCGCCTGACCAAATATTTGGTCGTTGACCGG	-	-	-
Sce_Assembly02	c12290_391	c12290	391	TGACCGGAGCGATGGCACGCGTTTGGTTCAGATCCTATTATTTGGCTAGCCCCACCCTC[A/G]TCCGCCCTTTCCTTCTATCATGCAGCCAATTATTTGGCAAGGCGCCGGCGGCYGTTTTCT	-	-	-
Sce_Assembly02	c12292_289	c12292	289	CTTTTGATCCGGACAGACGACGTGCACTAACAGATTCCACGCCTCGCGTTCATCGTCTT[C/G]GGAAGCCAACTACGCGTAGATTTGTCCCACCCACCATATGTACTCCCTTCGGTCCTTTT	-	-	mitochondrion
Sce_Assembly02	c12295_1348	c12295	1348	AATTTGGAGTGAACATTTTCGTTAGTGCAGCTARCTAGCAAAGTTTGGATAATATGGAT[T/C]GACACTGTACTCTTGGTTGTTAATTTAGCTACCTAATTTGTTCTAAATAGAAGTTTACAA	-	-	-
Sce_Assembly02	c12298_474	c12298	474	GCTGACTTCATGAACAAGAATGCGGCGTCGCTGTCGCAAACGATGTACCATTTCTACCA[T/C]GACAGCCCTGATCTCCTACTGCCTTCTATGGGGTTCTCTCAAGCAATGTTGTCACAAATT	-	-	-
Sce_Assembly02	c12303_466	c12303	466	CGCAGCTGCATaATGGCACGCCATATTTTGGCCGATCAACCTGAAGAATATATACAAGC[A/G]CAGGTAAATACACTGCTGCATTCTCTTGATATTGACAATAGTCATCGAATGAAAAATCCC	-	-	-
Sce_Assembly02	c12303_696	c12303	696	GCAAAATAATAACCCGGAAGGTTGGATCACTGAGTTTGGCAAGCAGAATAATAACCCTG[A/C]GGGTTGGGCGCACTCTTTTGAGCAGCAATATGGTCCCAATGGATGGGCCTCTGAGTTTGA	-	-	-
Sce_Assembly02	c12309_1188	c12309	1188	CTTAGCTATTTAAGATATAACAGTTTAACTGTCATAATGTTYCATTTATATTTGAACTT[T/G]ACTAAAGATATGTTCAAATTCGTACCTGCAGCCAAATATCTATTGCCTGACATCTGCTTT	-	-	-
Sce_Assembly02	c12312_564	c12312	564	GCTGCAATCCGAACAGATTCATCTCAAGGACTCAATGGATTGCAAAGGAGTATTTCCGC[A/G]GCAAGTTCTGAGAAGTATGTTGATATAGTSGGCTCTTTCCAAACTGGCTACCACATATCT	vesicle-mediated transport	zinc ion binding	-
Sce_Assembly02	c12315_1551	c12315	1551	ACAAGAAAAATAAAGATTCCRTGGAAAGTGCTGAACAGGCTGATAACGATTTAGCAAGT[A/G]CAGATGAAGATGACATCGACCAAGAGCTGCTTGCGGAAGCAGAGGCGGCATGGGCTCAAC	-	-	-
Sce_Assembly02	c12315_508	c12315	508	CTGCCTCAAGCATCCAAACCCTTCATATACATGTCCATCAATCTTCCACCAGAACACGT[C/G]GATGTCAATATACATCCAACCAAAAAGGAGGTTAGCCTCTTAAATCAAGAGCGTATTAT	-	-	-
Sce_Assembly02	c12315_671	c12315	671	TAATAACACAAGGATATTCCAAACTCAGGCACTAAACTCTTCAGCACTTACTCAATCTA[A/G]CACACGAAAGGACATGGGTACGGAGATCAGCACGCCGCCTACTGGAGAAAAATCTCAAAA	-	-	-
Sce_Assembly02	c12322_100	c12322	100	GACTACTGCAAGACCGACCCCAACGCCGTGGAGTGCAAGGTGTTCGACGATTGAACGGA[A/G]CTCGGGTTGCTGGCTTGACCGGTCGAGGCTGATCAGAAAACGCAACGAAGCTACTACATT	-	-	-
Sce_Assembly02	c12325_115	c12325	115	GCGCTGCCCGCCACATGATTAATATGCTTCGTCCGCCTCGAATATATTAACAGAAAAAA[A/G]GCGGAGGCGAAAGGCTGAATCGAGGGAGAACCCTTATATGCTGCGGTGTACTCGACCATG	-	-	-
Sce_Assembly02	c12332_280	c12332	280	CCTGGAACTAAGATGGTGTTCCCTGGACTGAAGAAGCCCCAGGAGCGTGCTGATCTCAT[T/C]GCATACCTGAAGGGTGCCACGGCTTGAAAGGGCTTTGCTTTGCTGCCACGGCCCTAAAGT	transport	electron carrier activity	respiratory chain
Sce_Assembly02	c12339_800	c12339	800	GGGCAACAGATGAATCAGAAGTAAGCAATTCAGGGGCCACACAGAGGACTCTTCTWGG[T/C]GACATGTTTGGTCTTATGTCAGCTATGTCATATGGTCTATTCACTGTGCTTCTCAAAAAG	-	-	-
Sce_Assembly02	c12340_166	c12340	166	CCCATAGTCAAAATGTGTGGCATCACATCTGCTAGAGATGCAGAAGTCGCTGCAAAGGC[T/C]GGAGCTAAACTTATCGGGATGATTCTTTGGCCGAAGTCCAAACGATCTGTCCAACTATCA	cellular amino acid biosynthetic process	isomerase activity	-
Sce_Assembly02	c12340_436	c12340	436	GTTCCTGCTCTTGCCAAGAACAACCGAATTGTATATGTTCTAAATGCCGACGCGGATGG[A/C]AAACTTATCAATTCGCCCCCCAGTGAAGAATAYGACATTGACTGGTTTTTGGTGGACAGY	cellular amino acid biosynthetic process	isomerase activity	-
Sce_Assembly02	c12348_1073	c12348	1073	ATAGATGAGGTGTTGAAATTTTTCTCAAGAAGACCTCGAGCTTGGAGTTTTCCTTTACG[A/G]TTATGGAGACGCGAAATGCTTCCAAAAGAAGCCCGRGATAATTAATCTTAGGACTAAGAA	positive regulation of fast-twitch skeletal muscle fiber contraction	calcium ion binding	ER-Golgi intermediate compartment
Sce_Assembly02	c12348_1109	c12348	1109	CGAGCTTGGAGTTTTCCTTTACGRTTATGGAGACGCGAAATGCTTCCAAAAGAAGCCCG[A/G]GATAATTAATCTTAGGACTAAGAAAGCTGTGCTTGATATAGCATGAAGCTTGACTTTGGC	positive regulation of fast-twitch skeletal muscle fiber contraction	calcium ion binding	ER-Golgi intermediate compartment
Sce_Assembly02	c12348_900	c12348	900	TACTTGTCATTCACCCATGGAGTAACCTATGGCTTGTTGGGTCAATCATTCTGACAATG[A/C]TTCTTCACGTAGCAGTCTTGTATACGGAACCCCTGTCAGCTCTTTTCTCAGTGTCTCCAT	positive regulation of fast-twitch skeletal muscle fiber contraction	calcium ion binding	ER-Golgi intermediate compartment
Sce_Assembly02	c12353_481	c12353	481	TTTCGTAGTTGTGCGCCCTTTCGGGGTGCCAAAGTATGTGATGTGCCTAGGAGTAGTAG[A/G]CTCCGATCGAGATGTGTTGCCTTCAGGAGGCGCCTTTTGGTGTGTGTGGTGGGATGAGCG	-	-	-
Sce_Assembly02	c12365_503	c12365	503	GAAGCCYGAAGACAGTTGAGAGATGAATATGACGTCGGTTACTGATAATCAGCCATCAG[A/G]GTAGTACCATCTTTACTGCATAAATGTTCTGGTATTATGTACCGGAACGCAAAAATATCG	-	-	membrane
Sce_Assembly02	c12381_327	c12381	327	CCTTCTTCCTGTCGAGTATGCTCGCCGAGCCCCCTGAGCTTCAATAAAAAGGCTGGGAG[T/G]TGGTGCCTAGTTTGCCTCCTCTGTACATAGTGCCGACCCTTCTTTGCTCAGGTGTGTGTG	metabolic process	phosphoglycolate phosphatase activity	-
Sce_Assembly02	c12389_302	c12389	302	GCTAACCTCAGAGGTCMTCATGTTTCTTACCTAGTTGAAGGCCCGACTGCAACATTTGA[T/C]GAATCACACCATTCAGTTATCTTACATGGCAATAATTTGAATTCTGTTTCCCAACTACCC	-	-	-
Sce_Assembly02	c12391_1254	c12391	1254	CCAYGAGGGCCTCCACTGGAACCTCAGGAAGAGCCAGGCACTGGACGGCCCTGCCTGAC[T/C]GATGAAGCCTGTGTCGTCGGAGCTCGAGATGGCTGACGAGTCGTTAGATGTGATATTTCA	metabolic process	-DH ki-se activity	-
Sce_Assembly02	c12394_405	c12394	405	AGAATGTTGGAGTTTGTTCAACAAGTAGACAAGCCCTTAATCTGGTGCGGAGATYTGAA[T/C]GTTAGTCATGACGAAATCGATGTCAGCCATCCTGATTTTTTTAGCGATGCTAAGCTCAAT	-	nuclease activity	-
Sce_Assembly02	c12423_1083	c12423	1083	CTAATCATGCTATTGATCTTCAGTGCATACAATCTTTCATCAGTTCTACTTATTATCCT[A/G]TCATGTGGCAAACTATATCAGTTGTGGTACTGCACTGCAATCACAGCCTACCATGATGGA	-	-	-
Sce_Assembly02	c12428_1333	c12428	1333	GAGAAGATCCAGAGTGAGAAGGGAGCAAAGCTGATGCAGCTGGCCGGATTATCTGCCGA[T/C]GATATGATCGCAGTGAATAATATGCGYTGCCTATGTGCTCATGAAACTAAAAAGTCTTC	vesicle-mediated transport	protein binding	plasma membrane
Sce_Assembly02	c12428_1394	c12428	1394	ATATGATCGCAGTGAATAATATGCGYTGCCTATGTGCTCATGAAACTAAAAAGTCTTC[A/C]AAAGGTGGTTTTCCCCTGAAATTTGAAATACGTAAGAAAAAGCGTGGTGTCAGAAAAGAA	vesicle-mediated transport	protein binding	plasma membrane
Sce_Assembly02	c12428_431	c12428	431	AGTGAGATGAATCTGGAATACTTCGCTATTGATAGCCAGGGCTTTGTAACTGACCATGA[C/G]AAGGCTCTAGAAGAGCTTTTCACAGAAAATTCAGAAGGCTCAATGAACTATAATTCATGC	vesicle-mediated transport	protein binding	plasma membrane
Sce_Assembly02	c12430_154	c12430	154	CAGAGCCAGCAACATGCCCGTTTCCTTAACATTTGCCTGAAATATTTTACTGGAGACCA[A/G]TGGTACGTTAAAGAATCCGTGATGCGATAGCATGGAAAACTTTAATAGAATAATATGTTA	histone H3-R2 methylation	histone methyltransferase activity (H3-R2 specific)	mitochondrion
Sce_Assembly02	c12441_318	c12441	318	CGAGCAAGAATAATGGCAAGCATATACGGAGTAGTAGTGAAGAAACGTWTATGATGGAA[C/G]AAGAATAAGCGTAGATATGGGGGACAGGTAGACACAGCTAGATGGTAGTGGGCAATGGTG	-	transferase activity, transferring acyl groups other than amino-acyl groups	-
Sce_Assembly02	c12448_226	c12448	226	TCTGTGTCTAAGAAAGTCACAGGGAAGAGGATCTRGGAGATGGGTTTGATTTTCCTTTT[T/C]AGGTTTTGCAGAATGAATGCACGAATTCCTAATGCAGATCATCGCACTTCTCTTCAATAC	-	-	-
Sce_Assembly02	c12448_390	c12448	390	ATTATCAGAAGGAAGAACTTGCTTTGGGAAATTGAGAAGTTAAACTATGCTAGGCTACC[T/C]GCCCTCCTGAAGGCATCGCGCACGCTGRCCTTGCGAGGCCGCTCGATTCTTTCCCTATAC	-	-	-
Sce_Assembly02	c12448_693	c12448	693	TGTTATCATTGTACAATCCTCAACTTATATTACGTATCGAAGAATTAAAAAAATCAAGG[T/C]GAGTTATTATTTGACGTTGAATCTTTGTGTGCATATCTTCCATAGTATTACACATCCATG	-	-	-
Sce_Assembly02	c12454_1205	c12454	1205	GGATGAAGCAAAAACTGAAAACTGATGCTGATGGCAATTTATGGCTCTCTTTGCCACTG[A/G]AAGAGCTCTTGTCACTGCTTCCAGAACTAGGACCYGAGATTGCATCCTTGACAACAATGC	-	-	-
Sce_Assembly02	c12454_995	c12454	995	AGCAATACATGGTGATTCCTCGGTACCTGAACTTGATATACATTACGACCAAGGGTCAA[T/G]GGCTGGGGAAGACACATCTGCACCAAGCGGAGCTTGGAATTCTGGGGAKAACAATCTGC	-	-	-
Sce_Assembly02	c12463_521	c12463	521	TTGTTATCTTCCCAACCCACAATGGCTAGCTATGGAGATGTTGATAAAGTTCCTCCGTA[T/C]GAATTTGTTAGCAAGCGGTTACAACGGTTCCGATAGTGCCCTAAGACCATGATCTCTGGC	proteolysis	metalloendopeptidase activity	mitochondrion
Sce_Assembly02	c12466_167	c12466	167	ACAAGAGAGACACAGGTTTTCTTTGATCTGTTTATCATGTTTCTCGAGGGGATCGAGCG[A/G]GAGGAGTTCGAGTGGAAAAATATATTCATGCAAGCCGGGTTCAGCRAGTACAAAATTATA	-	protein dimerization activity	plastid
Sce_Assembly02	c12473_557	c12473	557	AAGAATTAACAGGGATAGATTCTCCAACCTTAAGCCACTTGAAGTTGCAAGATTCYGA[A/G]TGAGCTGTAGGATAATTCATCTCACAATATTTGTGCATTGTTGTGATCCTTACAAGATCA	-	-	-
Sce_Assembly02	c12479_466	c12479	466	TTGTTACTAGGTGATTGATGAACATTGATTGAGCAAAAGGACTTGAGCTTGCTAATTTT[A/T]ATTCATAGAACCTGSTGAGTTGAGTATGGTGTAGGTGATTTTATTCTCTTCTTGATTTGG	-	-	-
Sce_Assembly02	c12482_545	c12482	545	CAGACCTGTCCACCTTCAGCAACAACTTCAGATAATCCACGGATTGARTCAGTTAAAGT[A/G]ACAGTTGGTGTACATCAAAATGGAATTACTGGGGATTGCAATGGCATCACTCCGATGCCT	-	-	-
Sce_Assembly02	c12492_2037	c12492	2037	TTGGAAAATGGAAGAAACGTGGAACTGAAGAARGTTCAGCTATGAGTGGGTTTCAGGCA[T/C]GCAGGCTTCTGGATATCATTGCTTTGGTACAACATGTAGATTTAGTTCTCTGTGAGCACA	-	-	-
Sce_Assembly02	c1250_1393	c1250	1393	ATAGATGGCAGAGAAGCTGTTCTGTTTCTGCGCCGCATCAAGGACGTGGTTGAAGATCC[A/G]CGGAGGTTGCTCCTTGACATATAGTTCCATTTGTTTCTTCTGGGGTAAAGATTGCTTCTC	response to oxidative stress	transferase activity	mitochondrion
Sce_Assembly02	c12501_1330	c12501	1330	GGTTCTCYGAGGTCCATCAGGTTCTTCCCCTTTCGCTTTGTTTCATCGCTGAGACGGCA[A/G]CAACAGAGGACGCAGGTTGGACTGGGATCTCTCTGTTGGGCGATGCTCATGCCTGTAGTA	-	-	mitochondrion
Sce_Assembly02	c12502_616	c12502	616	ATTCTTTTTGCTCTGGCTGGCGCCTTTACTTTGTGAGCTTGAGCAGAAATGCATCGGTG[T/C]GCCATTCTTTTGCCGATCTTCAGATCTGGTAGAGCACACTAGTTGCAGTGTCTCTACTTC	-	-	-
Sce_Assembly02	c12507_1887	c12507	1887	TMTATTTACTCGGAAGAACATTGAGTTTCAGAGTATCAGCTCGGACATTTATGGTTTCA[T/C]GGAACATCAAAACTGCTGATCAAGTCCCTCAACAAAGTTGAACAAAACGCAGCTATGTGT	-	-	chloroplast
Sce_Assembly02	c12509_464	c12509	464	TGGTTATTCTTTGACAGACCAAGAAGGGCATTTGAGAGCGGCAACCGCAAGCAAAGGTC[A/G]TTGCCAGATTACAACGGCCGTGGATGGCATGAATCAAGGAAGCARGTGATGAAGGACTTT	-	-	-
Sce_Assembly02	c12509_604	c12509	604	TTACATGGACCCACAACCATCCAGCAACTATGAGTGGCACCTTTTCGAATACGAGATCA[A/G]TGATTCTAACACTCTAGCCTTGTACCGGCTTGAGTTCAAGGCTTCTGATCCTAAAAGGAG	-	-	-
Sce_Assembly02	c12510_694	c12510	694	ATGGATACAACGCCATCAGGAAGCACTCGTCGGATGCCTACGTGATCATGTCCAACCGC[A/C]TGTCATCCCCGGACCCAACAGAGCTCCTCGAGCTCGCTGGCGGCTTACCCGGATCCGTCA	carbohydrate metabolic process	hydrolase activity, hydrolyzing O-glycosyl compounds	-
Sce_Assembly02	c12528_1008	c12528	1008	TTACCTGAAGGAAAATGGTTCTGTAGCAGAATGTCCTATACGAGAAACGGTGTGGAAGA[A/G]CCTTCCTCGTAAAATTGAGAAGAAATCAATTCCGGTTCCGCAGCAGGAAAATGAATTTGA	-	peptidase activity	-
Sce_Assembly02	c12528_1773	c12528	1773	CGGCTGAGATGGAACGAACGCAAGGACATCCTTTGGTGGGCAGTTCGGTCGAGATAGAA[A/C]CAAYGCAAGAACATCCTATGGTGGGCAGTTCGGCCGAGATTACGTCGCAGAAACCTTTGG	-	peptidase activity	-
Sce_Assembly02	c12528_1931	c12528	1931	TTGGAATGCAGCTGATTGATGTTACCACCTTTGGAGCGACTTAGGTTGCCCGTAGAAAC[T/C]GAAACCGGCTCGGAATTGTATTATAGATGGGAAGGTGTTGTAGCCTGCATTTGTAGGCAA	-	peptidase activity	-
Sce_Assembly02	c12528_334	c12528	334	GACGTGGAAAATATGTCTTCCGACGATGACTTCAAGGATAACAGCGATATTAGGATATG[T/C]GAAAATGCTTCCACACCTTCTCGGAAAAGGAAAGGAGACGACTCAGTAAACTTCTCAATG	-	peptidase activity	-
Sce_Assembly02	c12532_499	c12532	499	TGCATGCTGAGGCCATTGTCGAGCGCGATCAAGATCGACGAAACAGAGATTCAGGCAGC[A/C]AAGTGGATGCCGCTGGAGGAGTTCGTGARGCAGCCGTTCATCCAGGAGGACCACATGTTC	-	hydrolase activity	cytosol
Sce_Assembly02	c1254_343	c1254	343	TTG-CCATGGGCTYGAGTCATTTGAATGGTTGGCAACATCATGTCTGTTCTAAGCATAT[C/G]TGTGCATTACAGGTTTGTTGGCTAATTGAATCCTGGTATATTTTTGGGCGTGCCATTCTA	-	-	ribonucleoprotein complex
Sce_Assembly02	c12546_378	c12546	378	CATATACATATATATATATGTACTAGTATATGGTTGAGCTACAGCTCATCTTACGCCTT[A/G]ATTAAGGCAATTGTAGTGGTCCGGTGATAATAACTAAGCCATTCTTTTTCCAACTACCTT	response to cadmium ion	inorganic diphosphatase activity	cytoplasm
Sce_Assembly02	c1255_271	c1255	271	GAATTTCGCCATAGAATCGCTCCTGGGCCCTCCATGGAATAAACTCAATTCACTAAGAG[A/G]CATGCCACTGATTAGACAAGCAGCATCTTCTATGGATTATAACCTTGTTTTTGTTAGCAT	-	-	mitochondrion
Sce_Assembly02	c12557_1897	c12557	1897	TAAACCTGATCAAGCAAGAGACCCGTGTGCTTATTGATGATCTGCGTGAAGTTACTCAA[A/G]GGGGCAAAAGCAAATTYGGAAGTGACTCCAAAACCCTGCTGAGGGTCCTGTGCCACAGAA	-	-	-
Sce_Assembly02	c12557_1914	c12557	1914	GAGACCCGTGTGCTTATTGATGATCTGCGTGAAGTTACTCAARGGGGCAAAAGCAAATT[T/C]GGAAGTGACTCCAAAACCCTGCTGAGGGTCCTGTGCCACAGAAATGATTCAGAGGCATCA	-	-	-
Sce_Assembly02	c12562_1497	c12562	1497	TGCTATTGTGAGAAACAGAACGAAGATTGCAGAATTCACACAGCCGTATATCGAAGCAG[A/G]GCTTGTGATAGTAGCGCCAGTGAGAAAAGCAAATTCAAATGCCTGGGCTTTCTTTAAACC	-	-	cytoplasmic membrane-bounded vesicle
Sce_Assembly02	c12562_1772	c12562	1772	TCTTTGCACACAGGCAGAACACCGTAAGTGCTCTTGGGCGTTTCGTGCTGATAATATGG[T/C]TGTTTGTCGTSCTGATCATCAATTCAAGTTACACTGCTAGCTTGACGTCGATCCTCACAG	-	-	cytoplasmic membrane-bounded vesicle
Sce_Assembly02	c12562_2098	c12562	2098	GTTGACGAGATGCCATGTGTTGAGATCTTCCTGTCAACCCACTGCAACTTCAGAATAGT[T/C]GGYCAGGAGTTCACGAAGGAGGGATGGGGATTTGCATTCCAGAGAGATTCTCCCCTTGCT	-	-	cytoplasmic membrane-bounded vesicle
Sce_Assembly02	c12562_2101	c12562	2101	GACGAGATGCCATGTGTTGAGATCTTCCTGTCAACCCACTGCAACTTCAGAATAGTYGG[T/C]CAGGAGTTCACGAAGGAGGGATGGGGATTTGCATTCCAGAGAGATTCTCCCCTTGCTGCA	-	-	cytoplasmic membrane-bounded vesicle
Sce_Assembly02	c12562_2170	c12562	2170	ACGAAGGAGGGATGGGGATTTGCATTCCAGAGAGATTCTCCCCTTGCTGCAGACCTATC[A/G]ACCGCCATCCTTCAACTTTCAGAGAGTGGCCAGCTCCAGAGAATTCACGACGAGTGGCTC	-	-	cytoplasmic membrane-bounded vesicle
Sce_Assembly02	c12562_2338	c12562	2338	CTTGGCCTCGGAAGCTTCTGGGGCCTTTTCCTGCTGTGTGCTCTGATATGCGTCTTTGC[T/G]CTCATGGTTTACTTCGCAAGGATCTGCTGGCAGTATAGCAGGTACTCCAGYTSCGAACCT	-	-	cytoplasmic membrane-bounded vesicle
Sce_Assembly02	c12562_2590	c12562	2590	GAGATCAAGAAGGTGATGAAACGGAGATTGAGCGAAAAAGATACTCGGGGCACCGGATC[T/G]ACGCACTCGGTCTCCTCAGCATAGAAGAGGATCTTTCATTTCAGGTGACACAGCCCCAGG	-	-	cytoplasmic membrane-bounded vesicle
Sce_Assembly02	c12564_155	c12564	155	GGTCATGCCGTCGGAGATATTCCTGGTGTCAGGTTCAAGGTTGTCAAGGTATCTGGTGT[T/C]TCCCTGCTTGCCCTCTTCAAGGAGAAGAAGGAGAAGCCCAGGTCTTAGATTGCATTTTTG	translation	-	small ribosomal subunit
Sce_Assembly02	c12564_272	c12564	272	TTGATAGGCAAGGATGGAATGGACTGTAAGGAGGAAAGTTGCCTGCTATGTTTACAATG[T/C]CCTATATAACCWGAAGTTGTACTAGCGAGATTTGTTCCTTCTCTGCTGTTGCTTTCTCTT	translation	-	small ribosomal subunit
Sce_Assembly02	c12565_653	c12565	653	CAAGTGGGATTTGTATCAGCTGTAAGTATTATGCATGACTTTGTCCCAGCTATCTACGA[T/C]ACAACAGTGATTATTCCGGAAGATTCGCCTAAACCAACAATGCTGCGCATTCTTCASGGA	phospholipid biosynthetic process	1-acylglycerol-3-phosphate O-acyltransferase activity	integral to membrane
Sce_Assembly02	c12567_456	c12567	456	TACTCCACCAAGGCTGCCATTGAAGTGGCCAGCCTTTGCTACCGATGCTTGAGCCAGAA[T/C]CCTAAAGGGCGGCCCACTATGAGCCAGGTTGTCGAAACCTTTGAGGAGGTTCAAAGCATG	-	protein ki-se activity	-
Sce_Assembly02	c12571_1226	c12571	1226	CCACAAACTGAATCATTTCTCCAGTTTTTAGAACTCCCATATCTGCTGGACTCGTCTAA[T/C]CCTGGCGGTGTTGATATAAATGTATCGAGCTCTCAGGCAGCACCTGCACTAGACAACGAC	response to oxidative stress	oxidoreductase activity	plastid
Sce_Assembly02	c12583_775	c12583	775	GTGTAATATATATGATATAGGTGTGACCATTTGTGAAAGAACACCTAATCACAACATTA[C/G]TACACTCCCATTAGTCACATAACACCGCTGATCCCAACATTACTATGCTCCCACAGTCCC	-	-	-
Sce_Assembly02	c12586_767	c12586	767	CGGATAGAGCCYGCAGAATGTTGCGGGTGCAATTCGATCTTCACTAGCCTGGTCTGAAC[A/G]ACTCAGGATGCTCCTGTATGTTATAGCAGATTTGCATGGCGGTCATCCCATTATAAACGA	-	zinc ion binding	plastid
Sce_Assembly02	c12588_690	c12588	690	CTGATGCATGGCAAATGGGTTTCTTGCCTCACTTGCTTGTTTGTGTCACCATGATTCAT[T/C]GGGTGCACAGTATGACATAATCAATCCCATGGTTTGTGCCCCATCCATATCCATATSACC	modification-dependent protein catabolic process	ATP binding	-
Sce_Assembly02	c12588_747	c12588	747	ATYGGGTGCACAGTATGACATAATCAATCCCATGGTTTGTGCCCCATCCATATCCATAT[C/G]ACCTCTGACTAGATGAGCATGGGATGGGATGACTTATTATTATTATTAGCCCTCCATTAT	modification-dependent protein catabolic process	ATP binding	-
Sce_Assembly02	c12589_779	c12589	779	GTGGGCTCCTTGGGAGACAAGCCTAGGGTGGAAATAAAAGGCCGATTTTCTGTAACATC[T/C]GAAAATGTGGATCTGGCGAAGGTTCAGGAAATTCCAGTGGTCAAAATTTCACATAAACCA	-	-	-
Sce_Assembly02	c12589_998	c12589	998	AAGGAATTCCGTGACAGCTCAGTATCTGCATCAATTCTGATTCCCCATCTTGAAAACCT[T/C]GTACAGCAGACCACATTTCAGCAAGATATCATCACGAACCTAATGAGTAACYTGCAACAG	-	-	-
Sce_Assembly02	c12595_1008	c12595	1008	GCGTTTGTGTCAGCACAAGCAGAGAGYGACAATCCAGAAGCAGAACTGAAGCCAGGAAT[T/C]GATCTTCTTGGGCCAGTTGATGAGTTATTTTTCGACACATACGACAGATATGAACCTACT	protein transport	-	-
Sce_Assembly02	c12595_536	c12595	536	TATCTTTCAGAACCTGCAATAGACATTGTGAAGCGGATGAAGCTTTATGCAGAATCAGT[T/G]GCTCGTTTTCAAGGAGGGTCGCCATATATTTATCCTCTTTATGGTTTAGGGGAGCTGCCA	protein transport	-	-
Sce_Assembly02	c1260_1517	c1260	1517	GTTAACGGTGCAGTGTTTACCTGTGGAGAGAGTTTCCACCGTTTTGACAAGTATCTTAA[T/C]TTCTCAAATCCACACATTGCTCGGAACTTTGATCCTAATGCTTGTGGTTGGGCTTATGGG	-	transferase activity, transferring glycosyl groups	-
Sce_Assembly02	c12607_267	c12607	267	ACTAGTTTGGAAACATTTGAGGAACTGTTTGATGTGGTCATCAACGATCTGAAAATTCT[T/C]CTCTCTTCTGGTCCAAATGAAGAGCTCCATTTTGGTTCCGATGCTGCAGAGAACGCATTA	-	-	-
Sce_Assembly02	c12608_749	c12608	749	ATAGGAGWGCACCTCAAGAGCCTGTCCAACAAGACTCGTGTGATCTTTCTGAGCTGCCC[A/G]CCGCTCAACGAGGAGCTGCTCAAGAAATCAACCAGCACTGCATTGAGCGAGATTGTGCGG	-	hydrolase activity, acting on ester bonds	-
Sce_Assembly02	c1261_1547	c1261	1547	TGGAGTGATTCCACTTTGAGTTTTCCTTTAAACTTGTGATCTTTGTGTTAATAAATCTC[T/C]ATGGGCACAAAATTGAGCAACCACTGTTATGAAGTTSAAGTAGGATTTACCTGTTTTAC	metabolic process	ATP binding	mitochondrion
Sce_Assembly02	c12614_531	c12614	531	AATGGCATCCAAGTTCCTGGTTTCATTTGATATCTTCCTCGTTTGATGGGAAAGTGATG[T/C]TGTGGGATCTAAGAACAGCTTGGCCTCTGGCTTCTGTGGACTCCCACAAAGATAAGGTTT	rR- processing	nucleotide binding	CUL4 RING ubiquitin ligase complex
Sce_Assembly02	c12618_1087	c12618	1087	ATTATCCCCTGTGTTGAACCGGCTACGGCGAACGAGACCCTGACACGAACCAAGGAAGT[C/G]ACATCACAGCTAGTGAATCTGGTGAACCAGGTGCTCTCCAATGTGTCAAACCGAAACTTC	-	-	membrane
Sce_Assembly02	c12622_813	c12622	813	TCAAG-AAGAAAAAGGAATGGGGCATGTTCATCRACTCCTGCTTTATTCACTGTCAATC[A/C]ATGAACTCCTTGACTTGGCACTCTCCATCTGCCCCTAGAATTAACAACAAGACAATCGCT	-	-	-
Sce_Assembly02	c12624_461	c12624	461	CAGAGGCAACGTTCAGTTTACCCGTAAATAATGGCGGCTATATGTTCATGGGCGTAGC[C/G]GGGGGATACTTACTCCTACAAGGGCTTGGAGAAGGCAAATATCCATTCCATTTGGTTTCG	-	-	-
Sce_Assembly02	c12632_2749	c12632	2749	AGTAAAGTCGGTGCCGGGTGATATCTTGKGGGTGACACCTCCAGCAACTACAGAATCTG[C/G]TGATGTGGATTCACCTCCAGCAATCACAGAATCTGGTGATGTGGATGCACCTCGAGCAAT	-	-	-
Sce_Assembly02	c12638_962	c12638	962	TCGGGTTGATAGTGCACTGCTCTTCCTTGAACGATAACCAAGATCCGTGCCTAGCTGGG[T/C]GCCGGAACTGTTGCTATGGCTGGGGCATCCTGGACTGTCTCCCTGCTTCTTTGGAGGCTT	-	zinc ion binding	membrane
Sce_Assembly02	c12640_740	c12640	740	GGGATAAGGAAGATACTCTATGCGGCTGATGCGAAGGATTCACCATTACCCGAGGCTAA[T/C]GAAATAATCACCAGGTCACCAGGCATGTTCTCAGATGAAGCGAAGGGTTCATCATTACCC	-	-	-
Sce_Assembly02	c12640_851	c12640	851	TCATTACCCGAGGCTAATGAAATGATCACCAGGTCACCAGGCATGTTCTCAGATGAAGC[A/G]GAGTGATAAGTGCCACGGGAAGCGCCGTACACTCCAAAACCTTTGGTGGAGAATTTTGTG	-	-	-
Sce_Assembly02	c12640_945	c12640	945	CAAAACCTTTGGTGGAGAATTTTGTGGTTCTCCTACTATCAATCTGAGTAGCTCGTAAT[A/G]TGTAAATTAGTAGAAAATAACACTTGGCATGGGGAACTGCTCATGGCCAGTCATCTGCA	-	-	-
Sce_Assembly02	c12644_561	c12644	561	GGCCAGGTTGAGCTGATGGAGAAGTGGTACGAGAAATTCCGAGGCTATGGGATCGAGCC[A/G]GAGACTCGGACGTTCAACATTCTCATTGGTGCTTACGGGAAGAAGAGGATGTATGACAAG	-	-	-
Sce_Assembly02	c12648_836	c12648	836	GGCAGGGGCATATACAGAACCCAGAGTGGAATCCCTTCAAGACTGTCACAGTTGAAGGT[A/G]TCCCTAAGGAGATTATTGATGTCGATGATGACAAGCTGCAAGGGCTATGTGCTGCATGGG	-	-	-
Sce_Assembly02	c12650_310	c12650	310	AAAATTGAAGAAAACAACGATCATGAAGGATGATAAAAATCACATKTATAAACAAACT[A/G]TAAAGAATGGTAGAAGACATCAAAGCTCGCCGCACGAATCGTGCAGGTTGCTCCACTAGT	translation	-	-
Sce_Assembly02	c12650_405	c12650	405	GAATCGTGCAGGTTGCTCCACTAGTTTGTGAAATAGTTCTTCCATAATCATTCAGGTCC[A/G]ATTAGAACAGTGATGATTGCTTGTGGTGTAAGTGTTTTGTCATCAGTTTGGCTTTGACTG	translation	-	-
Sce_Assembly02	c12650_630	c12650	630	GTCAAAGCCATGGCCTGCTTGGTTGTACAAATGAGAAATTACGAAGCTGTCATTCACCT[C/G]TCTATACTGCATGCCCTAATGATTCATTTTCTTACTGTGTACAGTTCTTGGTGTAGCTTT	translation	-	-
Sce_Assembly02	c12658_879	c12658	879	GGTCACTCGAGAACTATAGWGCGGTCAAGTAGTTGCTGCAAGGAAAATAACACCATAGT[T/C]AATACTTGACCCATAAAAACAAACAGTTCGCCGCGAGCCTGGTCATGCAATCGACATATG	cell cycle	-	cytoplasmic membrane-bounded vesicle
Sce_Assembly02	c1266_296	c1266	296	GGTGAAGTGGTGAATGTGGAGCTATCAATGGACAAATTTGTTAATCTCCCTCGTGGGTA[T/C]GGATACATYGAGTTCAAGAAGAGGACTGATGCCGAGAAGGCTCTTCTTTACATGGATGGT	-	protein binding	-
Sce_Assembly02	c1266_644	c1266	644	GGCTGAGTCACCCCGGCGTCCACCCAATCCATCTCCAAGGCGTCGTGCTGATTCTCCTA[T/C]TCGTCGTCGACCAGATCTTTCCCCTGTTAGGCGTGGTGACAGAAGACCAGGATCTCCAAT	-	protein binding	-
Sce_Assembly02	c12660_1628	c12660	1628	ACAGATTGTGAAAAGTTGCAAGCAGTTCTTTGTGAAATTGAGTTGAACTATGATAGTTG[T/C]AAGGAGTATATCCAAACTCTTCCYGCCACAGATATTTCATACATCATTGGAAGGTATTGC	-	-	-
Sce_Assembly02	c12660_508	c12660	508	CTTGCAAAGTCTGTAATGGAGCCTCCTGTTGATGAAGATGATTATGTTCTTTCCTGTTC[A/G]ATTCTTCTRAATCTCATGGACCCTTTCAATGGAGTGAAGATAATAGAGGAAGAACTCAAA	-	-	-
Sce_Assembly02	c12660_753	c12660	753	CCATGAGAAGTTTACGTCGATAGATTCAGATGATTTAGACCAGATTGATATGGCACATG[T/C]CACTTACTGGGGAGAGTGGAAATCAAAGTTAGAAGAGGAGAAACGAATGGCTGATCAAGC	-	-	-
Sce_Assembly02	c12666_1048	c12666	1048	AACAAGGGTAAGCAAAGTGATAACGACAGCAATGTTCAGCTGAAATTAAATGCAGAAGT[A/G]ACAACCAAGAAAAAATACTCTGGTGCACCAAAGAAGCCCTGTGCCAAGGACAAGGGAGGT	-	-	-
Sce_Assembly02	c12666_1172	c12666	1172	AAGATAAGAAGGCTGAACTGAAATTACTCGGTGCAAAAGCAGTCGAGCGGAAGGACTAC[C/G]CTGCTGCATTAAAATTCTACAGTGAGGCAATCAAAGTGGATCCTGARGATGCAACGCTT	-	-	-
Sce_Assembly02	c12666_1353	c12666	1353	CCATTRCATGTGTAAATCTGCAGCCTAATTGGGCGAAGGGTTACTATCGGAAGGGAGC[A/T]GCCCTCATGTCGCTCAAGGAGTGTAAAGAAGCATGTGATGCATTCTTGGCTGGAGGGAAA	-	-	-
Sce_Assembly02	c12666_1427	c12666	1427	CAAGGAGTGTAAAGAAGCATGTGATGCATTCTTGGCTGGAGGGAAACTGGATCCTGCAA[A/G]YGTGGAGATGCGCGAGGCATTTTGGGAGGCCATCGACGCAATGAAGAAGCAACATTCGG	-	-	-
Sce_Assembly02	c12666_782	c12666	782	GTGCCGATTTGAATTGTGCAAATCCTGATACTCCATTGGTGATAGCAACTAGSAAAGAC[T/C]TATCTGAATGTGTTGAGTATTTGCTGGAGGTTGGCGCAGATGCCAATATTCCAAGCAATC	-	-	-
Sce_Assembly02	c12666_848	c12666	848	AATGTGTTGAGTATTTGCTGGAGGTTGGCGCAGATGCCAATATTCCAAGCAATCAAGGC[A/C]GTATGATACCAATAGAAATGGCTGCAAACTCTGGAAGAAGAAAGCTTGTTGAGATTCTGT	-	-	-
Sce_Assembly02	c12684_599	c12684	599	GAAGATGATGGTAGCGRTGTTGACATGGACCAAGGTTCTGAGGAAGAGGAAGAAGATCA[A/G]GAGGCCAACCCCCTTTTATTGTCTTTCGATCCAGCGAAGCCAACAAAAGAGCAGACTACA	-	-	-
Sce_Assembly02	c12684_713	c12684	713	ACTACAAAGCAGTGGTTCGGTCAGGATCTGTTTGCAGAATTAGGAGCTGACCTAGTTGA[C/G]AAGAGTGACAGTGAGKATGAAAGAGAGAAGCCACGTAAGAACTTGAAAAAGAAGGTTGAT	-	-	-
Sce_Assembly02	c12687_1153	c12687	1153	AAACCCAGCAAATGCCCGAGACCAATTGATGAATCCTCAAAGTTATCCTATAAGTACAG[T/C]GTGGAGTCATTTTGCAGCATAGATGACCATTTACCGGATGGATTTTATGACGCGGGACGA	-	protein ki-se activity	-
Sce_Assembly02	c12687_1595	c12687	1595	GGTAGCATGTGTGATAGTAATGAAGCATCAAAACAGGCCAGTACTCCTTCTGGGCACTT[T/C]AATTTTACTGGTCTCTGTGATAAATCAATACACATCATCAAGGAAAGGAATAATTCAGGC	-	protein ki-se activity	-
Sce_Assembly02	c12687_1724	c12687	1724	ATAGGGGCATTGCAGTTTGGTGTTTGTAGGCACCGAGCTGTCCTAATGAAGTATTTGTG[T/C]GACCGGGCGGATCCTCCAATTCCTTGTGAGCTTGTGAGGGGGCATCTTGACTACACACCT	-	protein ki-se activity	-
Sce_Assembly02	c12687_2492	c12687	2492	GATCTGGATTCGAAGAGGAGTCATGGCACACCAGTAGTCAAACTCTCTGATTTTGACAG[A/G]TCCATTCCTTTGCATTCTCTATCCCATACATGCTGTATAGCTCACCATGGCACATATCCA	-	protein ki-se activity	-
Sce_Assembly02	c12687_2708	c12687	2708	TCATATGGATGTTTTATATTCGAGATGCTTACACTTCGTATACCCTACCAGGGACTACC[A/C]GATACAGAAATATATGATCTCATAAAGAGGAAGAAACAAAGGCCAAGGCTAACTAAAGA	-	protein ki-se activity	-
Sce_Assembly02	c12687_452	c12687	452	ACCGTCTTGGGTATGCTGTGACATGAGGGAAAATGGTGAAAATCCTTTGAAGAGTGACA[A/G]GCTGCAACGTCTAGGTATCACAAGCATAAAAAGTTCAGCAGAACCTAGACCTGCAAGTC	-	protein ki-se activity	-
Sce_Assembly02	c12687_577	c12687	577	TGCAATGGTGTGCTCTCATGCTCCCCCACAGTTATTTCCCCAAATTTAAAAGCTCATAC[T/C]GCACAGAAAATGAAGAAGGGCTGGAAGCGACGGGATTGCCTGCAACAGCAGGCTCGACAA	-	protein ki-se activity	-
Sce_Assembly02	c1269_382	c1269	382	CCAGGGCCCTATATAAAATGGTTTCTAGAGAAGATTGGGCATGAAGGTTTGAACAATCT[C/G]CTAAAAGCTTATGAAGACAAATCAGCTTTTGCTATGTGCATCTTTTCCCTTGCTCTTGGA	-	nucleoside-triphosphate diphosphatase activity	-
Sce_Assembly02	c12690_326	c12690	326	TTGATGTATGTTCCTACCTCATTAGGCTCAGCTCACCAAGCTGGTGCATTRACACTACT[A/G]TCACTGATGATCCTTCTCACTCACACATTAAGAAGACCATCACCAGCTCTCTTGAAGTCA	oxidation reduction	catalytic activity	mitochondrial inner membrane
Sce_Assembly02	c12696_279	c12696	279	GTTGAGTAACTAGTACCGTGCAGGATCATTTGTAATTCAGTAATGAGCATTTTGACCAG[A/G]AAAGTTTTGAAATCTCTTTTGCCGTTCTCTACTTGGTAGTTGCCACTTTAATAAAACCTC	transport	-	integral to membrane
Sce_Assembly02	c12703_991	c12703	991	CCCATGATTGCAGATCTTGAACAAAGCAACGCACTTGCTCTTGCCATCGTGCAACCAGG[A/G]AGTGAGAACNATGCCTCGGCCCCTCTAGACTTGTTTGCCATTGACAAAGCTGGGTGGGAA	-	-	-
Sce_Assembly02	c12713_1188	c12713	1188	CAAAATGGGAACTCACGGAACTCAATTAGTAGTCACACCAAAGAAGAAATCGATGAACT[A/C]TTGAGTTTCAAGCAGAAACTGAAATCGGNAAAGAATATGCCAAAGGAGGATCTTCATATA	response to stress	-	-
Sce_Assembly02	c12713_1341	c12713	1341	GGTAATTCTCTGTTCTCTTCAGGAAATATTGAAGGAGCTGCAGCGAAGTACTCTGAAGC[A/G]CTCGCATTGTGTCCAATGAAGTCCAAGAAAGAAAGAGTGGTGCTTCATAGCAACCGAGCT	response to stress	-	-
Sce_Assembly02	c12713_1566	c12713	1566	AGAGCTCAAGCATATGATATGCTTGGTTTAGCAAAAGAGAGCCTGCTGGATGCAATTCT[A/G]TTTATAAATGAATGCTCTCAGTCCAGTGATCCTGATCTWTCCTTGAGGCAAAACAAGGTT	response to stress	-	-
Sce_Assembly02	c12713_1650	c12713	1650	AGTGATCCTGATCTWTCCTTGAGGCAAAACAAGGTTCCTGATTACGCTGAGCGATTGGT[A/G]AAGAAGCAGATGCGTGCTGCTTGGTTATTCAGGGAATCATCCCTAAAACATGGTGGAATC	response to stress	-	-
Sce_Assembly02	c12715_649	c12715	649	TCCGGGGTTGCTTATTATYTGCAAGGGATAGTTATCCAAGAACGGGGGCCAGTGTTTGT[T/C]ACTGCCTTTTGCCCTCTCTGCATGATCATAGTGACTGTGCTAGGCTCCTTCATTCTTTCC	-	-	membrane
Sce_Assembly02	c12715_772	c12715	772	GTGATTACATTGGGAAGGATCACTGGTGCGATGATTATTGTTGTTGGTCTCTATGCTCT[A/C]ATCTGGGGCAAGAGCAATGACCATGTGAAGCAAGTTGAACGCGATGACAATTTTGAAAAG	-	-	membrane
Sce_Assembly02	c1272_395	c1272	395	TTGGTTCATACTGGACCTGGAGTGCTCAGCATGGCTAATGCTGGACCGAACACCAACGG[T/C]AGCCAATTCTTCATCTGCACAGTCAAGACACCGTGGCTGGACGGGAGACACGTTGTCTT	protein folding	protein binding	chloroplast thylakoid lumen
Sce_Assembly02	c12737_332	c12737	332	CCCCAGAATCTGATGCCGTCATGTCAGAGACCCGTGAGACTGAGGGCTTCTTTGATTGA[A/G]CCAGAAGATAGAGTTTGCAGGTAAGAATATCTTATGACTAGTGTCCATGGAGCATGAATT	-	-	-
Sce_Assembly02	c12750_1057	c12750	1057	AGTTATATGTGTCAGTCTTTGCCCTTTGGTGGTGTTAAAGACAGCGGGTTTGGAAGATT[T/C]GCTGGCGTGGAAGGCTTGCGGGCCTGCTGCCTTGTWAAGGCAGTTGTAGAAGACAGGTGG	oxidation reduction	oxidoreductase activity	-
Sce_Assembly02	c12750_1159	c12750	1159	GTTGTAGAAGACAGGTGGTGGCCATAYGTCAAAACAATGATCCCCAAGCCTATTCAGTA[T/C]CCTGTTTCCGAGAATGGATTTGCGTTCCAGCAGCTGCTCGTGGAGACTCTGTACGGCATC	oxidation reduction	oxidoreductase activity	-
Sce_Assembly02	c12750_440	c12750	440	TCGGAAACATTAATACCTGTAACTCTTGAGCTTGGTGGCAAAGATGCATTTATTGTGTG[T/C]GAAGATGTGGATYTACCCAATGTTGTTCAAGTTGCTGTGAGAGCTGCACTGCAATCTAGT	oxidation reduction	oxidoreductase activity	-
Sce_Assembly02	c12750_713	c12750	713	GCACTCTGAGAGACTTCAGAATCTTGTTAAYGATGCTCTTGACAAAGGTGCCGAAATTG[T/C]TGGCAGAGGGAGCTTTGGGAATTTGGGTGAAGATGCTGTTGATCAATTCTTCCCCCCAAC	oxidation reduction	oxidoreductase activity	-
Sce_Assembly02	c12750_916	c12750	916	TCTGATGAAGAGGTCATCCAACTTGCRAATGACTCAAAATACGGTCTTGGTTGTGCTGT[A/T]TTTTCTGGCAACCAGAAGCGTGCCATCAAAATAGCATCTCAACTGCATTGTGGTGTTGCA	oxidation reduction	oxidoreductase activity	-
Sce_Assembly02	c12752_540	c12752	540	CTCCTAACCTGCGAGTACGCCATGGAGAGGATCATGTTCTCTACTGGTTAGAGCCTGC[A/C]TACTCAGTTGGCGARAACTCCTGCTCAGTGAAGCCCAACATCAGCAAGAAACAATAATAT	-	-	-
Sce_Assembly02	c12753_1314	c12753	1314	GCGTCCGAGGCCACAACAAATAAGCTTGCCAGGGATGCCTTCTGTTCCTGGCTTCGTGC[T/C]TACACCGCCCATCGAGGCGAGCTGAAGAATATTTTCATGGTGAAGAAGCTCCACCTGGGG	-	ATP-dependent helicase activity	-
Sce_Assembly02	c12754_1181	c12754	1181	AGGAAGTTCCCGATGTTTGCRGACAAYGATCTCTCTGAATTCGATGAATCTCGAGAAAT[T/C]ATAGAGGGTCTAGTTGATGAATACAAGGCTTGCGAATCACCTGACTACATCAAATGGGGR	microtubule-based movement	GTP binding	protein complex
Sce_Assembly02	c12772_605	c12772	605	TGACACCGGCAATGCGTCGTGGTCCAGCTGGTCCAAGGACTTTGTGCAATGCTTGTGGA[T/C]TGATGTGGGCAAACAAGGGCACCCTGAGAAGTTGCTCCAAGGCAAAAGTTGAAGCTCCTA	-	-	-
Sce_Assembly02	c12777_267	c12777	267	AACAAGCTTCGGGAATCGAGGAATGCCATATCATCTGCTGACATCACTGATGAAGTCGA[C/G]CTTGGTGTCCCTGGAGAGGCATTCAACTTCAGTCAATGCCAGAACAAGGTGACAGTTGCT	-	-	endoplasmic reticulum
Sce_Assembly02	c12779_636	c12779	636	GGATAAACAGAAGCCGTTGGCTTCTGAGGGCCATCTTGATCTGAACACAGTGCCCGGCA[T/C]CACTTCAAAAAACCTGCCTGAAATAGCTCATCATTCTAATTTTAGCTCACATCTACAGT	-	-	-
Sce_Assembly02	c12779_767	c12779	767	GATCATACCAAGGACTGCTCAGGGTTCCTATCCATTTCTTTCTTACCAACTGTGCGGCC[A/G]CTAACTTCATGTCAAGTGTCATCAGTGGTCAATGGCTCTGCTGTTACTTCAGCGGCACAA	-	-	-
Sce_Assembly02	c12779_849	c12779	849	CAGTGGTCAATGGCTCTGCTGTTACTTCAGCGGCACAAGGTCTGGAAAGTGATTCTGTT[T/C]GTGACAAGGGTTTGGAAATTGTTTCTGTTCATGAGAAGGGACTCAAGGTTGATTCCACAC	-	-	-
Sce_Assembly02	c12782_374	c12782	374	GGCCAATATTTACAGCCAACAGAAAAACATTTGACGGTAAGAGAGTATGTGACGCCTGA[A/G]AAGTTCCAGTTTTGGAAGGAGTATGGAGAATCGTTGGGTTTTTGTTATGTTGCTAGTGGA	lipoate biosynthetic process	lipoate synthase activity	plastid
Sce_Assembly02	c1280_2221	c1280	2221	GGTATGGGTCGTGTACATCAATTGTATGTAGCACACTAACTCCAGCATGTAGAGTTATA[A/T]TGAGCAGTTCCTTTGTACCGAGAGAACTGAGAATGTATGTTTAACAGAGGTGTTGTATTT	phosphoinositide biosynthetic process	phosphoinositide binding	-
Sce_Assembly02	c12802_312	c12802	312	GCAA-GGAAAGGGGGATGTAATTAAGCCACCGGCATCTAGGCCTTGACTCGCTCGGCCA[C/G]CGATTTTCCTGATGCTTCCTTCTTTGTATTCGTTTCATGCAGCCGCGAATCGACCGCGTG	-	-	-
Sce_Assembly02	c12804_769	c12804	769	AAACCAGAGTTAAGGAAAGCTCTGGTAGTGAAGAAGCCATCAAAAGACTGGGCGAAGCG[A/C]ATTCAGCATGAGTGGAAAGTCTTAGAGAAAGACTTGCCAGATACCATATTCGTGAGGGCA	-	-	plastid
Sce_Assembly02	c12804_991	c12804	991	AATATCCAAACACACCTCCACTTGTTAACTACCGCTCTGGTGGGCTGCGGCTTAATCC[A/G]AACCTGTATGCTTGTGGGAAGGTGTGCCTTAGCCTGTTGAACACCTGGGCTGGTAGTGGA	-	-	plastid
Sce_Assembly02	c12815_246	c12815	246	ATCTCTAGCCTCTTCAGTGGACGAATTGTTTGGGAGAAGGTCAGTCCAGCACTCCAGCG[T/C]GCAGTGCAAAGTCAGATGAGTTTAATGAGCACACCTTTCATTGACAACAATGACCTTTTT	-	-	-
Sce_Assembly02	c1282_1942	c1282	1942	GAGTAGTGAAGGATGGGAAGATCTACGTAGTCCAGACAAGACCACAGATGTAATATGTA[T/C]GTGTAGGCAGCTCAAGTTGTAGAGTATTAGGATAYATGGTCCTTGCTGGCATGTATAGTT	carbohydrate metabolic process	alpha-glucan, water diki-se activity	chloroplast stroma
Sce_Assembly02	c1282_1977	c1282	1977	ACAAGACCACAGATGTAATATGTAYGTGTAGGCAGCTCAAGTTGTAGAGTATTAGGATA[T/C]ATGGTCCTTGCTGGCATGTATAGTTGTACTCATAGATGCACAGCACATCTACGTTGTTAT	carbohydrate metabolic process	alpha-glucan, water diki-se activity	chloroplast stroma
Sce_Assembly02	c12822_1400	c12822	1400	ACACACATTGTGTCCCTGTCCGTCGTCGCCTTTGGAGCTTCAGTGTCTCTAGGTAATTT[A/G]CTTGTTTGCTAATTCCTGGGTGTCAGTCAAGCAACTGTACAGTTTGCCATTCGTTGGTAC	sig-l transduction	phosphoinositide binding	-
Sce_Assembly02	c12839_730	c12839	730	TCTGCGCTGCTGAGGACAACTACTTGCTAGTCTGGCAGTACCGTGGACACACCTTCGCC[A/G]ACAAGATTTCCAATTGCCAAGTTGGAGCTTTGCTGCTGCATCCAGCRTCTCTTGCGAACC	protein amino acid phosphorylation	calmodulin-dependent protein ki-se activity	-
Sce_Assembly02	c12840_1703	c12840	1703	AGAGCCCTTGTACTGAGCCTCCGGTTAAACGAAGACTCCTTGATTAAGAGATGCATCTT[T/C]GCTGTGGATCCATCCAATGTACGAGCAATCTGCTCATCGGTACCCTTTAAGTATCTTCAG	-	myosin heavy chain ki-se activity	CUL4 RING ubiquitin ligase complex
Sce_Assembly02	c12842_431	c12842	431	TGGGCTAAAGGAGACCATGTTTATGTTGTCCATCCGGGTGCAGGTCGGATATCCGGTTA[T/C]GATGTGGTCTTGCAAAGCTGGGAGATGGTGTGCAACGCGGACTATGAGTTCCCTCTAAAC	-	-	chloroplast
Sce_Assembly02	c12849_980	c12849	980	CAATTGATCGACCGACCATGTTGGATGTTGTTGCAATGCTAAGCAGCAAGACTATGATC[T/C]TAAATAAGCCTAAGCACCCAGCATATTACAGTATAAGYGTAGGCAACAAAGAAGCATCCG	-	-	cytoplasmic membrane-bounded vesicle
Sce_Assembly02	c12852_514	c12852	514	TTAGGTTCATCGACCCCTAACAGTTAACTCACACCATTGTCTGTTGACAGTATTGGATG[T/C]ACTGTGCCCCAGAAAGAATCTCCACGGAGCTTCTGCAAGCGCGTCAACTTTCAGCCGCCT	-	ATP binding	intracellular
Sce_Assembly02	c12863_364	c12863	364	GAAGGCTCGAACGACATCATGCCGAACCGATGACATTGCCCAGAAACCTTATAAAATYT[T/C]CGCGCCAGTAACAAGTTTAAACCACCATTGGATGGGCAATACCAGGAGGATAAGGAAAGA	oxidation reduction	thiol oxidase activity	-
Sce_Assembly02	c12875_445	c12875	445	TTGGGTCTCACCATTTCCTTTCAGTCCATTTGGGCCAGTATACCAATCAGTACTTGTCC[T/C]TACCAAATAGTAGCTACTTTGAGGAAAGTCAATTGGGGCACATTTGGAGGTCAAAGAAAG	-	nucleic acid binding	-
Sce_Assembly02	c12876_647	c12876	647	GCATCTAACGCCATAGTCCTGGCCGACAGTCCCGTCACCGTGGAGCCATCGGGAGTCAG[T/C]GTCTCGGTCCTCGATCAGATGAACCTAGAGTCCATCCTTCGAATTCTCGCYGATCGAGGG	riboflavin biosynthetic process	diaminohydroxyphosphoribosylaminopyrimidine deami-se activity	-
Sce_Assembly02	c12880_1860	c12880	1860	TTCATTTTTGTATTTAAAAGCCATAATAGGCTAGTTCTTGAGCGTCCTGAATATGGTTA[T/C]GCAACCTATTTCTTTGAAATTCTGCAATCAGTGCCAATAGAGTGGCAGATCCGAAGGATG	-	-	-
Sce_Assembly02	c12884_350	c12884	350	GAAGATGAGAGGAATAGAAGAGCTARCACATGGCTTGGCACAAGAGATGAGACTTCCCG[A/G]TTGGACCTGATAGCTCACCAGCATGGTGTGGTTTTGATTTTGAGCGAGCGTCTCCACTCA	-	-	-
Sce_Assembly02	c12889_191	c12889	191	TATATTCAGTCTCATCTTCTCTCCAGATTAGRAGCTGTTCATGACAAGGTTATGGTACA[A/G]ATAAAGGATGTCGAGTCTTTAAGACCTCGAGAAATCACTGTCCATTGGGTTGGCATGGCT	-	-	-
Sce_Assembly02	c12893_700	c12893	700	ACAGGAAGACACTGGCAGACTTTGTTGGATAATGCATTAGTTCGAAGAAGATCACAGCC[A/G]CCCAATGAGGAATCATCTGAACAACTATGGAGCTGTACAAACAGTGAATCTGATAAGGCG	-	-	-
Sce_Assembly02	c12893_820	c12893	820	ATATGCTTTTCCTCAGGTGGCAGCATTGATGGTTTGCAAGTATCCTTTTCAAGTGACAC[A/T]AGTGACACAAGTGATAACTCCAATTTATCTTCTCTGGGTACTGTGGCAAATGATCACTG	-	-	-
Sce_Assembly02	c12902_1346	c12902	1346	ATGTCCATTAACAACCTCAGTTCGACATTAGGTTCATTCCTTGGAGCTGCATTGACGTC[A/G]GCTTTGAACATCTCGTCGGTACAGTTTGACAATCTGGGGCTCGGCCTAACTGTTCAGCTG	transport	transporter activity	membrane
Sce_Assembly02	c12907_1016	c12907	1016	CGAATGCCCRTATCCTGACTGGGCATCCCTTGACAATGGGTCAGGGAAGAAAATGAAGT[T/C]TGATGTACCACCAGAAAATTAAGTCGAGAAAGCAAACGACATCTTGATGGTAGCCCGCCA	R- modification	pseudouridine synthase activity	cytosol
Sce_Assembly02	c12914_1118	c12914	1118	GGATCAGCTCAGAGCCAAAGGAAAATTTCCAGTAGGTGTAGTCAAATGACAAGCTAAT[T/C]ATGTCCCTCTTTTCTAATAGTTTTTCTTCTTCTTTTCTTACATCCCATTGTCACAGTAGC	-	protein ki-se activity	-
Sce_Assembly02	c12914_1189	c12914	1189	TTCTAATAGTTTTTCTTCTTCTTTTCTTACATCCCATTGTCACAGTAGCTGTTCCTCTT[A/G]ATACACGACTGGTAGGCTATACTTGTATAGTTAGAGAGCATAATAAAGTAGAGTTGTGA	-	protein ki-se activity	-
Sce_Assembly02	c12916_244	c12916	244	GGCAAAAAGTCGACAAAACCCGACTTGAAAGAGTTACCAGCAACGGAAGACACTTCTCG[T/C]AAAGATGCAGAATCGGTATCCTCGGACAAAACTCAAGAAGCTGCAAAGTGCCGACAGATC	-	-	-
Sce_Assembly02	c12916_436	c12916	436	TCAGACGACGTTGACAAGTTTAGGAGGAGAAGATGCTTGGTTTGGTGATGTATGATACG[A/G]CGTCTGCACAGTTCATGAAGTAGTTTCTGAGCACCATGGAATGGGAGTCAAGCAACTGTG	-	-	-
Sce_Assembly02	c12941_1000	c12941	1000	GGGTCCTCATTGCTTAACAAACCTATGAGGATTAAGAGTATTGTTCAAGCATCATCTGT[T/C]GTTACTRAAAGACCTTTAACTGTTAAGGTAAGAACAGCTTTCTTTGAAGGCAGGAACCGT	metabolic process	metal ion binding	vacuole
Sce_Assembly02	c12941_1076	c12941	1076	TAACTGTTAAGGTAAGAACAGCTTTCTTTGAAGGCAGGAACCGTGCTGATTCTTTAGTT[A/T]CAGACATTTATGACTGGGGTGCTTCAGCCATAACAATACATGGTCGATCRCGGCAACAAC	metabolic process	metal ion binding	vacuole
Sce_Assembly02	c12941_1189	c12941	1189	CAACAACGCTACAGCAAAAATGCYGATTGGGACTATATTAACCAGTGTGCACAGAAGGC[T/C]CCTGACGACTTGCATGTCATTGGAAATGGTGATATATTCTCCTTTACCGACTGGAACAGG	metabolic process	metal ion binding	vacuole
Sce_Assembly02	c12941_1300	c12941	1300	TGGAACAGGCATGTTTCTGGCAGCTCCAAAATTTCCACTTGCATGATTGCTCGAGGTGC[A/G]CTTGTCAAGCCTTGGATATTTACTGAGATAAAAGAACAAAGGGACTGGGATATCACATCW	metabolic process	metal ion binding	vacuole
Sce_Assembly02	c12942_255	c12942	255	GACAGGGACATAAAATGGCGAACTGGTATTGAGTTGATACCCGTYCCTTGCCGTAGCAC[C/G]GACAACTTTAACATCAGTATCACTGCTTTAGAAATAGCCTATAACCAGGCAAAGAAGCGA	biosynthetic process	pyridoxal phosphate binding	-
Sce_Assembly02	c12942_952	c12942	952	TTGGAGGAGGCGAAGGTCAATGTTACCCCAGGTTCATCTTGCCATTGCATTGAGCCTGG[A/G]TGGTTTAGRTGCTGTTTCACAACGTTGAGGGAGCAGGATATTCCTGTGGTGGTGGAAAGG	biosynthetic process	pyridoxal phosphate binding	-
Sce_Assembly02	c12942_961	c12942	961	GCGAAGGTCAATGTTACCCCAGGTTCATCTTGCCATTGCATTGAGCCTGGRTGGTTTAG[A/G]TGCTGTTTCACAACGTTGAGGGAGCAGGATATTCCTGTGGTGGTGGAAAGGCTCAGGAGG	biosynthetic process	pyridoxal phosphate binding	-
Sce_Assembly02	c1296_3038	c1296	3038	CACGGGTCATGTGCCACACTCACTAGTTGGCACTGGTGGATTGCGAATCCGACTATTTC[A/C]CGGAAGAAAAGAAAAGGTCACTTCCAAGAGAGGTCTCCCTGAAGAGGCGAWTATTGTGAG	-	-	mitochondrion
Sce_Assembly02	c12971_127	c12971	127	GTAATCTTATAGCTCCGGTGGTGAAACTTTCTTCTTGTGGATTCGCCCATGGCTTCCAA[T/C]GGAGGCTGTACTTGTAATATCACCCATGCGTGTTATTTTAAACATGGCAAAATATAGTTT	-	-	-
Sce_Assembly02	c12974_511	c12974	511	CGAGTGGCGTTTTGGTTTCACCGTGAGGTTCGGGTTGTATCATGTGGATTTTGAAACGC[A/G]GGAGAGGACTCCAAAGATGTCGGGGAAKTGGTACCGTGACTTCCTCACGGGGTCTAGGTC	-	-	cytoplasmic membrane-bounded vesicle
Sce_Assembly02	c12975_210	c12975	210	MTCCTGAACCTGAATGCATGTCAGAAGGTCTCTGATACAGGGATTGAAGCTGCTACCAG[T/C]CTTTGTCCTAATCTTCGGGCCCTGTCGATCTATTGGATTGTTGGATTGACAGACGCAAGC	protein metabolic process	-	-
Sce_Assembly02	c12978_503	c12978	503	ATGGGTAGAGGAAGAGGCAGAGGCAGAGGAAGGACGGCGACCATTGCCAGGAG[T/C]CATGAAGACAAAGGGAKCAGCGGTGAGGAGGTGGTGCCTGCAAGAAAGAAGAGAGGGAGGCCGCTGAAGCACTTCGC	-	-	-
Sce_Assembly02	c12978_520	c12978	520	AAGAGGCAGAGGCAGAGGAAGGACGGCGACCATTGCCAGGAGYCATGAAGACAAAGGGA[T/G]CAGCGGTGAGGAGGTGGTGCCTGCAAGAAAGAAGAGAGGGAGGCCGCTGAAGCACTTCGC	-	-	-
Sce_Assembly02	c12978_768	c12978	768	CCCAACATCGCCATAGAAGAGAATAGCAATTCTAGCATTCGATCAAGCAGCGATGAATC[A/G]RCTAGGACCAATGGGTTCAGGCAGATCGGGAACCGGAGGAAGAGCACTCCCCGGCGAGCA	-	-	-
Sce_Assembly02	c1298_2738	c1298	2738	TGCAGTATAATGTAATTAGTGCACATTGATTGTATTCCCTCTGTAAACTAATATAAGAA[T/C]GTTTAGATCACTAAAATAGTGATCTAAACACTCTTATACGTATCAGTTTACGGAGGGAGT	protein import	protein binding	chloroplast stroma
Sce_Assembly02	c12982_306	c12982	306	TACAGATCTCCTTCTAAGGTAACCTCTTAAGTTACTTGACTTCTTCAGATGCCAGGATT[T/C]GATTGGCGCAAGAAAGAAARAGTTCATTCTGTACTCTGCAACTCTCTCCTTATATATAGT	-	-	-
Sce_Assembly02	c12985_1590	c12985	1590	CCGATAAGGGCTCTGCTTCTGTAGAGGATGATGAGAAGCAAACAGTGTTAGTGAAGCGA[A/G]TGCGGTACGATGACGCTGAACAGGACTGCAATGGGGAACAAACAGGAGCTGATACGCAAR	-	-	-
Sce_Assembly02	c12985_1650	c12985	1650	TGCGGTACGATGACGCTGAACAGGACTGCAATGGGGAACAAACAGGAGCTGATACGCAA[A/G]CTGAGGTTAGTTTAACTCACACGGCCAATGTAGCTGCAGAGGATGAAAAGAGAACGATAT	-	-	-
Sce_Assembly02	c12991_358	c12991	358	ATAGCAAAGGAGGAAATGCTGTGCTTTTATATGCTTCCATGTACCATGATGTTACCGTC[A/G]TTGTGAATATTTCTGGCCGCTTTGCTTTAGAGCAAGGTATCGAAGGGCGGCTGGGGAAAA	-	-	-
Sce_Assembly02	c12996_503	c12996	503	AAGAGAAGGAGAGGGCGCAAGGGCGGACCAAGGAAATAATAGCCGCGTTGTCGTGATGC[A/G]TCATCTTCCCGTAGCATTCCACAAAATGAATCCATGACCGGATTGAAATGTGCATCTCAT	R- splicing	-	-
Sce_Assembly02	c12996_650	c12996	650	AGTTATCCGCAAAAGCCGTCTTCTGAGAATACATAAGTGTAGGCTGTGTTGTTCAACTT[A/G]TGGAGGAGCAACAAACTGGCATTACAATTTACACCTGACCTGTGCTGTGTAGCTTCAGAC	R- splicing	-	-
Sce_Assembly02	c13013_1308	c13013	1308	CATGAAAAATATGCTGCAAAGAGCACATCTGGTGTCATGTTGTCCTAGTGGMAAATATG[A/C]TCATGGTTCTCCGAGAACTGATGCCAGCCTTTCAAACCAATCTGTAAGTATGTTGCTATC	-	-	-
Sce_Assembly02	c13013_1447	c13013	1447	GTGATTGTGCAAAAGCTTGGGGAATTTGTTAGTCCATATTTGGAAGAAATACTGGATCT[T/C]GTGATATTGCATCCTGAATGTGCTACTCAAATTGATGGAAAGTTGGATGTAAAAGCAGCA	-	-	-
Sce_Assembly02	c13013_1725	c13013	1725	TGTAGGAACTTACCATACAAAAATATATGAACACTGTTTGGAAGCTCTTGATCTCCGTC[C/G]TCAGAATCTGGACTYCTTGAAGAATATAAATTTAGCTGAGCAAAGTATTATCCACACCAT	-	-	-
Sce_Assembly02	c13013_1740	c13013	1740	TACAAAAATATATGAACACTGTTTGGAAGCTCTTGATCTCCGTCSTCAGAATCTGGACT[T/C]CTTGAAGAATATAAATTTAGCTGAGCAAAGTATTATCCACACCATTATCACTCTCACGAT	-	-	-
Sce_Assembly02	c13013_733	c13013	733	AGTTGTCTTGTGCACTGTGTCTGTCAAAGACAAAAAAGGSGACATTTCTGGTGATATTC[T/G]AAAGGAAGTCAGGAACAATGCAAATACTGTTCTGAAAATAATTACGGGATGGATGCATGC	-	-	-
Sce_Assembly02	c13019_468	c13019	468	ATGGACGAGCCCGGGAGCTGGGTTCTGTACCACGCAGGCGATTTTRTTTCCTCGAAGCC[A/C]GGCCAAGCGCTGAAGCTGAAGTTCTCGATGGCGCAGATCGACTGCACGCACACCAAAGGC	-	-	-
Sce_Assembly02	c13019_599	c13019	599	CGACTCGGTGCTYGTGTACCCCAAGGGCTTTCAGCAAGAGAAGGTGGTGACCGGCAAGA[T/C]CTCGGAGATGCGATCGTCGTAGTTGTAGTGGTGGTGCTTGCACTGCTAGAGTTGTAGACA	-	-	-
Sce_Assembly02	c13019_733	c13019	733	GCCCAATCCTATTATCAAGTTGGGCTCTTGTGTGCAACGGATGAAACGTCTGTGTAAAG[A/G]ACTGTAGACTCAGGGTCTGTGTGGTCAGCTACGTCAGTCAGAGTGGTTTGTGTGTCGTCC	-	-	-
Sce_Assembly02	c13021_1033	c13021	1033	TTGCGGTTTGCAAAAGGAGAATACAGGGAAGGAGGGATTAATTTGGAATCGTTCACTCG[A/G]TCAGCCAGAGATCAAAATAATGTASTGTAGTTAGTTGAAGAAGTGGGACATCTTTTTCTT	-	polyneuridine-aldehyde esterase activity	-
Sce_Assembly02	c13021_1058	c13021	1058	GGGAAGGAGGGATTAATTTGGAATCGTTCACTCGRTCAGCCAGAGATCAAAATAATGTA[C/G]TGTAGTTAGTTGAAGAAGTGGGACATCTTTTTCTTTTGTGATGATGAGTATAGCGAGCGT	-	polyneuridine-aldehyde esterase activity	-
Sce_Assembly02	c13025_390	c13025	390	AGACTTGGAATTAGCAGAATCGAACGGTTAGATTGATGATATTTATAGCTTTTCTTTGA[C/G]TAGTGGGTGCTTTTTGAAGACATTACTACTATTACCAGAAATGGYTTTGGAAGCCAGTAG	-	-	-
Sce_Assembly02	c13032_212	c13032	212	ATTGAGGATCCTGTTTCAGTTGAGAAGGAGCGGTCAGTGATAAATCCATGGACTCATGA[A/C]GAGAAGGAAGTTTTTATGCAGATGCTTGCTTCATTTGGCAAGAATTTCTCTAAAATCTCC	-	-	-
Sce_Assembly02	c13033_242	c13033	242	CAGTTTTACTCGCTGGTGTGCATGGTGCAGTCCGTCTTGAGCAAGGGGAGGAAGAAGGT[A/G]GTCAAACGGGGATCGCTCACCATCTTCCACGCCAAGGAGTAYCGCGCCACGCTCGAGTTC	-	-	plastid
Sce_Assembly02	c13033_590	c13033	590	GCGTATAGCCGGGTGCTCAAAACGTGGTCGGACTGGCTGAATGAGAATGTCGATCCGGC[A/G]CGGACATCCGTGTTCTTCATGACAATTTCTCCTATTCACATCAGCCCAGATAAATGGGGR	-	-	plastid
Sce_Assembly02	c13035_630	c13035	630	CCWTATCAACCAGTAGCAAAGGAAAGGAACCAAAYATAGAATTCTCARCAACAAGCCTC[A/G]GCGCTGATTTATCTGGACCGATCTCTACGAGCGAAGCGCCTCTGCTTCTGAAGAATAAAG	-	-	-
Sce_Assembly02	c13042_585	c13042	585	GTCATYGTGAACAACAAAGGCGAGCTGATTGGCACTCGCGTCTTTGGTCCTGTTCCCCA[T/C]GAGCTCAGGAAGAAGAAGCATCTCAAGATCTTGGCGTTGGCTGAGCACATAGTTTGAGAC	-	-	ribosome
Sce_Assembly02	c13043_1194	c13043	1194	AAACAKGCAAGGAAGACACCTGAAAACARCGATGACAAGTCAAAGCAATCCGCTGGCCA[T/C]GTCTGCAACTCATGCAACAGGACTTTCAGCTCCTTGAAGGGTCTTGGAGATCATTCCAGG	-	-	-
Sce_Assembly02	c13043_727	c13043	727	TGGAAAGCAAAAGGGAGATGATAAGGATAAGACTGGTATGCAGAATTCCAGTGATGGCG[T/C]TGATAATGAGAGTTCTGATCAAGATGTGGA-TTATCTTCGAAAGAGAACAAAGGAYGATT	-	-	-
Sce_Assembly02	c13056_384	c13056	384	TGTTCCGCCGAGATCTTTAGCTGCATCTAACTATTATTAACAGTTACACGTTGTCGATT[T/C]TTCATTTCTGGACGAAGATTCCAGTGCAGACTATGTTGTGTTGTAAATGTGTATGATCGA	-	-	membrane
Sce_Assembly02	c13058_694	c13058	694	CAACTTGTGCAGGTGCATCCATCTTCTGTACTGGAAGGTGATGAATACGGGAAACTGCC[T/C]GTGTATGTCGTCTACCACGAACTAATAAATACTACCCGCCCTTTCATGAGAAATGTTTGT	-	helicase activity	-
Sce_Assembly02	c13059_142	c13059	142	GCGCCRACGCTGGCCAAAGAACTGAAGAACCTGTCGCACGAGATGAGCCACAAGACGTC[A/G]ACGCGCTTCCATTTCCACAAGGAGTATTTCTGATGGGAAGAAGCGTTGGTTCTTCTCATC	oxidation reduction	-D(P)H oxidase activity	integral to membrane
Sce_Assembly02	c13062_1096	c13062	1096	CTCCTTAAATTCACCAGCAGCAAAACAAAGATGGGGCCACACACAAATTCAAGATTCAT[T/C]TCCGTGCTCACATGGGCGATCGGCTCCTTCATCATGGTCATCAACATCTACTTCCTGATA	transport	-	membrane
Sce_Assembly02	c13072_389	c13072	389	ATCTCCAACARAAGGAACGAAGACCTTGTGTTGAATCTTCAAGGGAGGCACTCAAAGGG[T/G]GATGAACAATTTCAAGAAAGGCATGCGCAGTTGCGGCAAGAACACTTGTCAAGCTGCCAT	-	-	-
Sce_Assembly02	c13086_1186	c13086	1186	AACGACGCAGAAGCTTTGCCCAACGACGCAGAAGCTGGGGCCAATGAAGAAGAAGCYGT[T/G]AACCAAGACCAAGACATGGGCGACGAAGAGGAGGAGGAGGAGTTGATCGAGGAAGAAGCG	-	-	-
Sce_Assembly02	c13094_521	c13094	521	GTAGGATATGATATGGATGTATATCTCCGTGAGCCTACAAAAACTTTGCTATACAGTCA[A/C]TAGAAATATCTGTAGTGTTGTAGGACTACAGAGCTACCCCCAGTAGGGATGCTGATGTTT	-	-	-
Sce_Assembly02	c13099_594	c13099	594	AACTAGGCCTTGGGGGAAGAAGCGACACTTGCACATATGTGTACATTATTGTTCATAGT[T/C]TCTTTGTTGAAATTATTCACATTCATTTGTACAAATTTGTTTCCACATCTAATACTTTCT	-	-	-
Sce_Assembly02	c13103_772	c13103	772	TTTGAGGCGCTGCAAATTATCAATCATGCTCTTAAACTTGGAAATGACCCCCTCTCTGA[T/C]GACATCAAGGAGGAACTCCGGTCCTTGGGCGCTGAAATAGCATACAGAGCTCCAGATCCC	-	-	-
Sce_Assembly02	c13103_856	c13103	856	TTGGGCGCTGAAATAGCATACAGAGCTCCAGATCCCAGTCCTGGTTTTGATTATGTCCG[A/T]TATGTAGTTCACAAGCACCCGCAATCCATCTCCGCATGGAACTCCTACTACAAAGTGACA	-	-	-
Sce_Assembly02	c13105_358	c13105	358	GGAACTGTAGTAGATGCAAATGTTGCTGAAAAGCTAGCACAGCTTAAAAATCAAGTTGC[A/C]ACACTAGAGAAACGTGAAGAAAGATACAAGGCAGTGTTTCTGGAGAGGATCTCAGTCTT	mitotic cell cycle	-	protein complex
Sce_Assembly02	c13105_724	c13105	724	TGCTAACCTGACAATGGAATCCTTCAACAAGAGAAGTATATGTTGAGGGCCAAAATGAG[T/C]GAGAAATCATATTCCTCTATTATGTTTGCAGCATGCCTGTTRAAATTGCAATGTATTGGC	mitotic cell cycle	-	protein complex
Sce_Assembly02	c13105_766	c13105	766	TTGAGGGCCAAAATGAGYGAGAAATCATATTCCTCTATTATGTTTGCAGCATGCCTGTT[A/G]AAATTGCAATGTATTGGCGGTTAACAGAAGTGTTATCAGATCATCTTTTTGGGGGAGGGA	mitotic cell cycle	-	protein complex
Sce_Assembly02	c13105_843	c13105	843	CGGTTAACAGAAGTGTTATCAGATCATCTTTTTGGGGGAGGGACTACTTGCAGTCGTAT[A/G]TTGAAGGATTCATTCAAATTCCAGCAGATGAAGAAGTTAGAGTGAAGGCTGGTGCTGACG	mitotic cell cycle	-	protein complex
Sce_Assembly02	c13147_238	c13147	238	TTGCTCGAGTCAAACAAGACAGACATGAATGAAAATGGCCAATCCATTCCAGGAATGTC[A/C]ATAGAAGAYGTAATAGAGGAGTGCAAGCTGTTCTACTTTGCAGGAATGGAGACAACATCA	oxidation reduction	heme binding	mitochondrion
Sce_Assembly02	c13157_1202	c13157	1202	TTCATTTCAACYGCAAGGCAAGGTGCCACCTCTCCCTCACCGTTTCATCATCTCTAGAC[A/G]CAACGCCGTCAGCAGCTCCTAGCACCTATAAATAATATATATAAACCATCTATCATGTTT	-	-	-
Sce_Assembly02	c1316_1241	c1316	1241	GCTTAAGAGGATCTCCAGATGCAAATATTCGACCGTAGGTAGTACTTCTTCAGTCAAGC[T/C]TCATAGCAGAGTCGGTTCGGTTCGTYGGTTGCGCGTTTGAGTCATGGTGGGCTTCCTTT	-	-	mitochondrion
Sce_Assembly02	c1316_1521	c1316	1521	ACACCATGCTTCTTTTTTTCTCTCCTTATCAAGTCCTGTGTGGGAGCTCAAATATTGTC[A/G]GTTGTGTCTTCTTTTCCAGTACAATCTGGTTCCAGAGTTTGTGGGACATCAGTACTTCTG	-	-	mitochondrion
Sce_Assembly02	c13164_1201	c13164	1201	GATACACTATACTTATATGGAGGAATGATGGAAGTGAAAGATAGAGAAATTACTCTTGA[T/C]GATCTGTATTCACTTAACCTTAGCAAACTAGATGARTGGAAGTGTATCATACCGGCATCT	-	-	-
Sce_Assembly02	c13164_745	c13164	745	CCCAGAGCTGGGTTTTCAATGTGTGTTCACAAGAAAAGGGCTGTCCTTTTTGGYGGCGT[A/G]GTAGATATGGAAGTCGAAGCTGATGTCCTTATGAGCATGTTCATGAACGAGCTGTATGGA	-	-	-
Sce_Assembly02	c13175_350	c13175	350	TCTTCAAAACATGTTATATCCCCGGATAACCAGGAGATTGGAGAAAAACTATCAGAAAT[T/C]GGAGGCAGGTTGGATTACCCACTCCTTAACAAAGAACTCGTACAGGATGTAAGAAAATTA	G-protein coupled receptor protein sig-ling pathway	sig-l transducer activity	-
Sce_Assembly02	c13188_1039	c13188	1039	CGGTTTAAGTTAGGATTTAGACATTAAGTCTGTGTAATCGTGTCTTAGCTTAATTCCAG[T/C]GTACTGCCTATGTTTTATAKTTCTCTCATTCATGTTTTCGGAAAGTAGGATTAATATGGC	-	-	-
Sce_Assembly02	c13188_906	c13188	906	TTAAATTTATTTTCCTTTTGCYCATTTTCTTTGATGTATTTTGTCAAGAGGAATTGATT[T/C]TGTACTTGATAACTTGTTTCTCCGTGATCTAGAACTCATACCTATAAAAAGGGATTGATA	-	-	-
Sce_Assembly02	c13196_497	c13196	497	CCCATCCTATTCTTTTTCGGCTGTAGAAATGAAGACAACGATTTTCTATACAAGGACTT[T/C]TGGTTGAAGCATGCCCAGGACAAGGGAGTGCTGTCCCTGAAAGAAGGCGGTGGTTTCTTT	oxidation reduction	oxidoreductase activity	-
Sce_Assembly02	c13196_614	c13196	614	TTTGTTGCTTTTTCCAGGGATCAGCCTCAAAAGGTCTATGTACAACACAAGATAAAGGA[A/G]CAGAGTGCAAGAGTGTGGAACATATTATGCTCTGGGGCTTCAATATACGTTGCAGGGTCT	oxidation reduction	oxidoreductase activity	-
Sce_Assembly02	c132_341	c132	341	AGGATCAGCACCCCTGGCAGGAACAAGCTYGACCAATACCAAATCCTCAAGTACCCGCT[T/G]ACCACCGAGTCGGCAATGAAGAAAATTGAGGACAACAACACCCTTGTCTTCATCGTCGAC	-	-	plastid
Sce_Assembly02	c13203_1767	c13203	1767	GTAGATGAGATACTTTTGTCCCTACATCAWGTAAATATCAGCCATGGACTGCTGTATGG[C/G]CGCGTCAATTCTGATTCTCAGCCTCATCGAGATCCGTACAGCAAGTGGTACATAACTTCA	-	galactosyltransferase activity	cytoplasmic membrane-bounded vesicle
Sce_Assembly02	c13211_413	c13211	413	GACAACCCAGATTATGCTGCCCGCTTACAGTTATCTCAGTTTTCGTTCAAGGTACCTAA[A/G]CCTCGAAATTGCCCTCGTCAGTCAGAGCTTATTGAACCAACTGAAGWGCCACCTCCGGTT	-	D- binding	mitochondrion
Sce_Assembly02	c13211_526	c13211	526	TCCGGTTCACGAGGATCCTGTGCACAACTACATGCCGGTCCTTCATGGAGAAGCCAATC[A/G]TGTAACTCACATACCAGTGACACTAGCTCTACAAGTACCAGTGATGCTCTCCAAAAA-G-	-	D- binding	mitochondrion
Sce_Assembly02	c13214_422	c13214	422	AAAGCGCTCTTACCATCAACAGCCCGGAGATCGCCCATGAAGAACATATCGAGCACGGG[A/C]ACGGGGCTGATGAAGAGACCGCATCAACACAGATGATAGCGCATCAATCACAAACCTCAG	-	-	-
Sce_Assembly02	c13215_702	c13215	702	TAGCTCGAGAACAAAGAGCCGGGAACATCGAAGACCTAGGAGCACATCTTTGTCGCCCC[A/G]TGGTAGGCAACGGTCTATTTCTCCAAGGAGGCGCTCTCCATCCCCTTYCAGACAAAGATC	R- splicing	nucleic acid binding	spliceosomal complex
Sce_Assembly02	c13215_750	c13215	750	TTTGTCGCCCCRTGGTAGGCAACGGTCTATTTCTCCAAGGAGGCGCTCTCCATCCCCTT[T/C]CAGACAAAGATCATCACGACGTTCAGCTTCACCTAGACGTTCTGTTTCCCCCCGAA-GGC	R- splicing	nucleic acid binding	spliceosomal complex
Sce_Assembly02	c13216_819	c13216	819	TGGCAACTCGTAGCACGGTGGGTTAGGAGAAGACTGCTGAATATCTAGACCGAGGCRCG[T/C]GCCTCCCCTTTTTGTCCTGTAAATACCCACAACAGCCTTTTGAGGCTCTGTTTTTCTTTT	-	phosphoprotein phosphatase activity	-
Sce_Assembly02	c13219_461	c13219	461	AATGAAGCAATTCAAGGCGATGAACAAGCTAAAACAACTAGCGCTTAAGGTAATTGCA[A/G]AGAACCTGTCACCTGAGGAAATCAAGGGCCTGAAACAGATGTTCAATAACATGGACACAG	protein amino acid phosphorylation	calmodulin-dependent protein ki-se activity	plasma membrane
Sce_Assembly02	c13240_933	c13240	933	GTCTTGATTTTAGARATCGTCACTGGAAAAAGAAACAGYGTCGCATATGACTCCGAGCA[A/C]GCTGTAGATCTCTTAAGTTTGGTGTGGGAGCACTGGACTATGGGAACAATTGTAGAGATC	-	-	cytoplasmic membrane-bounded vesicle
Sce_Assembly02	c13257_1399	c13257	1399	CTAACCCTCGAAGCGAGCAAGGATTGAGTAATGGCACCGAGGGTAGGAAAGCCATTACC[A/G]AGCCCACAGTTGCTAATCATACCAACRAGGAGTTGGGAGGATCCAGTGCGGAAGAAGATG	-	protein binding	Golgi apparatus
Sce_Assembly02	c13262_1254	c13262	1254	TCAGGRTGTTCGTTTGTTTCAGCCCTTTTCCCTCTTCTTTCTGATGACTCCTCAAAATC[A/G]TCAAAGTTTTCATCGATTGGTTCCAGATTCAAGCAACAACTGCAATCTCTCTTGGAAACC	-	actin binding	myosin complex
Sce_Assembly02	c13262_1887	c13262	1887	ATCCAGACTAGATACCGTATGCATAATGCGAGAAAGGCATACACTGAACTTTCTGCTTC[T/C]GCGCTTATCATTCAATCATCGTTACGTGGGATGGCTGCACGTAAAGAGATCCATTTCAG	-	actin binding	myosin complex
Sce_Assembly02	c13262_1948	c13262	1948	CGCTTATCATTCAATCATCGTTACGTGGGATGGCTGCACGTAAAGAGATCCATTTCAG[A/G]CGTCAAACAAGAGCTGCTATCATTATCCAGACTCGCTGCCGTCAATTCTTGGCGAGGTT	-	actin binding	myosin complex
Sce_Assembly02	c13262_2664	c13262	2664	AGCRTTGTTGAGCACGCCAGTCAGGAGCATGTCTGAGCATTTGTCGATTCCAATTGTTC[A/C]AAAGAACCTGGAGAATGGCTATCATGAGGCTGAAGAGCCAAAGGAACCACAAAGTGCACC	-	actin binding	myosin complex
Sce_Assembly02	c13262_930	c13262	930	GAAGAGTATACTAAAGAAGAAATTGACTGGAGTTACATTGAGTTTGTTGACAATCAGGA[T/C]ATTCTTGATCTCATYGATAAGAAACCTGGTGGAATTATTGCCCTTCTGGATGAAGCTTGT	-	actin binding	myosin complex
Sce_Assembly02	c13263_1054	c13263	1054	CAAGGCTAACTTTGCTTAAAATTACTAGTGATATCAAGGTAAACAATGATTTGTCTRCG[T/C]CTCACCTTGTCAAGGCAAAACAACTTGTCAATGATTCAATAAGGATAACGGAAGGAATAT	-	-	-
Sce_Assembly02	c1327_428	c1327	428	AAGTCTGACTGTTTTGCAAAAGCAGATGGTTCTTACGCTCCTAAAGAGAAAAGGAAGAA[A/G]CAAGAGGAGAAAGCTGCTGAGAAAAAACGGCGAACTGAAGATGGACAACAACCTGGCGCT	-	-	-
Sce_Assembly02	c13270_393	c13270	393	GGTCATGCCGGGTGCGCATTTCTCCAAGAGCTTGGCATGGCTTGCGAATTCAAGACTTA[T/C]CCTACTCTTGGGCACTCGCTGGTGGATGAAGAGCTTCAGTATTTTCGACGATGGATATTC	-	-	-
Sce_Assembly02	c13275_1417	c13275	1417	TGA-TTTTTGGATTACATGGTGCAACAATAGATAATATTTTAAAAGATACATTTGAAGA[C/G]GTAAAGGGTCTCCGGGTTCTAATTATAGCAGTGAACACTACAAAATCTTTGCCAAACTAT	-	-	-
Sce_Assembly02	c13275_1616	c13275	1616	CATTGTCCAGATTTTACCACTTGAAATTCCTAGACCTCAATGGCTGGAGTGGTAGTAAA[A/T]AATTGCCAAGATACATTAACCGCCTTGTGAATTTACGACATTTCCTTTCGTCCAAAGAAC	-	-	-
Sce_Assembly02	c13275_3223	c13275	3223	CTCACAGATTGCAAGGAGCAACTTAATGCATGCAGGTTCGTTCCAGTTGGAAGAATTAG[A/T]GGTGGATAGCATATCGGCCGTGCTTACTGTTCCCATYTGCAACCACCTTGCCGCAAGCCT	-	-	-
Sce_Assembly02	c13282_675	c13282	675	TGGGGAGGAGTTGTTATTTGGAACCCACCGGACTGTTCACTTGGTTCAAAGAAGACGCA[T/C]GGGAMTCGGAGACAAATGTCATCACAGGAACTTATGGAGACTCTAGAAATCTTCATTGGG	-	-	endoplasmic reticulum
Sce_Assembly02	c13282_786	c13282	786	TTCATTGGGCAGCTAAGACAGTTATTTGGTCTAAAACCGAACTATCATGCACaagGCGT[C/G]GATGTGGCAACTAAATTCCTAGTTAGTGAAAAGGGGTTTGCACAATGGGAATTGGATTTA	-	-	endoplasmic reticulum
Sce_Assembly02	c13282_921	c13282	921	GCRTGTTCCAACCTTTTGTCATGTGTCGCCACCTTGGAATCTCTTTCCAGCTTGGTCCA[A/G]TCGCTCCCAAGAATGATTGTTATGGATGAAATTGGGAGGCAGGTTGAGCTTTCTCTTGAA	-	-	endoplasmic reticulum
Sce_Assembly02	c13282_991	c13282	991	GAATGATTGTTATGGATGAAATTGGGAGGCAGGTTGAGCTTTCTCTTGAAGCCGCAAGC[T/C]TAGCTCAAAGTAACGCGACTCTCGGAATTGGCGACTCTTCAGCAGTGTCTGCAACGAGAG	-	-	endoplasmic reticulum
Sce_Assembly02	c13284_430	c13284	430	TGGATACATGGCARTACTTCATGCACAGATACATGCACATCAACAAGTTCTTGTACAA[A/G]CATATCCACTCGAAGCATCACACTCTTGTGGTTCCATACGCGTTTGGCGCTCTTTACAAC	fatty acid biosynthetic process	oxidoreductase activity	cytoplasmic membrane-bounded vesicle
Sce_Assembly02	c13290_757	c13290	757	GAGGCTGGGGAGGCAGGCCGGCAAAGGCATAGCCRGCGGTCTCATGCGGCAACCGGTGG[T/C]GGCGGCCTGATCTTTGAGACCAGGTCTTGGTGATGGTGTGAACGAACACCGAGAAAGTGA	biosynthetic process	choline-phosphate cytidylyltransferase activity	-
Sce_Assembly02	c13294_167	c13294	167	AAGAACCCGAGGCCGCTCGACGAGGACGACATCGCCCTCCTCAAGACCTACGGGSTTGG[A/G]CCGTACTCGAACAGCATCAAGAAGGTCGAGAAGGAGATAAAGGAGATGGCCAAGAAGATC	protein catabolic process	peptidase activity	protein complex
Sce_Assembly02	c13294_893	c13294	893	CAGATGGCTCGGTCAAAGAAGGCATGCATTGTTTTCTTTGATGAGGTTGACGCCATTGG[T/C]GGTGCCCGCTTTGACGACGGTGCTGGGGGTGACAATGAGGTCCAGCGCACCATGCTGGA	protein catabolic process	peptidase activity	protein complex
Sce_Assembly02	c13295_913	c13295	913	CCTGTAACAGGGTATTGCCTTACAAGAAGGGAGAGTACAGTGGGAAATACATGGAACAT[A/G]TCATGAGGGAGATTGAGCTTGAGGAGTTCAACAAGGCCATAACAGCCAATAGTTCAAGGG	-	-	-
Sce_Assembly02	c13305_997	c13305	997	TGCGAAGCCCTGACGATGGGGAAACAGCAGAAGATGTCTACATTCATGAGCTTCCAGAC[A/G]AACATGCAAGCAGCTCCCCTGCCAAGCCATCAGCCCGACCAGATGGAGCTGGCTCTGTTT	-	-	-
Sce_Assembly02	c13306_215	c13306	215	CTCAAAGCAAAGAAGTCCCACCACTCAGAAACCACCTAGCAGTGTTCAAAGCACTACGA[A/G]TAACTTCTTTACCCCAGCAGCCCCTCCTAGCACCACCAAAATGTCTCAGAGAACTTATAC	-	-	-
Sce_Assembly02	c13306_281	c13306	281	CTTTACCCCAGCAGCCCCTCCTAGCACCACCAAAATGTCTCAGAGAACTTATACCGAGA[A/T]ATCCACCTCCAAAGATGCCTCATCTCCAACCAGACCAGGTCAAGAATCATCCAAAAAA	-	-	-
Sce_Assembly02	c13308_1349	c13308	1349	CAGAACCAAGCGCTGAGGCTAAAGTAGACGTTCCAGAGCCAAGCATCAAGGYTGAAGTA[A/C]TGAACTCAACTCCAGAACACACATCTCTCCCCTTGGGCTCAATGCCACCAACCAATACTT	-	-	-
Sce_Assembly02	c13308_951	c13308	951	TCTTGCTCTGTTGGCTTCAGTACTGATCTTCCTGTTGCTGACAAAACACAACCTCTTGA[T/C]GAACCTACCCAATCTGGTAGTATGGAAAATGTTAAACCAGCTKCTCCAGAGCCAAGCATC	-	-	-
Sce_Assembly02	c13308_994	c13308	994	AAACACAACCTCTTGAYGAACCTACCCAATCTGGTAGTATGGAAAATGTTAAACCAGCT[T/G]CTCCAGAGCCAAGCATCAAGGCTGAAGTAATGGACTTGACAGAAGAATGCAGGTCACCCC	-	-	-
Sce_Assembly02	c13319_438	c13319	438	TGGGCTGTAACGTATGAGGAATGGGAAGAGGAAGTATACCCACCTTACGCAAACGGGCC[A/G]GGCTATGTGATTTCTTCAGACATCGCTGAGTACATCGTATCCGAGTTTGACAACCAGAAA	-	-	mitochondrion
Sce_Assembly02	c13320_684	c13320	684	AACTGTATTCGGCACTTACAGCTATCCAGAAAGGCCTTGCAGAGGACAGTATGGGGTGG[A/G]GTGTGCAATTGAATTAGCAGCAGCTTTATCATCTGGATGGTCTCTACAAGTTCCTCAGCA	branched chain family amino acid metabolic process	branched-chain-amino-acid transami-se activity	-
Sce_Assembly02	c13323_326	c13323	326	AACAAAACCCTGCTCTTACAGCCGCCGGTCAACTCCATATCAGTTGACAGGCGATCACC[T/G]CGCCTCTATGTTGGTTATGTCAGTTTTCTTATTTAGAANTTCGGAGGATACATATTTTAG	-	-	-
Sce_Assembly02	c13326_102	c13326	102	CAAACAGAAGGACTACACTCACAAGGAACTATGAAGCCAAYGATCCACGTCAACTAGAT[A/G]TTTTAGCTTTCATTTTGTACAACTGATGACTCATACTTGCATCTTTTGGATGTCCTTATG	-	-	-
Sce_Assembly02	c1333_1508	c1333	1508	GCTTGAAAGACCGAAGAGTGTCACCATGGAGTGGCTGGAAAACCACTGCAAGAAGGTTG[T/C]GGCTTGAAGCTACACCAGTTCGTCTTACAACTTGAGTTGCCTTTGATGTTATAATTCGAC	cellular carbohydrate metabolic process	ATP binding	mitochondrial matrix
Sce_Assembly02	c1333_1702	c1333	1702	CCCAGACGGTAGATTTTTGTACCCAAGTCAGATCTGTCAAACTTGCCATGAAAGATTAG[A/G]ACACGATGCTTGGGCTTTGTTTCCCTCGGCAACG-TTTTTGNACTTTATGTTGCTCGAGT	cellular carbohydrate metabolic process	ATP binding	mitochondrial matrix
Sce_Assembly02	c13339_388	c13339	388	CTCTGAAATTATGGAGCAAGCCAAGGCAATTGCCAACGAGTGGAAGAGTAAGATAGCTG[A/T]GGTTGACCTTGATGCTTCTGATGGCTACTCATTGGAAGCACATGCATTCCTGCAGCTTCT	-	-	-
Sce_Assembly02	c13339_648	c13339	648	TTGATTAAGAAACACAGGCAAATTGATGCAGTTCAATTCATACAAGCCTTTGGGCTGTC[A/G]GAGGCTTTTCCTCCTGCTCCTATCTTGAAGGCATATGTAGATGAGATAAAAGGCTCACTT	-	-	-
Sce_Assembly02	c13350_1405	c13350	1405	GTGAACATGCCAGCGAGGGCAGAGAAAGAAGAGAAACAGGAAGAAGATGGTGGTAGACC[A/G]CTCCGTCAGGAGTACGACGTGGTGCTCTACATAGGGATCATCGACATCCTGCAGGAGTAC	phosphatidylinositol metabolic process	protein binding	cytoplasmic membrane-bounded vesicle
Sce_Assembly02	c1336_681	c1336	681	CCAAATCGATATGTCAAAGTACCCTATTCTGGCAAGGCTTCAAGAAGCTTACAATGAGC[A/G]TCCTGCATTTCAAGCCGCACTTCCTGCGAACCAACCAGATGCTCCTCCATCCCAGTAAAG	aromatic amino acid family metabolic process	glutathione transferase activity	cytoplasm
Sce_Assembly02	c13361_1021	c13361	1021	ACACGTCCCTGGAAGAGTATCTGCAGGGAAGATGGAGCCGGTCGTCGAGCTTCGACTGA[T/C]CGATCTCTCCATGGCATTGTCCGTGCCCCAGTTTTGTGTATAGAGATCCTTTTTCTCTYC	-	protein ki-se activity	-
Sce_Assembly02	c13361_957	c13361	957	AATCTSGCCTTTGACGTGGACGACGACTCCGCCTCGGTGAGCAGCAACGACTTCATCAC[A/G]GCAAACACGTCCCTGGAAGAGTATCTGCAGGGAAGATGGAGCCGGTCGTCGAGCTTCGAC	-	protein ki-se activity	-
Sce_Assembly02	c13371_455	c13371	455	GGCTGCTCTTTCTCATCTGTTATAATATAAACTCGATGTGTGAAGATGGACGATCATAA[A/G]ACAACTATGTCACTGTCATAAAACTACAGATTTACAGTTGTTGTGCTACCAATATTTCTT	-	-	-
Sce_Assembly02	c13399_292	c13399	292	GTTCTTTCGCCAAGTCAGGTATATATATGTGTGCACAATATTTCAATCTGTTATTAGGC[A/C]GGAAGTGGATATACCATTTGTTATGTTTACCTTCCTTTTCTAATATACCTGTAAATAATT	-	-	-
Sce_Assembly02	c13401_617	c13401	617	AATTGTGCTAGTCGTCAGTTAAGCTCAAAGCACCAACTCATCTTCAGGTTCATAAARTT[A/G]TTGACATTCCTGGCAGTAGTGACTTCCTTTATCCTTTTATCTTGCCTGTGCAAACTATCC	1,3-beta-glucan biosynthetic process	1,3-beta-glucan synthase activity	membrane
Sce_Assembly02	c1341_179	c1341	179	AAGCRTTTGCTAACGAGGTTCAGAATATTATGGCTCTCCACCATGAAAACGTAGTAAAA[T/C]TGGTCGGCTACTGCCATGAAGGTCAAAAGAAAGTGGTGCTTAACAATGGAAGATATATTG	protein amino acid phosphorylation	ATP binding	-
Sce_Assembly02	c1341_423	c1341	423	ATTTGCAACGGTCTGTACTTTGTACACAACATTCCTATCGTCCATATGGATCTCAAGCC[C/G]GAAAACATACTGTTAGATGATAATATGGTGCCGAAAATCGCCGATTTCGGTCTCTCGAGA	protein amino acid phosphorylation	ATP binding	-
Sce_Assembly02	c1341_747	c1341	747	AATGTACGTGAAAATTGGAAAGAGCAGCGCATCGCRTCCGAGTACCCATTGTTAGATGC[A/G]GATGGTCTCCAACAAGTAAAGAAATGCATCGAAATAGGACTGGAATGTGTTGAGATTGAT	protein amino acid phosphorylation	ATP binding	-
Sce_Assembly02	c1341_816	c1341	816	CAACAAGTAAAGAAATGCATCGAAATAGGACTGGAATGTGTTGAGATTGATCGGCAGAA[C/G]AGACCATCCATAGAAACAATTCTCGACAAGCTAAACGGWCGATGTGCATCCAGGAAAAAC	protein amino acid phosphorylation	ATP binding	-
Sce_Assembly02	c13418_448	c13418	448	AATGAAACTGAAGACAGCAATCTAGCCATTGCAGAATTGTGTTTGACAAATGATGACTC[A/C]CTGGTTGCTGTAGCTATTCAAAGTTTGAATGGCATAATGCTCTTAGCATGTGATCTCGTA	-	-	-
Sce_Assembly02	c13431_170	c13431	170	ATGATGAGTAGCTGTCCTCCCTCGCAAGTGTCCACCCCCTGTGGCTGCATTCCTATACT[A/G]GATCATGGCGAARCTCGCAGCTGTCAGTCGCAGCGTGTCTAGATTTACGAACGAAACCAT	-	-	-
Sce_Assembly02	c13431_183	c13431	183	GTCCTCCCTCGCAAGTGTCCACCCCCTGTGGCTGCATTCCTATACTRGATCATGGCGAA[A/G]CTCGCAGCTGTCAGTCGCAGCGTGTCTAGATTTACGAACGAAACCATGAGGATCGTTATG	-	-	-
Sce_Assembly02	c13431_259	c13431	259	GCAGCGTGTCTAGATTTACGAACGAAACCATGAGGATCGTTATGGTAACSGTTATCGG[A/G]GTGGTCCTTGGCTTCTTCATTGGAATTTCATTCCCGTCGGTGAGCATAACAAAGCTCCAC	-	-	-
Sce_Assembly02	c1344_584	c1344	584	KCGGTGRCAATGGATCTATYCCGATACTATGTTGTTATATTTACTAATTGCTCCTTTT[C/G]TACTTGATGAACCATGTGAAACTCTTGTCTTGTGGTGCTCGAGTGAGCGTGTTTTTAT	ATP synthesis coupled proton transport	hydrogen ion transporting ATP synthase activity, rotatio-l mechanism	mitochondrial proton-transporting ATP synthase complex, catalytic core F(1)
Sce_Assembly02	c13447_1825	c13447	1825	GCAGTTTTGGGCAGCTTAGTGGAGACAGTTGATGGAGCTCRTCACCGTAGACAACCATG[A/G]TGGTGTCGATCGTTATGTATGAATGTTATATGTATGACCGTCTCAACTCTTCCTCTATTC	regulation of transcription	-	nucleus
Sce_Assembly02	c13454_147	c13454	147	GGAAGAAGGTGACCATGGATCCCAGATTAGTCGTTTCCTCGAGGCATATAGAGCTGGAA[C/G]AACAATAAAGARGACATTGGGCAGAGGTTCCCCAACGCTGCTCGGTGTGAATGCGTTGTA	-	-	cytoplasmic membrane-bounded vesicle
Sce_Assembly02	c13454_159	c13454	159	CCATGGATCCCAGATTAGTCGTTTCCTCGAGGCATATAGAGCTGGAASAACAATAAAGA[A/G]GACATTGGGCAGAGGTTCCCCAACGCTGCTCGGTGTGAATGCGTTGTACATCCTCCTCTT	-	-	cytoplasmic membrane-bounded vesicle
Sce_Assembly02	c13461_1445	c13461	1445	AGTGGTTCTTTGAGTCTTGAAAATAGCAAAACTGTGCCCAAAGGAAGTTCATCAACGCA[C/G]TATCAGTGCTCCACTAAGCAATCCACACATCATACTCATGTGTCAAACATTGTTACCAAT	-	-	-
Sce_Assembly02	c13461_2055	c13461	2055	CGGACATCATCATCTTTCAGCACATACCAAAGAACAGACACAAATTCTAACCCTTACTT[A/G]GATTCACATGGTCAGCTATTAACTGGCAAAGTTTTAACTGAATCTTCCATGAGCTCCCC	-	-	-
Sce_Assembly02	c13470_436	c13470	436	CTACACATCTAGCATCAGAGTATCTTCTCCCCTTGCCGCGCACACATGCCGGGCGGTCG[A/G]GCTAGTATTGTTTGGTGATACTGGTCGTGACTCTTGCGTTGTCATTGGAGAAAG-ATTTT	-	-	-
Sce_Assembly02	c13487_1244	c13487	1244	AGTGAGGGTGGCATCCTGGGCCCAGGAACTAAAAAGGAAAGGGTTGTTTCGGCTGAAGA[T/C]GCTGTGTGCTGCATCTGCCTTACTAAGTACGGAGATGACGATGAGCTCCGCGAGCTTCCT	-	-	-
Sce_Assembly02	c13487_469	c13487	469	TCACCAACTGCTTACAGCTCCAGAAAYTTATCATTTCCTAGAAGAGATAGTTTCTATGG[T/C]CGTGGAACAAGTCTTTGGAATTCTGGTTTATGGATCTCGTTTGAATTTGTCATGTATGTA	-	-	-
Sce_Assembly02	c13487_611	c13487	611	TCATCCTCATCTTGTCAAGACATGAACTCCCCCATGCCCCTTTAGTTGCATGGATAATT[T/G]GTTATACAGTTGGCTGCACTGCAAGTCTTCCTCTTGTATATTGGCGCTTTGTCCATCGAA	-	-	-
Sce_Assembly02	c1349_456	c1349	456	CCCTGGTGCCTGAGATCGCTCACATGTACAAGACTGATCGGGCCAAGTACGAGTCCAC[A/G]GCACGCTCCTGGACACAGAAGTATGCCATGGGCTAGAGACTGGACGGCCAGCTGGTGAGC	modification-dependent protein catabolic process	ATP binding	-
Sce_Assembly02	c1350_539	c1350	539	CCGGTCCGTGGCCAGAGGACAAAGAACAACTGCAGGACGCTCAAGGGGAAGAGGGYTTC[C/G]GTCGCCAAGAAGAAGTCGGCTTCGTCCTCCGACGAATAAGTGACATTGCCATCATGTGTA	translation	structural constituent of ribosome	ribosome
Sce_Assembly02	c13504_377	c13504	377	TTCAAGTGCCCAATGAAGGTATTGCAGAATGTAATGAAGTTCCTGCACCCATAGGAAGT[A/G]TTCCTRGTGCAGAGAACCTTCAATCAGGTATCACCCAATGGGTTGAGATTCTTATGAATG	-	-	plastid
Sce_Assembly02	c13504_383	c13504	383	TGCCCAATGAAGGTATTGCAGAATGTAATGAAGTTCCTGCACCCATAGGAAGTRTTCCT[A/G]GTGCAGAGAACCTTCAATCAGGTATCACCCAATGGGTTGAGATTCTTATGAATGAGATGG	-	-	plastid
Sce_Assembly02	c13510_1296	c13510	1296	AAGGAGGTTTCGGACTTGAAGCAAGAAGTTTTAGGGTTGAAACTTTCTCTCTCAGAGGC[A/C]AATGACCAATGCACGCTGCTCTTCAACGAAGTGCAGAAGGCATGGAGAGTTTCTTCTACA	microtubule-based movement	protein binding	microtubule
Sce_Assembly02	c13510_1398	c13510	1398	TGGAGAGTTTCTTCTACACTACAAACTGACCTGAAGTCTGAAAATTTAATGCTCGCTGA[T/C]AAGCACAAGATTGAG-AAAGAACAGAACAATCAGCTAAGGGACCAGATTTCTCGTCTTTT	microtubule-based movement	protein binding	microtubule
Sce_Assembly02	c13517_416	c13517	416	GCTCTTATAGTTCTGATAAGCAATGCGTCTGAACTTCAAGGATACTCGGTCAGATCRTT[A/G]TACAAAGCATTGCAAGCATGTGGTAGTGGTACACAGGAAAGCTTAGTCAGGGTAGCTGTT	vesicle-mediated transport	protein binding	Golgi apparatus part
Sce_Assembly02	c13527_1220	c13527	1220	GCATCTGTACATTGCTCTTCAACTTCCACAAGGCAAAGATCAAAAGTTCCTGGCCTGCA[A/G]AAGGACATYGAGGTCCTCAAATCAGAACTTGGTAGTTTTATTGCAAAACATGGTCAGAAT	-	-	mitochondrion
Sce_Assembly02	c13527_878	c13527	878	GTTGTAATGGATCTTCGTGAGAAAYTTGAACGTGAGATCAGCTTTGAGCAAGTTGAGGG[T/C]GATTTCTACTCATTTAAAGGAAAATGGCGCCTCGAACAGCTTGGAGATCAGCACACACTG	-	-	mitochondrion
Sce_Assembly02	c13527_983	c13527	983	GATCAGCACACACTGCTGAAGTATATGGTCGAGACTAAGATGCATAAAGATACCTTTCT[C/G]TCAGAGTCWATCCTTGAAGAGGTCATATACGAAGATCTTCCATCAAATTTATGTGCAATC	-	-	mitochondrion
Sce_Assembly02	c13534_1371	c13534	1371	GGGCTTCGGCGCGTTCCTTCTGCAGCATCTGTAGATTTTGAAAAAGTAATCCATGTGGT[A/G]TTCTTGGTCTGTAGGACTGGACATCTAAAAGCATCGTAGCATCTTTTGCATTGTAACTAA	-	-	plastid
Sce_Assembly02	c13550_574	c13550	574	GATATGGCATCAGCAGCTGGTGGCCATGCCCCAGGCATGGAACAAAATGAGGTGTATGA[T/C]CCAATGAGCTTACCTGATGTCGAGAAGCTGAAYGCTTCATACATGGCGGTTCATGGCAGC	-	nucleic acid binding	-
Sce_Assembly02	c13555_348	c13555	348	GAAATAGTACCAATGAAGGCGATGAAAATGGCCTGGGTGCCCTATGTTCCACTAGAGGA[T/C]CGGCTCAGCAGAATTGACAGTTTGAAAACAAAAATATTCACTCTTGGCTGCACTCAGCG	-	-	-
Sce_Assembly02	c1356_718	c1356	718	GCATGGAGGGGAGTCTACCAGCCAAATGATGATAAGCTCCAGTTCTTTTATGATGGGCA[A/G]GGGTTCATGTCCCTYCAGCTAAACCAGGACCAAGCTGACTTCATCTTTTATGATGTCTCT	-	-	cytoplasmic membrane-bounded vesicle
Sce_Assembly02	c13564_136	c13564	136	AAAGCTGTAGAGGAAACAGCTGCTGTCATTGTTAGAATATACCATGACAGGAAACAGAA[A/G]TGCTCCATGCCRCGCATATCAAAACGGTACTAGCACCATGTTCTATCTATTCTACTGCGC	-	ATP binding	chloroplast stroma
Sce_Assembly02	c13564_148	c13564	148	GAAACAGCTGCTGTCATTGTTAGAATATACCATGACAGGAAACAGAARTGCTCCATGCC[A/G]CGCATATCAAAACGGTACTAGCACCATGTTCTATCTATTCTACTGCGCCTTGTAAAGTAT	-	ATP binding	chloroplast stroma
Sce_Assembly02	c1358_248	c1358	248	CAGCAAAGATCTGCAACGAAGGTTACGTTTCCTTTAGTATGGACCAACACCTGCTGCAG[T/C]CATCCTCTGTACCGTGAATCTGAGCTTATTCAGGAAAACTTTCTTGGTGTCAGAAAT-RC	isoprenoid biosynthetic process	hydrolase activity	plastid
Sce_Assembly02	c13583_135	c13583	135	ATTTCAATTGGGAAGCAGATATTCTGCAACAGGTCACTCAACATGAGGAACATCACCGC[A/T]GTAGGATTTGATATGGACTACACTCTTGCGCAGTACAARCCCGAGACATTTGAGGCCCTT	-	hydrolase activity	-
Sce_Assembly02	c13583_559	c13583	559	CTTTTGATTTCATGGACAGCAATCCTGCAAAAGTACCTTCAGGCACTGACTATGCGCT[T/G]ATGTATAGAGATGTGAGGTCTGCGGTTGATCTGTGCCATCGTGAT-GGAACTTTAAAAC	-	hydrolase activity	-
Sce_Assembly02	c13589_1277	c13589	1277	GTCCTAGTACATTGTAGTCTGTACATTTTCAAGGGTTTTTGTCAGAGTCAGCCCGTTTT[T/C]TATTGCTATAGTTCGCAAGCATGCTCTGTTGCATCGAACAGTGAGGATGATATCTTGTTT	biosynthetic process	nucleotidyltransferase activity	-
Sce_Assembly02	c13593_203	c13593	203	TAGAGATGTTCCTCAAGGATGAGCGCAGGAGATCCGAGGAGCGAGAATGGATGGGGCAG[A/G]CGTTCACACTTCACCACTTCGATTATGAGAAAGGCGACAAGTCGTATGTAATCTGGGGAC	-	-	-
Sce_Assembly02	c13593_498	c13593	498	AGAAATGGTATAGATTCTAAAAGGTTTCCAAATCATGTGCTGTTATACAATTTATTCTT[C/G]GATGCGCCACGTCCCTGTGATTGATGTGAAGCGCGACGCCCTGGTGGTTCAGCTGCGACA	-	-	-
Sce_Assembly02	c13596_922	c13596	922	TTACATTACATGCATGATGTAGGTGGGATCTCAGACGATGATCATGAAGATGATGTAGG[T/G]GGCATCTCAGACGATGATCATGAAGATGATGTAGGTGGCATCTCAGAYGATGATTATCTT	-	-	-
Sce_Assembly02	c136_862	c136	862	AGCCAACGAGTACATCCAGAGCTGTGACATTGTTGCCTTCAACAAAATCTAAATCTTCT[T/C]GAGGCAGGTGATGGTGGCCGGTGGACAAATGCCGTAGCACAAACAATATATCTACAGTTT	translatio-l elongation	translation elongation factor activity	eukaryotic translation elongation factor 1 complex
Sce_Assembly02	c13602_821	c13602	821	GGCCTCCATCCGTACCTGTTCAAGAGCAGATGGAAGAAGGTGCGATTTGGCAAGACAGC[A/C]TTTTCCAACTTCTTTTGACAATTGCCATAGTAACTAATGATTCGGAGAATTAACCAAGYG	chloride transport	voltage-gated chloride channel activity	membrane
Sce_Assembly02	c13602_880	c13602	880	MTTTTCCAACTTCTTTTGACAATTGCCATAGTAACTAATGATTCGGAGAATTAACCAAG[T/C]GACAGCATCGGTACATTGTAATGGGAACCATCGGGTGGTAGTTTACCAACCATATACGGA	chloride transport	voltage-gated chloride channel activity	membrane
Sce_Assembly02	c13604_334	c13604	334	CGTCGTCGCCTGAGCTTATCTTTGGAGTGGCCTTGCTCTACTACTTCAGGGTGTTCGAG[T/C]GTCAGATAGGTTCAAACAAGTATGCTGTRTTCATAGTCTTCTCCATGACGGTGTCTGTAC	-	-	membrane
Sce_Assembly02	c13604_363	c13604	363	GCCTTGCTCTACTACTTCAGGGTGTTCGAGYGTCAGATAGGTTCAAACAAGTATGCTGT[A/G]TTCATAGTCTTCTCCATGACGGTGTCTGTACTGCTTCAGATCCTAGCTTTAGGTTATCTG	-	-	membrane
Sce_Assembly02	c1362_213	c1362	213	TGGGAGAACCCATTGATGGGATGGACATCGACTGGTGATCCGTATGCTAATGTTGGTGA[A/G]GCTGGACTTACGTTTGACAGTGCCGAGTCAGCGAAGGCATTTGCTGAAAAACAYGGATGG	electron transport chain	oxidoreductase activity, acting on -DH or -DPH	mitochondrial inner membrane
Sce_Assembly02	c1362_410	c1362	410	CCCGAAGACGGAGGAAGCAGCGTGAGCTGTGGATTTGTATGTTGTGTGGAGAATTTCA[A/G]AAGATGTTCTTTTCCTCTGCCGCTCGTGCTGATTTTACCTTTTYCAATACCTGTCGTGCA	electron transport chain	oxidoreductase activity, acting on -DH or -DPH	mitochondrial inner membrane
Sce_Assembly02	c13623_1246	c13623	1246	GAACCCATGTGGTGTTGATCCATAGGATAAGCACCATTGTTCAGTGTGTGAGGTGGCAC[A/G]ACACCAGGATAACCATGCATGTGCCCTGGGTGCTGCACATTCGACCACAGCATTGGAGAG	-	-	-
Sce_Assembly02	c13624_173	c13624	173	CCTTGCGTGCAGCTACTGCTGGAACGTGGAGCAAGCTTAGAGTGCAAAGATGAAGAAGG[A/G]GCAATTCCTCTCCATGAWGCTTGTGCTGGAGGCTTCACTGAGATAGTTCAGTACATTCTC	-	-	-
Sce_Assembly02	c13624_296	c13624	296	TTTGCTGCAAATGCTGAGGGTTGTGCAACGCGAATGCTCAACACAGTTGATGCTGAAGG[T/C]GATACTCCACTCCACCATGCTGCCAGAGGGGAACACATGGACACCGTCAARCTTCTGCTT	-	-	-
Sce_Assembly02	c13624_473	c13624	473	GCCGATCAAGATACCGAAGTCCGGGCCCTGTTAACTGCCAAGCAAGTGGAGGCCAGCAT[A/T]CATATGGCGAACTGATGGACCTGTCGGAGGGAACCCTTGGTTGAAAWCGGTCAAATGA	-	-	-
Sce_Assembly02	c13631_292	c13631	292	AGAATGGGGATATGTGATGCTGTTGCGGTTGCTAAGATTCTGAATGCTACTCTTGTGAT[T/C]CCACATCTTGAAGTAAACCCTGTTTGGAAAGACTCAAGCTCATTCGGAGATATTTTCAAT	-	-	-
Sce_Assembly02	c13640_293	c13640	293	ATCAAGAGATTGGTAAGGTGGCGTATTCTGCCAACGGATTGTGTGCCAGACAGTTGCAT[T/C]GTCAACATGTATGACCCTGGAGATTGCATTCCACCACATATAGACAGCCATGATTTTGTT	-	oxidoreductase activity	-
Sce_Assembly02	c13640_356	c13640	356	AACATGTATGACCCTGGAGATTGCATTCCACCACATATAGACAGCCATGATTTTGTTCG[A/G]CCATTTTGTACTGTTTCATTCCTCAGTGAATGCAACATACTTTTTGGGTCTAGTCTGAA	-	oxidoreductase activity	-
Sce_Assembly02	c13642_492	c13642	492	TGGTTCTTGTGGACATTTCCATCATGACAATTCGATGTTATATATTCAAAACCCCATCC[T/C]TGGAGAACAAACGAATTTAGATGGTTTCTTCTTGCATAGAGTCAGCCCTCTAGAGATGGA	-	-	-
Sce_Assembly02	c13654_609	c13654	609	CCAGGCTAGGAAAGATTGTGCTGATTGATTGGGATTTTTTGCTAGCTTTTGCTAGTGTA[A/G]TCTGTTAACATGGTTGCCCCAAKTCTGTTTATTCAACTTCACATATTGACATGTTTGTTC	-	-	-
Sce_Assembly02	c13667_795	c13667	795	TGTTACAACAAGGCCAAGTTATWGAGACTGGGACACATGATGAACTTTTAGCAAAAGG[A/T]ACCTCCGGAGCGTATGCATCCCTGATTCGCTTTCAGGAAAGTGCACGTAACAGAGATCTT	-	ATPase activity	cytoplasmic membrane-bounded vesicle
Sce_Assembly02	c13667_936	c13667	936	TCACGCTCGATGCACTTGACAAGCTCTCTTTCCACCAAATCTCTGAGCCTCAGGTCGGG[A/T]AGTTTACGGAACCTGAGCTATCAGTACAGTACTGGAGCAGATGGGCGCATCGAGATGAT	-	ATPase activity	cytoplasmic membrane-bounded vesicle
Sce_Assembly02	c13668_312	c13668	312	ATACAAAGAGCCAAGTGCTGTCCCAAAGAGCCGACGGTCTGCTGCAGAGCTTAAGATTG[A/C]GACACCCTGGTTTGCCACAGACTTCCCTTGACATGAACAAGATCCAGTAYAACAAGGATG	-	-	plastid
Sce_Assembly02	c1368_661	c1368	661	GTTCCAGACCAGTACTTGCAGCTGCACCCCCTGTTAACCCAAACTATATCTCAAACTCG[A/G]TCTCTGGAGTTCCAACTGGCGTACCTGTATTTCAAACTCACTCGCATCCAGGCAGTTCGT	-	-	plastid
Sce_Assembly02	c1368_804	c1368	804	TATAATAACCTGGCTCCTGGAAACTTTGGAATTTCACCTCAATATGTTCAATCAGTTGT[A/G]GGGCATAATGTCGGAAGGCTAGATCCTGCAAGACTCGGTACACCATATCACCCCTTGCAA	-	-	plastid
Sce_Assembly02	c1368_889	c1368	889	CTGCAAGACTCGGTACACCATATCACCCCTTGCAAGTGGGATCAACCTATATCAGCCCT[A/G]GYCCTCAGCCTATGGTCGATGGGAAGTTCAGTCCTGTTGTTTATGTTCATCCAGTTTCTC	-	-	plastid
Sce_Assembly02	c1368_975	c1368	975	TTCAGTCCTGTTGTTTATGTTCATCCAGTTTCTCAGGATGCTATGCGTGGAACACCAGT[T/G]ATGTCCCAAGTATGGCCTCGCCCTTTGCTGTTGAACTCGCATCAAGCTAGCATGCAAAAG	-	-	plastid
Sce_Assembly02	c13680_179	c13680	179	GGAGCAGAAATACCTGCATATACATGGTTTGGAGCATTTTTATCAGTTCTTGGGGTTGG[T/C]ATTTTGGAGTTAAGTGGTTCTCCACCATGTGTTGGTGATCTTCTGACCCTCCTTAGTGCC	-	-	plastid
Sce_Assembly02	c13680_71	c13680	71	TTGGCCTACCTCACTCAGTCTATTGGGTTAGTTACAGCTGATGCTGGCCGTGCATCTTT[T/C]ATATCCGCCCTCACAGTGATCATYGTCCCTTTCTTGGATGGTATTCTTGGAGCAGAAATA	-	-	plastid
Sce_Assembly02	c13690_475	c13690	475	ACCAAATCGCATTTGCGGATGTTGTGATATTGAACAAAATTGATTTAGTAAAAGACGAT[T/C]TTGAGGATTTGGAAAGGCAAATTCATGATGTCAATGCGCTTGTTACAGTGATGCGGTCTG	-	-	-
Sce_Assembly02	c13693_407	c13693	407	ATGGCCGGGCAGCTGGACATTTGGAAGCTCCTGGACGACGCCCATGATTTAGTGGTGAC[T/C]GTACAAGACAGGATCGAGTAGCTGGGATCTACCCATGCTTATATYTGTATGATTGGTCC	regulation of Rab GTPase activity	Rab GTPase activator activity	intracellular
Sce_Assembly02	c13701_1257	c13701	1257	CAAGCCTGCGTCGCTCAGGAAGCTTATACTGACCGGATTGATTGGAGCATGTTTCTCAA[T/C]GAATCCCCGGCACCTCCCYGGGAAAAAAGCCAGAGTCTGCTTCACCTGGCTATGATTTGT	-	-	-
Sce_Assembly02	c1371_1244	c1371	1244	AGCAAATAGCAAGTGATATGAGCACATCTTTTTGATCAACCTGCCATTGAGACGGTGTC[C/G]ACCCTCCAGAGTCCAAACCGTGTGGATTTTCCTCGGGTCACACAACTTGCTGCAACCATT	cellular process	cobalt ion binding	-
Sce_Assembly02	c13726_464	c13726	464	GTGCGGCCTTCAAAATGTTCGACGTTGATCTCAGYGGGTGAGTTCTATTTCTACCACAC[T/C]ACTTTGTCTTATGAACACGGTCTTGCTGTAGAATTATATGTCTTATGAACACGGTCCTGT	-	-	-
Sce_Assembly02	c13766_623	c13766	623	CGCTCCTTCTCAACCATGATGACCACACGGAGACCAATGGCAGCATGGCGCATAAAACG[T/G]TGGAATGGCAGCCCAAGGGCTGTTGCTGTGGGAYGATACTGGATAAGGGCCGTGTGCTGG	-	-	membrane
Sce_Assembly02	c13766_657	c13766	657	CAATGGCAGCATGGCGCATAAAACGKTGGAATGGCAGCCCAAGGGCTGTTGCTGTGGGA[T/C]GATACTGGATAAGGGCCGTGTGCTGGTTCTTGGTGAGGAGCATAGTGCAAAGAAGCTCAT	-	-	membrane
Sce_Assembly02	c13766_847	c13766	847	AACAACTTGGGGCAGATTGTGCAGTCATTGCACCTCCAACCACAGCTAACCATGCTTCT[T/C]GCAGTTTACTCCTCCTGCTCCTTCTTCGGCCRCCTTCTCTCTGCACTCCCTGATTTCCTT	-	-	membrane
Sce_Assembly02	c13778_800	c13778	800	AAGGCGCTGCTCATACTCTGCCCTGACTTGCTCACCGCATGGAACTCCAGGAAGATGGT[C/G]CTGTCCACCAATTTTAATCTCTCACACCTCAAAGATGAGCTGCGATTGTGTGCCTTGA	-	-	-
Sce_Assembly02	c1378_3051	c1378	3051	TTTGAGGTTCCAGACGAGCAGTTTCTTAAGTGGAAATTTGCTTATGTTGCCTACAATCG[T/C]CCGGACTACCTCCAAGATTCAGATATTGTATTGAGCCGATTCCAGcagAAAAACATTTAT	ubiquitin-dependent protein catabolic process	hydrolase activity	-
Sce_Assembly02	c1378_3248	c1378	3248	TGAAAAGCCAGTGAAGATCTACAACTAAAGATGGCGATATTTTCAGTTCTGACCTGACG[A/G]TTCCTCTAAACGAATGGGCAAGAAAACCAATGTTATTTACGCACACCCTGCA-GATGAAG	ubiquitin-dependent protein catabolic process	hydrolase activity	-
Sce_Assembly02	c13783_211	c13783	211	CTCACACACTCTGTAATTTAATCATTATTCATTAGGCCATAATATTTACTGAATAAAAT[T/C]GCATACAATTTACTTTTTATTACGAACCTTTTAACGTGTGAGTTGAGCAATATTGTGGAA	oxidation reduction	copper ion binding	cytoplasm
Sce_Assembly02	c1379_1279	c1379	1279	TTTGGGTAGAGCAYTAGAATTAtTTTTTCTTTGAGACATCAATTGTTCATGTACTCGG[A/C]ACTGTTGCACTTTTTTCGGGGGAAAGTGCTGTGAGTCATAGTTTCATTTCATGAAACATC	-	-	intracellular
Sce_Assembly02	c1379_675	c1379	675	TACAACATCTTTATCTGCTCACTATGAAGCCAGTCATTTATGTTGCTAATGTAACAGAG[T/C]CTGATCTTGCCGACCCTGATAAAAATCCCCATGTCCAAGAGGTGGCCAAACTAGCATCAG	-	-	intracellular
Sce_Assembly02	c1379_738	c1379	738	ATCTTGCCGACCCTGATAAAAATCCCCATGTCCAAGAGGTGGCCAAACTAGCATCAGAG[T/C]TGCAATCTGGCATGGTTACAATATCAGCTCAGGTTGAGGCTGAACTGTCTGAACTACCAC	-	-	intracellular
Sce_Assembly02	c13792_1076	c13792	1076	GGGTTGCTTTATCCGTGACATCCTGGGACTGAGATGTTCATCAGACATATGAAGAAGAA[T/G]CATAGGAGTTAGCTGGATGTGTTGATATTGCAGATCTATCAATTCCTGGGTTGAAGGTTG	-	-	-
Sce_Assembly02	c13792_730	c13792	730	GCTCAATCAATTTTTACCGACTACTTCAATTACTATCTTCCAAAAATGGGAACCAGCTT[A/G]GAAAGTATTTGCTATGAAWAGGAGTTCACTACTAAGGAAAAGGTGGGGATGCTTGAAAGG	-	-	-
Sce_Assembly02	c13792_991	c13792	991	CACTATTCGAGCCCAACTCCCTTATCTACAGATGAACAGATTGAGACACATAGGATGTA[T/C]ATATCTGGTACATCTAATGATCTCTGGGTTGCTTTATCCGTGACATCCTGGGACTGAGAT	-	-	-
Sce_Assembly02	c13799_164	c13799	164	TCCAGCAACGACGCGGTTGCTCTTGAATCAGGCTGAAAAATGATGGGTTCACGAGGTAC[T/C]AGTGTTGTGCTCTCAAGAGCTGCTCGGATGAGGCAAAAGCTGCAGTCTGCTTTGGAGGCT	-	-	chloroplast stroma
Sce_Assembly02	c1380_1128	c1380	1128	CAAGATATTTGAAGACGACCGGACCAGGCTCCCAAGCTGGTGTCTTACTGAGGCAGACA[A/C]GCCTCCCTTCTGCCAGATACTTGGGGAGTACAGGATGGAGCTACCAGGGTACAACACGAT	-	-	mitochondrion
Sce_Assembly02	c13814_269	c13814	269	GCGTTGTATGAGGAGAACGACAAGCCATCATCTGCAGTCGAGTTTGTTCAGCAGAAATT[A/G]GGTGGTCCATCGATTTCAGACTATGAAAAGCTCAAAGCCGAGAAGTTGGATTTGCAACTG	-	-	-
Sce_Assembly02	c13817_685	c13817	685	GAGTTTACAGCACCGCTACAGGGACAAGTAATGTTAGAATCTTACATACCAGCGTAAGG[A/C]TGCATGAGACCATAGTTGCTAGGAACCCTGGTAATATGGGTCGAGGAACTGGGTAGCGGG	-	-	mitochondrion
Sce_Assembly02	c13831_393	c13831	393	CAACAGGCATGACGCCGACATGAAGATGATGTCGAACTAACACCGCATGCTCAAGCCTT[A/C]GAAGAGAGCCCCATTTGTTGGCTGGGCTGGAGAGGAGCTGGTACTGCTGTAACGTCTGCC	-	-	-
Sce_Assembly02	c13832_2006	c13832	2006	GGGCAAATAATTGCGGTAAAGAAGTTGGCTTCTAACAGGGAAGGAAGCAACACAGATAA[T/C]AGCTTCCGTGCGGAGATCATGACTCTTGGAAAGATAAGACATCGTAACATTGTGAAGCTG	protein amino acid phosphorylation	protein ki-se activity	-
Sce_Assembly02	c13832_2141	c13832	2141	CACCAGGGTGCAAACCTTTTGTTGTATGAGTACATGCCAAGAGGCAGCCTTGGAGAGCT[A/G]CTTCACGGAGAATCTTCTTCTTCACTCGATTGGGAGACACGCTTCACGRTAGCCCTTGGG	protein amino acid phosphorylation	protein ki-se activity	-
Sce_Assembly02	c13833_224	c13833	224	GTTCTGGGCCTGACCTTCGACCAATCTTTGAGGACTTCCTTGCTAAATGGAGATACACA[A/G]ATGATCAAGTTTATGTTTTAAAMGGAGAACAGGAAATATCTTCAAATGGTCTTATTGTTA	-	-	-
Sce_Assembly02	c13833_247	c13833	247	ATCTTTGAGGACTTCCTTGCTAAATGGAGATACACARATGATCAAGTTTATGTTTTAAA[A/C]GGAGAACAGGAAATATCTTCAAATGGTCTTATTGTTACATCAACTATGGCAACTGAAGAG	-	-	-
Sce_Assembly02	c13842_428	c13842	428	AGGGTCTCTCTGGTGCSTCCAAGTTGTCTGATGAGGCTAAGCGGCGAGAAGCAGCTTCA[T/C]TGGACAGGCAGGTTCTTCTGAAGAAGCTCAGAGATGTTCTGGATACGCTGAAAGGCCGTG	-	-	-
Sce_Assembly02	c13847_681	c13847	681	ATCGACAGGGCAGGTAGGGATGTTGAGAGGATGATAMAGGATGATCTTCTGGAAGAGCT[T/G]GTTCTGGAGTTGATGTCCAGCTAGTTGCAAAGCTACTGCTGGAGTTGCTGTCAGCTTTCT	-	-	-
Sce_Assembly02	c13847_770	c13847	770	AAGCTACTGCTGGAGTTGCTGTCAGCTTTCTTAGGCCCAAGGAGGTTACAAAGTTGCTG[T/C]AGGTCATTGCTTTCTGTGTTAGGTTAGGTTGATCATTGGTTGTACSGAGTATTGTTTCTT	-	-	-
Sce_Assembly02	c13847_816	c13847	816	TACAAAGTTGCTGYAGGTCATTGCTTTCTGTGTTAGGTTAGGTTGATCATTGGTTGTAC[C/G]GAGTATTGTTTCTTTGGTCCTTAAGGTCAGAGTTTCCCCCTATTTTTGTTAAACAAGTGG	-	-	-
Sce_Assembly02	c13850_394	c13850	394	AGATGGCCATCCTGAGGCAAGAGCAGACATTCAGACAACAGGTTCACGAGCTGCATCGC[T/G]TATACGAGGTTCAGAAGCGATTAATGAAGGAGATGCAGGCTGTTAAGATGGGCCCAGCT	-	-	mitochondrion
Sce_Assembly02	c1386_2015	c1386	2015	TGATTATGATGGGCTTTCTGAGAAAATTCAGCAATTCTCTGCGCTAGTTGAGAAAGTTC[A/T]ATCAAATGAAAATGTCATAAATGACATCATTATGACACTATCTCACATCTTGTCAGAAAC	-	-	-
Sce_Assembly02	c13862_357	c13862	357	GCATCAGAGRATAGTGATGATTCACACAGAAAATCCAGCAAGAGGAATCATCATAAGCG[A/C]TCAAGCTCGAAGAAAAAAGGGGATAAGAAAACCACTGTTGAGTCTGAAGATGAGCACACC	-	-	-
Sce_Assembly02	c13876_731	c13876	731	GGTTAACTTCTAACAGATTCTTTTGTATACGAGTTACCATTTTTCGTGTGGGTGGATCA[C/G]TTYATAGCCAGGCCCAGCTCCGTTGGTTGCAGTAGCATTTGCAGTTGAAGCCACTCAGCG	-	-	-
Sce_Assembly02	c13876_734	c13876	734	TAACTTCTAACAGATTCTTTTGTATACGAGTTACCATTTTTCGTGTGGGTGGATCASTT[T/C]ATAGCCAGGCCCAGCTCCGTTGGTTGCAGTAGCATTTGCAGTTGAAGCCACTCAGCGATG	-	-	-
Sce_Assembly02	c13882_1018	c13882	1018	TCCGTGAGTTGTGCCCGCCATTGCGAACGGCTGACAAACAACATTACCTTTCCGATCTG[A/G]GGGCTTCATACAAGCTCACTCTTTTTTGTTGATGGATTGCTGAATCTATGTTGATGTTC	-	-	mitochondrion
Sce_Assembly02	c13892_1751	c13892	1751	AGTTTGAACAAGACTTCAGATGTTGTGGTTAATGAGGGCAGCGACATGCCATCAACTGG[T/C]GATATCAAGGAGTCTGCGGAAGAGTTAGCACCTTCCTCTCATGTCCTTGATACGATGGAT	-	-	-
Sce_Assembly02	c13893_494	c13893	494	GTCAACCCGATGATGCCGCAGTTGTTCCCGAGGATCCACGCGTTGAGAGCTGGAATCTC[A/C]GACGACGAGAGCTCGGTCGCGTCGTCKCCCTGACCACCAGCAGTCTGCCATTAGAATTTT	actin cytoskeleton organization	-	-
Sce_Assembly02	c1391_1157	c1391	1157	AGAAATATGAAAATCCAATAATATATATAACAGAGAATGGCATGGATGACGAAGACGAT[C/G]CATCAGCACCAATTGATCARTTCTTAAATGACACAAAGAGGGTTAATTTCTTCAAAGGAT	cellulose catabolic process	beta-glucosidase activity	-
Sce_Assembly02	c1391_1177	c1391	1177	ATATATATAACAGAGAATGGCATGGATGACGAAGACGATSCATCAGCACCAATTGATCA[A/G]TTCTTAAATGACACAAAGAGGGTTAATTTCTTCAAAGGATATGTTGGTGCAGTCGCACAA	cellulose catabolic process	beta-glucosidase activity	-
Sce_Assembly02	c1391_1334	c1391	1334	GCATGGTCATTCCTGGATAACTTTGAGTGGGCGATGGGATTCACCAAGAGGTTTGGGAT[T/C]GTCTATGTTGATTACAAGAACGGGCTCACCCGGCACCCTAAAGCATCAGCCATGTGGTTC	cellulose catabolic process	beta-glucosidase activity	-
Sce_Assembly02	c1391_1431	c1391	1431	CTAAAGCATCAGCCATGTGGTTCTCGCGCTTCTTGARCGGCGAGGCTGCTGACAGCAAA[A/C]CTGACACAAACTAAGCCCACATTCACCAAGGGATGGCACTGATGTTCGTGGATAGTYTG	cellulose catabolic process	beta-glucosidase activity	-
Sce_Assembly02	c1391_1710	c1391	1710	CACAGCAAGTAAATGAACATTATACAATAGTTGTTTCCCCTGTTGTTGTTGTATCGTGC[T/C]GTGACTGCCAGTATATCTACTCCCAATAATAATCGTAGCCCATCTCAGATACACTTCTAT	cellulose catabolic process	beta-glucosidase activity	-
Sce_Assembly02	c13913_1492	c13913	1492	CCAGAAGAGGAATGGATTCCACCTCCACCACCTGAGAATGAACCAGCTCCTCCACCTCC[T/C]GAGCCTGAAGAGCCCGCTGTGTCATTTGTTCATGCCGATTCACTTCCTCAGCCATACGGA	-	-	-
Sce_Assembly02	c13922_1115	c13922	1115	GCACCAGAGGGACGAAGTGGAGTACAAGWGGGAGCGCCATGTGATTGTCCGCAAGGCTT[A/G]AGCTGAACCGAACCGAACCGATGGAAATACCATGGAACCATCTGGTCATCTGATGTGTGT	D- replication initiation	D--dependent ATPase activity	cytoplasm
Sce_Assembly02	c13927_419	c13927	419	CGCGTGTTCCTGATCCACGTGCCCTACATATTCATGGCTGCCTGGAAGATGGTGTATCC[T/C]TTTATCGATGACAAGACCAAGAAAAAGTTTGTGTTCGTTGCTGCTAAGGACCTCGACGCC	-	-	-
Sce_Assembly02	c1393_224	c1393	224	GCCAAGGGGAAGAAGGGCAAGGCCGGGAAGGACCCCAACAAGCCCAAGAGGGCGCCCTC[A/C]GCCTTCTTCGTCTTCATGGGCGAGTTCCGCGAGGAGTTCAAGCAGAAGAACCCCAAGAAC	-	-	-
Sce_Assembly02	c13935_2885	c13935	2885	TGAATTTCTGATTGGGTACACCTGGAATCTGAAGTACTTCATCCACAACAAGGGTTAAG[T/C]TGGGTGTAAMAGTATTAGCGTAGCCTGTAGACTGTAGTGGACATTAGAACTGTTGTTTGC	transcription	D- binding	-
Sce_Assembly02	c1394_274	c1394	274	GACATGGTTATGGCCACTGTCAAGAAGGGAAAGCCTGACCTGAGGAAGAAGGTCATGCC[T/G]GCTGTCATCGTCAGGCAGCGCAAKCCATGGCGCCGAAAGGACGGTGTCTTCATGTACTTT	translation	structural constituent of ribosome	cytosolic large ribosomal subunit
Sce_Assembly02	c1394_451	c1394	451	ACTGGACCGATCGGGAAGGAGTGCGCCGACCTGTGGCCCAGGATTGCCAGYGCAGCGAA[T/C]GCCATCGTCTGATCTGATCTGATCGCCGGAGCAGCTAGATGATCAAAGCTTTGATAGCAT	translation	structural constituent of ribosome	cytosolic large ribosomal subunit
Sce_Assembly02	c13947_334	c13947	334	GATGAAACACTTACAAATGTGGTCTCRCAGGGGCTGAAGTTCCCTGATAGCCCAGCTGT[A/G]AGCTACCAGGCTCGTGATCTGATCAGAGGGTTGCTCGTGAAGGAGCCAGAGCACCGGCTA	protein amino acid phosphorylation	protein binding	-
Sce_Assembly02	c13950_1315	c13950	1315	GCAAGCTGAGATTTCTGACTTAGCAATGCAAGAAAAGCACAAGCTAAACCGCCATTGTT[A/G]TAACGGTAGGTTCTTGTGCTCCTTGTAGTTTTGATGTTTTATTGGGAAGAATACCATGC	regulation of transcription	transcription regulator activity	-
Sce_Assembly02	c13950_822	c13950	822	AACATCTCGAAAATGGACAAGGCCTCCYTGCTGGGCGATGCAATAACATACATCACTGA[T/C]CTTCAGAAGAAGCTCAAAGATATGGAGACGGAGAGAGAACGATTTCTTGAGTCTGGTATG	regulation of transcription	transcription regulator activity	-
Sce_Assembly02	c13950_949	c13950	949	CAAGGGAGCGAGCCCCTAGACCAGAGGTTGACATCCAGGTGGTGCAAGACGAGGTTCTT[A/G]TTCGAGTCATGTCTCCATTGGAGAATCATCCGGTAAAGAAGGTCTTTGAAGCGTTTGAGG	regulation of transcription	transcription regulator activity	-
Sce_Assembly02	c13952_451	c13952	451	CAAATAATGGTGTGGAAGTATCCATCTATGTCAAAGGTTGCGACTCTTACTGGACACAC[A/G]CTGCGTGTGCTTTACCTTGCAACGTCCCCCGATGGACAGACAATAGTAACAGGAGCCGGC	-	-	-
Sce_Assembly02	c13953_546	c13953	546	AGCTGGTTGCCATCATCGATGGCTGCCCTCACATGGAGCGCCTCTGCGTGCGCAACTGT[T/C]GCAACATCGTTGTGGATGGAACCCTGCGAGCGAAGTGTTCAAGGATCAAGACGCTGATTC	-	-	-
Sce_Assembly02	c13953_787	c13953	787	CGGCTATCGATCTATCTATATATTGGTCTAGCATGGCTACTTTTGTCATYTGGGATATG[A/G]CATGAAGGGTTCAAGTGGCTATTCACATTGGTAATCTGTGATATTGATACTGCAGACCAA	-	-	-
Sce_Assembly02	c13955_504	c13955	504	AATGGGTAGACGATGATCCTTACGCAATGAGTGAGTCTGACAGCGAACAGAGTGATGAT[A/G]GGCTCAGCGGCGAATTTGATGACCCTGATGACTACTGAGGGGGTATTGCTTTCACAGCGA	-	-	-
Sce_Assembly02	c13961_1867	c13961	1867	TCTTGGCTGCGTTTGTCYATAACACGACATCGTTGACTTGAAGACCACTGCTGGGAACA[T/C]TATGATTCCCGGGCTCACGGCAAAAATCAAGCATAGCTGCATCCACCGGAGAATAACTCC	-	protein serine/threonine ki-se activity	plastid
Sce_Assembly02	c13975_673	c13975	673	AGCAGGAAGTGGGGCTTTACCAAGTTCAACAAGGCCGATTACATCAAGTACAAGAGTGA[A/G]GGAAGAATCGTGCMTGATGGTGTCAATGCTAAGCTGCTTGGTGTCCACGGTCCCATTGCT	translation	structural constituent of ribosome	ribosome
Sce_Assembly02	c13975_768	c13975	768	GCTTGGTGTCCACGGTCCCATTGCTAAACGCTCCCCTGGGCAGGCGATCCTGGCTTGA[T/G]GCAGTTGAAGCATGCACAAACCATTTCCTTTGCTAGATGGAACTCATGATATATATTTT	translation	structural constituent of ribosome	ribosome
Sce_Assembly02	c14001_1551	c14001	1551	TAGTTCCTGCCRGGCCACAGCCATTCTTGTAGGAAATAAACCACTGGGCAAGAGAATTG[T/C]CATCCAGTTGTTGGTCTGAGTGTAGACTTTTGATGTACCTTTTTTTTTAAATCCCTGTGA	-	-	-
Sce_Assembly02	c14001_727	c14001	727	GCAAGCTTTTGCTCAGAACTTGGAAAACTGCATTAAAGAAAGCAATATGGATCTCGGGW[A/C]TGATGATATCGCGAAAGCACTTGTTGCTGTTAGCACTGGATCAGCTTCAATTCCTGTCCC	-	-	-
Sce_Assembly02	c14005_1202	c14005	1202	TCTCTGATCATGACGCCGGACTGTACACCGAGTGCCTGCGGAAATACGAGGAAGCCAAA[T/G]CCAAAGAGAAGGAGAACAAACTGAAGCAAGAAGCCACATGGAAACGCCTAGAAGAGATCG	sig-l transduction	protein phosphatase type 2A regulator activity	-
Sce_Assembly02	c14010_938	c14010	938	GTCTTCCCACTTATTGACGATGGACCAACTTCAACCAAAAGGAAATCGTGTGATTATGA[A/G]CCAGAGCCACCACTTCTGTTTGCTCCAAGATCAAATGATTTTTTTATTGATAGAACAACG	-	-	-
Sce_Assembly02	c14013_800	c14013	800	GAGTTCTCTACCCACACTACTAACCCATTATACCGGCAGCCTCCTGCCACCGAGCAATG[A/G]CAATGCATAACGGCCACGATCCGCGTTGCGCTCTCAACACCGTCAATCGCATTCAAATGG	-	-	-
Sce_Assembly02	c14016_637	c14016	637	TGCTGTTCAGAAAGGGAAAAAGCAGAAAGGTGTGAGACCAGCAAGTGCTCTTGACAAAG[A/C]TTTGAGTATAGATTCTGCTGAAGGTTTAAGAGATAAGACACCCAAGCAAGCTTCTGTTGT	-	-	-
Sce_Assembly02	c14032_1049	c14032	1049	AGAGTCTGCCGAAGAAGAAAACAGCAAGGTTTCTCTGGTCACAATTCAATTAAGTACCA[A/T]GAAAGTGCTGGCCGTTGATCCATATATTTCAAGAGAAAAAGGCAGCCCCAGTGGCCCAGA	-	-	-
Sce_Assembly02	c14060_709	c14060	709	TTTGTTTTCAGTTTTATGCTCTCATGGCGTGGTAACAAATTTATTCGTCCAATTTGCAC[A/G]GATGGTTATGAGTTGAGAAAGAATATTTTGATACACTTGCTYGAGTATCATGCCAATGAA	-	-	-
Sce_Assembly02	c14063_598	c14063	598	TGGAACCTATGGACGGAAGGTTAAGTTGTACAAAGTTGAAAAGCTAAGCAAGGAAGAAT[A/T]CAAGGAGGTGCCAGTAGAACTTGGGATTGAAGAGCCAAAGAAGGGGAGAAATGCCTGGAA	-	transferase activity, transferring glycosyl groups	membrane
Sce_Assembly02	c14063_698	c14063	698	AAGGGGAGAAATGCCTGGAATGGTATGAGGTACCATCACTTGGACGTGCAGCAACTTGA[T/C]TCTGGTAGATGGATAGCTGTRATGGATGGTGATCGTGTTCCTTCAGGCGATTCAACGCGA	-	transferase activity, transferring glycosyl groups	membrane
Sce_Assembly02	c14063_909	c14063	909	CTCCGAGTTTCTGGGCTGCCCCAGCAAGGAGAAATGAATTGTCCCGTATCTTGCCTGTC[T/C]ACCGCTTCAACCAGAAAGTCCGCAGATATTCTACCAGCCTYGGCAGATACATCACAGCCA	-	transferase activity, transferring glycosyl groups	membrane
Sce_Assembly02	c14065_410	c14065	410	GAATGGGCCCTGTCCCTTGGGTTGTCATGTCTGAGATATTCGCGATTAACATCAAAGCA[A/G]TTGGCGGAAGCTTGGTGACCCTCGTTAGCTGGCTTGGTTCCTTCGCGGTCTCTTACTCGT	transport	oxidoreductase activity	cytoplasmic membrane-bounded vesicle
Sce_Assembly02	c14066_1144	c14066	1144	GATTTACTAATGGAGCAAAATGTTGCTCTGGATTTAGCTCGAAGAGAGGCTGAAATGGC[C/G]ATCCGTGCTCGGAATGATTTCCTAGCTGTTATGAATCATGAAATGCGAACACCAATGAAT	peptidyl-histidine phosphorylation	receptor activity	membrane
Sce_Assembly02	c14066_1645	c14066	1645	AAGTCTGATTCTTTAAGAGAGTTCAGAACCCCAGATTTCCATCCAGCTGCAAGTGATGA[C/G]CATTTCTATTTGAAAGTTCAGCTAAAGGATACAGGCTGTGGCATTAGCCCTCAGGATCT	peptidyl-histidine phosphorylation	receptor activity	membrane
Sce_Assembly02	c14066_1904	c14066	1904	GGAAGGGGCTGCACGGCCACATTCATCATCAGGCTCGGCGTATCYGACAACACAGACGC[A/C]TATCAGCAGCAGCTGACCCCTCTCGCGTGGCCAGGCAGCGCGAATGCCGAATCCGCCGGT	peptidyl-histidine phosphorylation	receptor activity	membrane
Sce_Assembly02	c14067_974	c14067	974	WCACTCGATGACCCCCATGGGGGTGTACGAGCATTATGAGATATACTTGGTGTTATATA[T/C]CACCTCAGCTATAGATACATCGAGAAAATGGACCCCCACAGGGGTTTACGAGTATTATGA	-	-	-
Sce_Assembly02	c14074_142	c14074	142	ACTATACTACATTTCCAGGTGGGTTTATTCTGCCTCCCCCCTTATGTTAAAGAAGAGAC[A/G]AGACGTAGTCCTGCACAGTGCACGCACAAGCACACAATATAATACACTGCCGGATAATCA	-	-	-
Sce_Assembly02	c14074_228	c14074	228	CAAGCACACAATATAATACACTGCCGGATAATCATCAGCTGCAAACTATTTATGTATGA[T/C]GTATCTTTTCGATAGGCCGAAGTTTCTGTGCTCCATGATAAGATTATGTCGCACTGTTTG	-	-	-
Sce_Assembly02	c1408_2081	c1408	2081	AGCCTGATATGTTGCCRTCACTGAGATCYGGRAGGGTGGAGGTGCAATTACCGGAGAAG[A/G]CAGTTGATGATCTTAACTATAAGCTTCAAAGCCTTGTATCTCGTGATGTAGAACCTGCTC	-	-	-
Sce_Assembly02	c14081_437	c14081	437	CATGTTACAAAATCTGGGCCTCGAGAAATATGAGAAGAATTTCAAGAAGGGTCACCTTA[A/C]TGATCATACCTTGCCCCTCCTTACTGACAGTGCTTTGAAAGATGTGAAGATYCCCCCTGG	-	-	-
Sce_Assembly02	c14091_649	c14091	649	AAGATGAGCCAAACTGATCAACTTCCAGATATTTCGCCATTCAATACACTCATTGGTAT[T/C]TTGTGTCAAAAAGGGTTGACGCTGAAGGCCATCGAAGTATTTAAGCAAATGCCCAGGAAA	-	-	plastid
Sce_Assembly02	c14101_612	c14101	612	TTGTCTGCAGAAGAGGTTGAGAGGCTCAAGATGGAATTGGGTGTGTTGGTGAAGGCAAA[T/G]GAGCTTGCTTCCAAGGCATTTGATGCTGAGAAGACTGAAATCGTGATGGAATTGGAGAGC	-	-	-
Sce_Assembly02	c14106_312	c14106	312	TGGATTGTTACTCAATGGAGGTCTCCACTTATGAAATAACAAAGGTCTGTTGCAAGATG[A/G]AGAATTCCTACGATCGCAAACGTGCSCTCCCATACTTTAGCTTCCCGCCACTTTTATCAG	-	-	-
Sce_Assembly02	c14129_884	c14129	884	GAGTCAGAATGGATCAGAGCAAATGATAATACTGATCTAGAAGAAGGATATGATAGTTC[A/G]AAAGATGAAGTTTCATCGGTTTCCTCATACAACCCTTCCAAATCAAATGCAGACTTTCCC	-	-	-
Sce_Assembly02	c14130_1988	c14130	1988	CAATATCTTATCCTGCAGTGTCATCTGGAAAGAATTCTGAATCTGTGGCGCCTAGTACA[A/G]CAGCACCAGTGGCTTCGTCAACTCAATCTGTCCGGCGGCCCTCAACTAGGTCGAAATCAT	-	-	-
Sce_Assembly02	c14131_198	c14131	198	AACAACCAAAATAATTTGCCTCTCATCTCACTTGAGGAGGGACGATGATCAGGAACCCC[A/G]TCCACAGTCATTTTTTATACCCCAATTTTCAGGNAACCCGTTTGTAGTA-TTATTTTACT	-	-	-
Sce_Assembly02	c14144_213	c14144	213	AAGAGAAAAATTCTCCACCGGCTGAGTTGATGGATGGTGAACAGAAGAAGAACTTCCTC[A/G]GGAAGAAAGGAGCTCGTACCAAGACCTTGTGGATTATAGAAAAGCTAGTCCTGTTAGTTG	-	-	-
Sce_Assembly02	c14156_510	c14156	510	GACGAGAGAAAGAAAAACCCAGCTGATTTTGCTCTATGGAAGGCTGCAAAAGATGGGGA[A/G]CCAaGGTGGGATAGCCCTTGGGGCCCGGGTAGGCCAGGATGGCACATCGAATGCAGTGCC	cysteinyl-tR- aminoacylation	ATP binding	mitochondrion
Sce_Assembly02	c14156_669	c14156	669	GGTGGCGGGGAGGACCTGATATTTCCACATCATGAGAATGAAATCGCTCAAAGCCGTGC[A/C]GCATGTTGTGACAGCAGCATAAATTAYTGGGtTGCACAATGGTTTTGTCAATGTAAA	cysteinyl-tR- aminoacylation	ATP binding	mitochondrion
Sce_Assembly02	c14165_409	c14165	409	GGCGTCATCGGATGGGGCGCACTGACGATGGAGCTGTCCTCCTTTGCYGTCTTCGGGCT[T/G]GCCATCCTGTGGTTCCTCCAGATGAACTCCGAGGACGAGTACAGCGCCTTCTGATCTCCA	transport	-	membrane
Sce_Assembly02	c14167_182	c14167	182	TCGGCAATAGCCAGTGCCTTCCGGCAAGCAATTGCCTCCATCRTTGTCGGATCGGTGAA[C/G]CCAGCGTCGATTACGCGGGACGCTCCCAAGAGGCTGCCGTCCGCCGCCACCGCCCCTCGA	-	-	-
Sce_Assembly02	c14173_2250	c14173	2250	TGACTAGCGTTGTCAGCTCATGCTGGTTTCTTGTGACCTACCACGGATCTTTCTCACAA[A/C]CGGGCGTGCAGAAATCCTAACAGTAGAACCATGAAGGCATCAACAATTGGTTTAACAAAT	-	-	mitochondrion
Sce_Assembly02	c14197_1243	c14197	1243	CACCGTCTACTATTTCGATCCGATAATGCTGACAGTCGGTTGACCCCTTTCGGGAGAGA[T/G]ATTGGTTTAATAGATGATAGACGCTGGGAGCTTTATAAGTCAAAGCAAGCCCGCATTAAA	tR- wobble uridine modification	oxidoreductase activity	cytoplasm
Sce_Assembly02	c14197_949	c14197	949	CTAAGGCCAGCTTATGCTGTTGAATATGATTACTTGCCTGCTTATCAGTGCTCAAGATC[A/G]CTTATGACAAAAAGGTTTGAGGGCTTATTCTTCTCTGGTCAGATTAATGGAACAACAGGA	tR- wobble uridine modification	oxidoreductase activity	cytoplasm
Sce_Assembly02	c14198_590	c14198	590	AACCCCTTGTCAATATCTGCAGTTGAACCTCAATTCTACTCGGAGCGTTTCCTCAAGTT[T/C]GTCGGGACCGCCTTCCCACAAAACTCATCTAATCAATAAATCATCTTTCCTTCTTCCTCT	-	ki-se activity	cytoplasmic membrane-bounded vesicle
Sce_Assembly02	c14208_338	c14208	338	CATATAGCATCACTCTACAGTCACATGATGTATTCAGCGAGTACCTTGATCTTCTTAGC[A/G]CCTTGGAGGAGGAGCTTTCGTCCGTTTCTGATCGCACATTGCAAAGCAACGGACCGRTGT	-	-	-
Sce_Assembly02	c14222_1040	c14222	1040	CACAACAGGGRTGGTTCTTGGCGGATACTTGGCAATGACGACTGTCATTTTCTTCTGGG[T/C]TGCATACAAGACTAACTTTTTCCCGAGGATCTTTCATGTAAAAAGCCTTGAGAAGACGGC	ATP biosynthetic process	hydrogen-exporting ATPase activity, phosphorylative mechanism	integral to membrane
Sce_Assembly02	c14231_198	c14231	198	GCTCGGTAGCGTTTCCCTTTCCCCGTTCGGTTAGTCCAAGCACTCGCGCTCCTAGCTAT[T/C]TGGCTGGATCTAAACCGGCCAGAACCCTAACCTAACCCCGCGGCTCTCCAATCCTGTCCG	-	-	-
Sce_Assembly02	c14241_610	c14241	610	GCAAAAACGCGCGAAGAGCGCAAGATGTTAGCAACCTTTACCTCTTTTATAGTTTGTCT[T/C]ATGAGAAAGTATGTGCATGTGGATGTGCAATTTGAGTATGAGTGATCRGCCACTAGGTCG	-	-	-
Sce_Assembly02	c14244_1303	c14244	1303	ATGATGTTAAGTGTATTGTATTTGTAACCTTAGTAGTTATTTTGGAAATTCGGAAAACC[T/C]AACTGGCGACAAGTTTTAGTTGTATCATGGCATTTTGGGGGAGGATGGCAATTTTGAGC	metabolic process	iron-sulfur cluster binding	-
Sce_Assembly02	c14244_951	c14244	951	CTGTTGCGCTTGCGTAAATGTGGCCGCAATGTTACAGGCCCTGAACTCGTAGGGAGGTG[T/C]TCAATTGTCCGTGAACTTCATGTCTATGGAACAGCAGTCCCTGTGCATGGTCGTGATGCA	metabolic process	iron-sulfur cluster binding	-
Sce_Assembly02	c14248_270	c14248	270	TTAGATATGCAATGTGAAATTGAGAGTTTAAAACTTGATTTGACTACGCTTGAGCAAAG[A/G]CTGTTTGATGCTGAGAGCTTTGGCCAGCATACTGCTGATTACAAAGCTAGAATAGAGA	-	-	-
Sce_Assembly02	c1425_700	c1425	700	CGCCCATTGGTTGAAGAAAGTTTCTTCACCTGGTTCACTGACACTGAGCACAAGAGTCT[T/C]GCTGACGGGGTGCAAGATGAGGTGGCAGAGATCATCAAAGAAGATTTGTGGCCGWACCCA	nucleosome assembly	-	-
Sce_Assembly02	c14263_1255	c14263	1255	AACTTCGAGCGTGTATCTGAGATACTGGACTTCTGGGGYGACAATGCTGGGCATCTGAC[A/G]TGGCTGTTGACACCTGCGGAGGTGAGGAGGGTCTTAGGGCTTAGGATCGACTTCAGGCCC	-	-	-
Sce_Assembly02	c14269_1130	c14269	1130	AATTTTCTACGGAACTGCTCGACCCAGATAGGATGCACAGACTGGAGGTTCTATGCTTC[A/G]AAGGTCCGAAACAAGGCGTCATATCTCCTGCAAGGCGCAATGCTGAAAAGGCCTGCTGGC	-	-	-
Sce_Assembly02	c14285_1148	c14285	1148	ACAAGTRGAGCGGAGCTAACACAGTTGCAGAGGATCGGGATTGGCCGTTTCCTAATGAT[T/C]TTTGCCATGGCAATGGCTGCTCTTTTAGAAGCAAAGAGGCTAGAGAGCGTCCAGCATGGC	-	-	membrane
Sce_Assembly02	c1429_790	c1429	790	GCTAGTGGGTTCTGTTGTTATCAAGTGCTAGTTTCTGAATTTCTGTTTTGTYGGCCTTC[T/C]CGGACATCTTGTTTGATACCTGATATACTTATTTGCATGATCTGCTATCAAATCTTATCC	-	-	cytosolic ribosome
Sce_Assembly02	c1430_2559	c1430	2559	TTCGCGGACGGGCTTAGCATGAAATCTCTTTGCAAAAGAAGAGATGGAACAGGCCCTGG[T/C]TGTACAAATGTATGTCACCATTCTTCTGCAAATGCAGAAACGGAAGGGACTTCAATGGTG	-	-	-
Sce_Assembly02	c14306_308	c14306	308	TCCAATAGACGTGCAATAATCGTGTGCGCTATACTTGGTTCAGTCCGTGGTGGAAAACG[A/G]CATCCCGCACCGCTTATTTCGTGCACCCGCTCCCGCGCGCTGAACAACAACTGCTCACGC	-	-	-
Sce_Assembly02	c14308_437	c14308	437	CCACTCTTCCCAAGACTGCGATGGCTCGGGTTAAAAGGCAGCTTGAACAGGATCATGGT[T/C]GACGCCCTGGTTCTAACCCGCCCTTTCTTGCGCCTGGCATGTGGCGGCGAGGAACTGGGG	ubiquitin-dependent protein catabolic process	-	-
Sce_Assembly02	c14310_180	c14310	180	TCCACTGTGTTCTTGTTCTGTATAATCGATTGATGCAACTGCCGAAGATGCTTTTGGGA[T/C]GGTGCAGATCGATGGGGTGAAGTACAAGCTCAAGAATATCCATTGGCACTCTCCTTCAGA	-	-	-
Sce_Assembly02	c14311_1008	c14311	1008	TTAGCAGAACCCTGGGAACCGTTGCCCCAACGGTTTGACAGTGAGAATGACGCATTGTA[T/C]AACTGGCATGCGYTAGACGACGATGAACCACTGCCCAGAAATACTCAACCTGCATCTGAG	-	transferase activity	-
Sce_Assembly02	c14311_1021	c14311	1021	GGGAACCGTTGCCCCAACGGTTTGACAGTGAGAATGACGCATTGTAYAACTGGCATGCG[T/C]TAGACGACGATGAACCACTGCCCAGAAATACTCAACCTGCATCTGAGGACACTAGTTCGT	-	transferase activity	-
Sce_Assembly02	c14311_1377	c14311	1377	CACATCAGCAGATGGTGAGTCGTGTGCTGCTACTGATAGCATTTGCAGTCCGTTTTCAG[A/G]GGTGCCACAGAATTTGACAGCGGGAAGAGCTTTGTGTGKCACCATGGCTGCATACTAGCA	-	transferase activity	-
Sce_Assembly02	c14311_1416	c14311	1416	CATTTGCAGTCCGTTTTCAGRGGTGCCACAGAATTTGACAGCGGGAAGAGCTTTGTGTG[T/G]CACCATGGCTGCATACTAGCAAACATTTAAGGTAGCAGGCTAGCAGCAGCAGTCGGATGC	-	transferase activity	-
Sce_Assembly02	c14311_425	c14311	425	CAAGCAGCGGACTTCATCNAGGATGCTATCAAGAAGATGCCTGCTTTAAGACCTTTGTG[T/C]ATGATTCTGAAGGTTTTCCTTCATCAAAGAGAGCTCAATGAGGTCTATACTGGTGGTGTT	-	transferase activity	-
Sce_Assembly02	c1432_1811	c1432	1811	GGAAGCTCAAGTAATCTTCCAKGAAATTTTGCCCTCAACCAGAATGCTGCCCCTCCATC[A/G]GCCAATCTTGGGTTTGATGAAGCATTGAGCGCTCAGTACAAAGAGGCCAATCAATATATG	-	-	-
Sce_Assembly02	c14321_270	c14321	270	TGGAAAATGATCAGCTCATACAAAGCTTCATTTCTCAGATTTTTAGCAGTGAAGGGGCA[A/G]CGGCACCTTTGTCGCCACGTAAGTGGGTTAAGATCAAGGCAGCATTGAAGCTAGCATCTG	-	-	-
Sce_Assembly02	c14328_1179	c14328	1179	GCAATGGCGTAGATTATGCTCTCGACAGGGCAATCACCACATGGTATGACGCCCGCGAC[T/C]GGTTCCACTCCCTCTGCAAGCGGGTCATGGAGCAGGATTGGTCCTGGAACCGGCCTGCTC	glucan biosynthetic process	starch synthase activity	-
Sce_Assembly02	c14328_1282	c14328	1282	CTGGAACCGGCCTGCTCTGGACTACATGGAACTGTACCATTCCGCGCGCAAGAAGTGAG[A/G]CTTTTGGCTGACAGGGAGAAGAACAAATGAAGTTCAGGGAGTGGGTTCGCCAGGTTTCGC	glucan biosynthetic process	starch synthase activity	-
Sce_Assembly02	c14328_932	c14328	932	AAGCTTTGTTTAACTTATGACGAGCCACTATCACATTTAATATATGCTGGCGCCGACTT[T/C]ATTCTTGTGCCTTCCATCTTCGAACCTTGTGGTTTAACACAGCTTACTGCTATGCGATAT	glucan biosynthetic process	starch synthase activity	-
Sce_Assembly02	c14328_998	c14328	998	GTGCCTTCCATCTTCGAACCTTGTGGTTTAACACAGCTTACTGCTATGCGATATGGATC[T/C]ATCCCAATTGTTCGGAAAACTGGAGGCCTYTATGATACCGTTTTTGACGTGGACGATGAT	glucan biosynthetic process	starch synthase activity	-
Sce_Assembly02	c1433_358	c1433	358	TTGTCACTGTTGGTCCATCCTGACAAGTGCAAGCATCCACAAGCACAAGAAGCTTTTGG[A/C]GCCCTGGCAAAAGCACAACAGCTCCTACTTGATCCACAGGAACGWGGGTACATTCTTGAT	-	-	-
Sce_Assembly02	c14344_703	c14344	703	GGAAGAGCTTCACAAGAGGAAGCTGGCAATGATACCGAAACTGGTAGAAAATCCTCCTC[A/G]TCTGACATGGACTTTGACGATTCTGATTTCGAGAATGATTCTACTGAAGAAGCTGGTGAG	-	-	-
Sce_Assembly02	c14344_814	c14344	814	GCTGGTGAGAAGGATATGGATGATTCTTTCATGGAATCATATTCAGATGCTTTGAATGA[T/C]GAGCTAAGTAAGACTACCATTGAGGAAACCTTTTCTCGAGCACAACGYMCTAKCACCAAC	-	-	-
Sce_Assembly02	c14355_142	c14355	142	TTTCAGAGTTCAAGTGTTCTGTTATTTTACATAAGAGGCGGACTAAAGTCCAACAAGAG[T/C]GTGCCCYCCCAGACATACCAAATGATGTGCTTGTTCATATCTTTAGTTTTCTGGACACG	-	-	-
Sce_Assembly02	c14363_1371	c14363	1371	GTTCAGCAAGGAGACCAAGTGCCCCTACATTGTCCATTCCTACAACACCCTGGCCTGTC[A/G]AACGAGAAGACTCGATGCAGCTAGCTACGACTATGGGCCACTCGACAACCAAGCCAAACA	-	-	-
Sce_Assembly02	c14368_343	c14368	343	ATCAGATCCTGCTTGTGTTGCAAAAGTGAAGGCGCTGTATAAAGAGCTCAATCTGGAGG[T/C]GGTGTTCTCTGAGTACGAAAGGGAGATTTACGAAAAGCTGATCTCAGACATCGAAGCGCA	isoprenoid biosynthetic process	geranyltranstransferase activity	cytoplasm
Sce_Assembly02	c1437_980	c1437	980	GTACGAAGTCATGATTCCAGCTTCCTCGGATACAAGATGTTGCTGCCGCCTGCCTGCCT[A/G]CCCCTACCYGCCCCTACCTTAAATATAGTCGTCGAGTGGCATAATATTGCCGGAAAAACC	-	-	-
Sce_Assembly02	c14382_251	c14382	251	CCGTCCGCAACTCCACCCTCCTAGAACTCGCAAAAGAACTAGGTGACAAAGGAGTNGAT[T/C]GTCTTTGAAGATGTTAAGGATGTAATCATGAAGAATGACAGATCTCTCCCAGAGTGTTTT	purine ribonucleoside monophosphate biosynthetic process	hydrolase activity	-
Sce_Assembly02	c14382_616	c14382	616	AAATYAAGKTGTACGCCTAYGARTGATTTGGGTGGCGACACAAAGAGAAAGAAGATATA[T/C]GTTAGGCTCCTTCTGAGTATTGACCGTCGTGAGACAACTTCTGCTGCATTGGACACTGTT	purine ribonucleoside monophosphate biosynthetic process	hydrolase activity	-
Sce_Assembly02	c14382_923	c14382	923	CCTCAAAGGCTAGGTCATGTCTGCTGCCTCGACGACGAAGAGTGGAAGAAGCTCAAGTC[A/G]TCAATGATCCCGGTGGAGATATGTTTAACCTCCAATGTTATGACCGGAGGCKCCCCTTCT	purine ribonucleoside monophosphate biosynthetic process	hydrolase activity	-
Sce_Assembly02	c14392_618	c14392	618	GGCTAATGTGTAACCCGCCTGCTTTCGAAGCTGCTGCGCCGAATTGATTGGTTAGTAGT[T/C]GCCTATTTTGGGTTGCCTGGAATCCTGGATATTCATTTGTTCATTGCTTGAGAGACTGGT	transport	binding	mitochondrial inner membrane
Sce_Assembly02	c14396_534	c14396	534	CTGGATATATAAGACTTGATGAGATTGCCAGCCGAGCAAAAGTTAACTCTCCACCGCTC[A/G]GTACTCTCATCCATTCATTGCAGAAGGAAGGTTATGCTGCTTGTAGATCTCATATAGGTG	tR- processing	tR- (guanine-N2-)-methyltransferase activity	-
Sce_Assembly02	c14400_863	c14400	863	CATTTTGATGACCTGCGCAACAAGGAAGTACCGTTGGCGTATTTTGTGCAAGCCGGCCA[A/G]ACTTCATATGTTACTGATTGTGAATATTACAGAAACGAAAACGTTGCCAGATACGGTGTA	-	protein ki-se activity	-
Sce_Assembly02	c14403_1379	c14403	1379	GTAGAGCAGGCGTGGGGAAGATTAACAACTGATGATCCCACGGTTCGATGCGATGCCAC[A/G]GAGATTGACGACTGATGGCTAGTTTAGTTTTGCRGTTTGTACCGGAGCTTTTATCATCCC	-	-	membrane
Sce_Assembly02	c14409_934	c14409	934	TGTTAACTATTCTGGAGTAAGCAGGAGGTTCCATGGAGGTAGCAAGGTTCTCTGAGCTC[C/G]CTGTAAGTGAATATTAGTTGTATTAGTGTCTAGTGTTTGCCTGCCTAAATGTCTAAATAA	-	-	-
Sce_Assembly02	c1441_1167	c1441	1167	AAAACTGGAGCCATTCCCCTTTGATAAGAACACCGACCTGCCAGTTAAAGATCACACTG[A/G]TGTCGGGGATGAGGWGTTCCTTGCCCCTGTGTAGAAATCTTTCTCTGCCTTCATAAAATA	polysaccharide catabolic process	alpha-amylase activity	-
Sce_Assembly02	c1441_911	c1441	911	CTTACAACACAATACTCAGGAATGCGAGGCCGAAAGGCATCAACGAGAATGGCCCTCCG[C/G]AGCACAAACTGTATGGATTCACCTACCTCCGGTTATCGAATGAGCTGCTGGARGGACAGA	polysaccharide catabolic process	alpha-amylase activity	-
Sce_Assembly02	c14426_352	c14426	352	AAAGATACATACTGCTTAGATAAGACGAAGAAGAGGAAAACCACACCTATCTTGCTCAT[T/C]GCAGTGATAGTTCCCGTGGTACTGATATCACTTCTAGYAGGAATGTGCATACTCTGGAAA	-	-	cytoplasmic membrane-bounded vesicle
Sce_Assembly02	c14426_390	c14426	390	AACCACACCTATCTTGCTCATYGCAGTGATAGTTCCCGTGGTACTGATATCACTTCTAG[T/C]AGGAATGTGCATACTCTGGAAATTACTTTGGAAAGAGAAGCCAACATACAATGAGGATTA	-	-	cytoplasmic membrane-bounded vesicle
Sce_Assembly02	c14426_457	c14426	457	TGCATACTCTGGAAATTACTTTGGAAAGAGAAGCCAACATACAATGAGGATTATGCTAT[C/G]TATGAAGAGGAAACTCCCCTATATATTGACAACAGACGGTTCACATACGCAGAGTTGAAG	-	-	cytoplasmic membrane-bounded vesicle
Sce_Assembly02	c14437_1536	c14437	1536	RAGAAGGAAGGTTGAGAAGTTTCTGGAGAAAAAATCAGTCGAGTGGACCGAAGATGAGG[T/C]CAATCCTGGGACCATTCTCATTCCGATTAATCAAGTGAAAGACCAGTGAGTATGGCTTGG	-	-	-
Sce_Assembly02	c14441_1007	c14441	1007	GACTACATGGGGAGGATCAAACAGCTGCAGGAGTATCTGGAGAAGGTGAAGAGCATCGT[C/G]AAGCCTGGGTGCTCGCAGGATGTGCTGAAGGCTGCACTGAGCTCCATGGCGYATGTGACG	glycolysis	6-phosphofructoki-se activity	pyrophosphate-dependent phosphofructoki-se complex, alpha-subunit complex
Sce_Assembly02	c14441_1115	c14441	1115	GCGCATGTGACGGAGCTGCTGACCATCATGTCTTCTCCGTCTTACAGTGGCCAGGCGAC[A/C]ATCTGAGAGCAAACTCGGAGCGTTCCATATGCCGGAACCCCACAGGCATAATTTTCCTT	glycolysis	6-phosphofructoki-se activity	pyrophosphate-dependent phosphofructoki-se complex, alpha-subunit complex
Sce_Assembly02	c14442_172	c14442	172	ACAAGTTGGGGTAGGCTAGAGGTGAAACCCATAAGATCTCGTGACCAACTCATGGCTCC[A/G]RCACATGGATAGCAAGCTTCCACGCACCCCTGTCCATAGCTAGTTCTCTGGTGATACTCC	-	-	-
Sce_Assembly02	c14454_396	c14454	396	ATGTGACGTTGTGCAACTGAGGACAAAATTAAACAGGAATCTTTCGGAACAGTATCACG[T/C]TGTGCAACTGAGGACGAGAATTTWGTTGTATGCTGGTTTGGATTGTGCGGGTGCTTCTGC	-	-	-
Sce_Assembly02	c14454_420	c14454	420	AAAATTAAACAGGAATCTTTCGGAACAGTATCACGYTGTGCAACTGAGGACGAGAATTT[A/T]GTTGTATGCTGGTTTGGATTGTGCGGGTGCTTCTGCTGGCCCAATTTATAGTTG-ATTTC	-	-	-
Sce_Assembly02	c14458_1604	c14458	1604	GGCAACATATTCGCAGCGGCAACAACAGGAAGCCGGATGCTTGATGACTATAGAAGCTC[T/G]CTGCGCCCTGAAATCGTGGAGGCACTTTTCTGCGCRAAAGACTGGCTTCAGTTTTCTCCG	-	-	-
Sce_Assembly02	c14468_1111	c14468	1111	TTCAAAGAAGCTTCCATGGATCCAGTATCATGAAGTCCAAGAAGGTGGACATATGTTCA[T/C]GCTGGTGGACRGATGGACCGATAAAATTATCAAGGCACTCTTGGTAGGAGAAGAGGCATC	-	-	cytoplasmic membrane-bounded vesicle
Sce_Assembly02	c14468_229	c14468	229	GCTGCTTGGTTTGGCCTTCCAGGCAATTCTCCGGCCACCACCTACAAAACGTTGCGGCT[T/C]GGCGGGTGGACCTCCTGTGACATCTCCCAGGATCAAGCTCAGGGATGGGAGGTACCTCGC	-	-	cytoplasmic membrane-bounded vesicle
Sce_Assembly02	c14479_328	c14479	328	CTTTATAAACTAGATGAGCTTAAGCTAAATGGGATCGATACTTCTTCTTTCCTATCTCC[T/C]GTGGATCAGACTTTGGGATCAATTGAGAGAAATCTCCAAATTGCCGCGCTTCTTGGAGGG	-	-	-
Sce_Assembly02	c14479_445	c14479	445	GGGCTTTCTGTTTCAGTTGCGTTTGAGCTTTCTCAACTCCAAGCTCTGCTTATCTTTGT[A/C]GGCCTACTATTCGTGTGGTCTGTTGATTTGATATATTACAATGGAGGGGCGAGAAACTTG	-	-	-
Sce_Assembly02	c14479_511	c14479	511	CTATTCGTGTGGTCTGTTGATTTGATATATTACAATGGAGGGGCGAGAAACTTGGTTCT[T/C]GACACAATTGCTCACAGTCTCAGCGAGAAGTACCACAACAGAGTTATTGAGCATGAAGCT	-	-	-
Sce_Assembly02	c14487_256	c14487	256	GAGCAGTCGCCCCGGCAGTTGAGTTGATCATTACTACAGCAAGACGATAGCCGTCCGTG[A/G]CATGCATCTGTCACCATTACCTGTGTATGCGTTTCCACTTGTTAGTTTTGCTTGCAGGCT	-	-	membrane
Sce_Assembly02	c14490_1371	c14490	1371	GGCCGGTCAACAAAGAAGCAAAAAATTAATGAGAACACAACATTAAAGGATCTTGACCT[A/G]GCACATGCATTTCATGTTGATAAATCATGGAGGGAAGCGCTTTTCAGGCAGATAGCTCTT	-	ki-se activity	cytoplasmic membrane-bounded vesicle
Sce_Assembly02	c14490_1935	c14490	1935	AGGGTGGAACATGCGGTCAAGTCACTCAAGTTCGACCCACTTTCGATATCATCCGTTGA[T/C]CCGAACTTGTATTCGAAACGATTCDTTAGTTTCCTGGAGAGGGTTTTCCCTCAGCAAGAC	-	ki-se activity	cytoplasmic membrane-bounded vesicle
Sce_Assembly02	c14490_769	c14490	769	AAAGAGGGCCAATGGAGACTATTTACAAGGGCCACAGGAGCTATTTTCTAATGCTTAAT[T/C]TGCAACTCGGCATCAGGTATACCGTGGGTAAAATCACYCCTGTACCTTTGCGTGAAGTTC	-	ki-se activity	cytoplasmic membrane-bounded vesicle
Sce_Assembly02	c14490_888	c14490	888	CGTTCAAATGATTTTGGACCTAGGGCCCGGATAATAATGTACTTCCCTTGTGAAGGCTC[C/G]CAGTATACCCCTCCACACTGCTCTGTCAATTTCTTTTGGAAAGATTATTGTCCTATGGTC	-	ki-se activity	cytoplasmic membrane-bounded vesicle
Sce_Assembly02	c1450_1245	c1450	1245	CAATTCGGTCAAGTCCAARGTTCAGTTTGTCGCTGCTATTCTGTTCATGTTCTAAAATG[A/T]CAGAAGTTGTGAAAAAGTGGTTACTCTGCTTGAGAAATACTCCCTTTCATCAAGTATGAT	-	-	-
Sce_Assembly02	c14504_294	c14504	294	TCCCTTCCCATGGTCGTGAGAACTGTGGAGTTTCTGACCAAGCTTTTCATGGCAAATGT[A/C]AAAGCTGCGATGTTGTTGGAAAACCATCTCATTCTAGAGCGAATGGCGTTTCCSTGAAAG	-	-	-
Sce_Assembly02	c14516_1140	c14516	1140	TTGGAAGATGGCACAGGCACCACTACAAATACAGTAACAAATTCCAATAGCTCGGCATA[T/C]CGTTCAGTAGTAGATGAATTCCGTGCRTTTCTCAGTGATAGCAAAGATGTATTAGATGAA	bile acid and bile salt transport	zinc ion binding	-
Sce_Assembly02	c14516_1801	c14516	1801	GTTCGTATTTACAGCATGATGTCCATGCATGAGGAAGCTGTGGCACTTGCTTTGAGGGT[T/G]GACTTGGAGCTTGCAAAGGCAGAAGCAGACAAAGTTGAAGATGATGAAGAGCTTAGGAAG	bile acid and bile salt transport	zinc ion binding	-
Sce_Assembly02	c14516_2006	c14516	2006	CTATCAGAAACTAACAACTTGCTGAAGATTGAGGATATCTTGCCATTTTTCCCAGACTT[T/C]GTATTGATTGACGACTTTAAAGAAGAAATCTGCAAATCTCTCAAGGACTATAACAGCCAG	bile acid and bile salt transport	zinc ion binding	-
Sce_Assembly02	c14526_714	c14526	714	GCGGGTACATAACCAACATCACCATTGCCAACGTGACCATGGAGAAGGTCAAGGTGCCA[A/G]TAAGGTTCAGCCGGGGCTCAGATGACCACTCGGACGACAAGTATGACCGGACAGCGCTAC	carbohydrate metabolic process	hydrolase activity, acting on glycosyl bonds	mitochondrion
Sce_Assembly02	c1453_536	c1453	536	AAAGAGAAGAATGACAAGGAGAGGCTGGACGACTTTTACAAGAGGAATTACAAGGATTA[T/C]TTCGGTTTCATTGAAGGCTCGGTTAGAGAGAAGCCAGCGGAGGAGCTCACGGAGTCGGAG	-	-	mitochondrion
Sce_Assembly02	c1454_333	c1454	333	CGCCCGTGTTTATGTCGAAGCTTTGATAGGCCTGTGCACAAAGTAACAACGCAGTTCGC[T/C]GTCATGGGAATTGTAATTCATTTGATTTAAGTGATATGTTGTTGGCCCAGTTCTTGTATA	oxidation reduction	cin-moyl-CoA reductase activity	-
Sce_Assembly02	c14544_660	c14544	660	CTCGACTACTATCAGCTGAAGTATGAAAGAAATACAAGTAAAAGGCCCACTGTTAAGGW[A/T]GTCCCACAAAACTGGATAATGTTTAGCCTTCAGTTTTCCTGCTTTTGATCAAAATAGGAA	-	-	cytoplasmic membrane-bounded vesicle
Sce_Assembly02	c14558_855	c14558	855	AGTTGCAGCTTGAGGCAGTAGCTGAACTTCGCTKGTTGAGTTGCGTTGGTGTCTGAAA[T/C]CTGTTGCTTGCTTGCTTGCTTTATCCAGATGGTCTGTTGCTTGCTTGCTTGCTTTATCCA	-	-	-
Sce_Assembly02	c14562_383	c14562	383	AGCAAGGGCTGGTCATTTCGATACATGTTCAATCTGGAAAAATCAACCACAAGACATGG[T/C]GCCAAATAATACAGAAAGCATTCTGTTTGTGCCTCAYTTGCAGAGATTTCAAAACAGTA	-	-	-
Sce_Assembly02	c14562_421	c14562	421	AAAATCAACCACAAGACATGGYGCCAAATAATACAGAAAGCATTCTGTTTGTGCCTCA[T/C]TTGCAGAGATTTCAAAACAGTAATGCTGACTCGGGTCTGAGGGCGGAATCGAAGTAATTT	-	-	-
Sce_Assembly02	c14562_499	c14562	499	AGTAATGCTGACTCGGGTCTGAGGGCGGAATCGAAGTAATTTCGCGATCAAAATTGACA[A/G]CTGAGCTGGAATTGCTGGTGCTCCAGTTTGGCAGACATGCACTAGGATAGTGAATGGTGA	-	-	-
Sce_Assembly02	c14566_188	c14566	188	ATGGGTCTTAAGTTGTTAGAAACTACACTACTCGTGAAGTCAAAGCTGTGACACCAACC[A/G]GACTTTACATTCATGGCTACTGAGTTCGGTTTCAATGTTGACGACTGCTGAACTTTTCTC	-	-	-
Sce_Assembly02	c14590_533	c14590	533	CATCGGTATTCCGAAAACTTCAAGAGGCCCAGAAAAGGAAGAAATCTGGATAATTGATG[T/C]TCCTCGAGGCATGAKGTACCGCAAGTTACAGAGGACATTTCCCTTCGCTACAGCTGAGGA	-	binding	-
Sce_Assembly02	c14590_548	c14590	548	AACTTCAAGAGGCCCAGAAAAGGAAGAAATCTGGATAATTGATGYTCCTCGAGGCATGA[T/G]GTACCGCAAGTTACAGAGGACATTTCCCTTCGCTACAGCTGAGGATCATCAGGGCAATCA	-	binding	-
Sce_Assembly02	c14590_620	c14590	620	ACAGAGGACATTTCCCTTCGCTACAGCTGAGGATCATCAGGGCAATCAAGAACAATCTT[T/C]TAGTATCGCTGYTGTTATCTTTTGATGGGTATTTTGCATCTTATCTTAGATACAGTAGAA	-	binding	-
Sce_Assembly02	c14596_607	c14596	607	AAGCTCTGAAGCTGCAGAGCCTGATCACATGGTAATCGTAAGAGAGGATGAAGATAAGA[A/G]AACYGCTCCTCCTGGTTGGCCTCCTTCAAAGCATGAGCCCCATGACTTGAACCAGGCGGG	translatio-l initiation	transcription regulator activity	transcription factor complex
Sce_Assembly02	c14599_477	c14599	477	TGTTAAAAGGAAAATTAATTTGGACGAGGGAGCAGAGGGAAATTATATGAATGATAGCG[C/G]CAAAGGGTACTCAACACCGGCATGTAGCCCACYAAGTTTGTCAGTTAATGCTACAGCCTT	-	-	-
Sce_Assembly02	c14599_562	c14599	562	AGCCCACYAAGTTTGTCAGTTAATGCTACAGCCTTACTCGAAGTAACTGATGCTGATTC[T/C]TTGGATATTGCAGATAAGGTAGCTACAGAAGGAACAAGTAGACTAACTGTACCAGCTCAA	-	-	-
Sce_Assembly02	c14605_294	c14605	294	AGCAGCTTAGCTTCCTATCGACCTTCNATTATGGTAACAGTCGCACTGCCGAATATGCT[A/G]CTGTCTGGTTTGCTTGATGACGTCTCTGTTTCCATTTGAATTCTTCTAGCTGCAAAACCA	cellular process	binding	vacuole
Sce_Assembly02	c14607_663	c14607	663	AGATGTTGATGTAATTCTGTGATGGTCGTACGTGGCCCTGTGCCATGCACGACTCTC[A/G]CRTAAGAAAGAAACTTGCTCATACCATACGGACACATCTGCTTTGACATGTTAATCAGG	-	-	-
Sce_Assembly02	c14613_795	c14613	795	CAGTCTAATGAWGAATTCTGGAAGGCAGCTGATGAATGAAACTTTAATAGTAGGCACCA[T/C]CTGTGTATTACTATCAACTGTAATTCTGGTTGCTTAATTTCTACTGTCTGTAGCCGTTTC	-	-	-
Sce_Assembly02	c1462_1714	c1462	1714	GTTGCCRTCTACATCAAAACTTGTCTTTTGTTCACCTCAAGTTCTAGTTGGATTTCACA[T/C]CCTGTTTTATACATAGATACCATTTGGTTCAAAATGCAACTTCTGCAAGTATGCCTTTC	-	-	intracellular
Sce_Assembly02	c1463_413	c1463	413	ATGAGGAAGTTGCAGAAATGGTGCCTGTCTTCGGTCTTCGACGAGTACCAGCGCTTCGC[C/G]GCTGCGAAAGTGAGGAGCACCGACCTGAGATTCATGGAGCTGTTCGACGTCGCGAGCTTG	dephosphorylation	phosphatase activity	-
Sce_Assembly02	c14665_654	c14665	654	ATTAACTGCAGAACTTGCCATCAAYAGGATTGAGTGAYGTGGAATATAAGCTTTAGCTT[C/G]CTGGTTCAGATTATCAGTGTTAATCATCTGGTCGTGGCAATTTTTTAGACTTTTTGAGGT	-	-	-
Sce_Assembly02	c14666_1717	c14666	1717	GTGAACTTTCTAAATCGGGTTGTCGCATTATCTTTTCATCCTTCTCCCATGGCGAGAAC[A/G]GCSATCACACTTGGTGAGATTGAAGTACTTGGTGTTTCTCTTCCATGGGTGGATATGTT	-	-	-
Sce_Assembly02	c14668_780	c14668	780	GCGCCCCGCMGCAGCAATGGCCAACCGTCATCCTCTCAATCTCCCAAAGGCGCGACTTC[A/G]GCTGATAAGTCGGGAAACCAACCATGAATGAGATGGCCAGAAGTCCACCGKACGCGACGA	-	-	-
Sce_Assembly02	c14685_216	c14685	216	CCTGCTCCTGCTTATCAGCATCAAGAGCAGGATCCCGGCTGCAGCATTATGTAGAACTA[C/G]TATAGTTGTTGATTAAGGAGAGATGTGCGTCGGCGAGATCCGGAGAGTTGCCGCCATGAT	-	-	-
Sce_Assembly02	c14686_1288	c14686	1288	CCTGCACCTCAGGTTAATAAGGTCGCGCTACCTAATGCAGCATCACGGCAGTTGCCTTC[A/G]GTGTCTTATTCAGAAGCTCGRAAAAGTGCAGTTCCTAAAAAGATTGTTGGCACTTCTGTT	-	-	-
Sce_Assembly02	c14686_1309	c14686	1309	GTCGCGCTACCTAATGCAGCATCACGGCAGTTGCCTTCRGTGTCTTATTCAGAAGCTCG[A/G]AAAAGTGCAGTTCCTAAAAAGATTGTTGGCACTTCTGTTCCGCGAACTTCTACTGCAGTA	-	-	-
Sce_Assembly02	c14711_262	c14711	262	GATTATTTTTCTATAATTTTTGGCTTGCATTCAAGAATTAATCACAAACCATTCCTTGA[T/C]GGAATTCAGTCATTATTGGTCTCGTCGAAGGTACAGAAGTATCTTGATGAAGTTTGGGCA	-	-	-
Sce_Assembly02	c14711_362	c14711	362	ATCTTGATGAAGTTTGGGCACTGATACTCCAGGCAACAGCTCTTGATGCAGCTCCTGTG[A/G]ATTTCGGTGCGGATGATTCTGAAGATGTTCATGAACACACGTTTATCTCTGGACGTAGTA	-	-	-
Sce_Assembly02	c14723_226	c14723	226	TTGTCTGTCACCTGTCATTTGAAAAGTGTGCTAATGTGTTTTTGTTGATTCCACTAACG[A/G]GCCACAATAAGCAATTGAATTGGTAAAAAAGTTCAATGCATGATTGGTTTGATATTCCCT	-	-	ribosome
Sce_Assembly02	c1473_416	c1473	416	TATGTGTCGCACAATTGATCGTTCGTCCAATTGTTTC-TTCTGGCCTCCACCATGTGTC[A/G]TCGTCGGTGGGGGCTTGTGTATCTTGGTTCAATTCAATTCAACATTCTTGAAAACTGCTA	-	nucleic acid binding	intracellular part
Sce_Assembly02	c14731_875	c14731	875	AGTGCAGATTCAGCTTTAGAGTCAGTAGCTTTAGAGGACAATTACAGCAAGGAAGTTGG[A/G]GGCCTTACCAAGTCCAGCATGAGGTCYCTCAAAAGACCTTACGAAAGCCAGCCGCAGAGC	-	-	-
Sce_Assembly02	c14731_902	c14731	902	GCTTTAGAGGACAATTACAGCAAGGAAGTTGGAGGCCTTACCAAGTCCAGCATGAGGTC[T/C]CTCAAAAGACCTTACGAAAGCCAGCCGCAGAGCTTCGCAGATGCAGAAGTTAGAGGAGGA	-	-	-
Sce_Assembly02	c14737_490	c14737	490	TGCGGAGAACAATGTGGGAGATGAGGAGAAGGGAGATGCTGATGCAGAAGAGGTGGAGG[A/C]AGCGGAGCAGSAGGTGGATAAGCCAGAAGATGCCCCCGAGGATGAGGAGGAAGAGGAGAA	-	-	-
Sce_Assembly02	c1474_258	c1474	258	GTTACTATGTAGTTAAACCAAGAACCGAACTGAAGTGTCGTCGTTGTATCACCCTGTGA[T/C]GTTTGATTATGTTGTGACACCGCTGTATATTATTAGTAAATAAATACCACCCGT-TGAAG	regulation of transcription	transcription factor activity	-
Sce_Assembly02	c14748_769	c14748	769	TGATCCTCCTCCTTGTGGCACATGTGTGGCAATCATACTAGCTTCTCTGGTGAAGTAAT[T/C]TTTGAGCATGGAGCTGTTTATACATGCATTTTCCCAAATGGCATGTGCAGTCTTCAGATC	-	-	-
Sce_Assembly02	c1475_1112	c1475	1112	AACTGGGTCCGTTCAATCCCATCAAGTACCTCCGCCGTTCAAGGCTATAGTTTGTGTTT[A/G]CTGCAAAGAAGAGTTTTGTGTATATAATGGAGGCAATATGTTAAATAYCGATTATGAGCA	-	-	mitochondrion
Sce_Assembly02	c14759_1453	c14759	1453	CGCTGTCTAGTCTGCCTGGAGGAGTACAAGGACAATGATCTCCTGGGAATTCTGAAGTG[T/C]AGGCACGACTTCCACACCGASTGCATCAAGAAGTGGTTGCAGGTGAAGAACGCATGCCCG	-	-	-
Sce_Assembly02	c14759_1474	c14759	1474	GAGTACAAGGACAATGATCTCCTGGGAATTCTGAAGTGYAGGCACGACTTCCACACCGA[C/G]TGCATCAAGAAGTGGTTGCAGGTGAAGAACGCATGCCCGGTGTGCAAATCCGCCGCGGCT	-	-	-
Sce_Assembly02	c14759_1583	c14759	1583	CCGCCGCGGCTTAGGGAGCGAGAGGAAGCAGAATAACYGATGTTCCTCTCCAATTGATT[A/C]TAGATTGAGATTTGAGTTATGCCGGTCGCCCGGTCCATTCTTTGGTGCCTGAGAGCCATG	-	-	-
Sce_Assembly02	c14769_211	c14769	211	TTCACAACATGCAGCTCYGAGTGGATGGAAGAGAAGTATCCTGGAATTTACCAAAGAAC[A/G]TCAAAGGCCCTCCCAAGTAATTTCGGGTCATCAGTTATCCATCAGCCTTCCGTGTCTCCT	-	-	-
Sce_Assembly02	c14769_341	c14769	341	CTTGCTTAGATAAAAAACCCTGTTCCACACCTCAGCCTGTGAATCAGCATTCCCCGTAT[T/C]CTGCTTATGATAACTACACGGCACATCTTCCATCGTCCTCAACATATCCATTGGATTACA	-	-	-
Sce_Assembly02	c14769_484	c14769	484	GCCTCACCTGAAGTATGCGCKACAACAAAATCATTGTCACCCACAACTGATGGCCATAT[A/C]ATGGAAAATGCATTTTCCTCACCATATATGAACCCTTGCAGATTAAATCTTGATTATTTT	-	-	-
Sce_Assembly02	c14769_589	c14769	589	AATCTTGATTATTTTGACACCATGCAGAATGAACAGAAAGACCACTTTGGACATCAGAC[A/T]GCTTTTAAACATTATGGTGACTGGAGTAACTCTGATAATGGTACGAGAGTAATTGGAAGC	-	-	-
Sce_Assembly02	c14779_599	c14779	599	TAGCTGGCATGCCTCCGGATTTTGGATTCGGGAGCGGGAACATACCATGATAAAGCATG[T/C]TTGTCTGTTTGTGATACTCAAATTATCTTTACTGAACCCACAGGAAATAAAGTAAGCAAG	-	transferase activity	cytoplasmic membrane-bounded vesicle
Sce_Assembly02	c14791_1069	c14791	1069	CTGTTCAACACAACCTTCTGCCGCAACAATTTGTTCCYACTCAAGTCCAAGAAAGCATG[A/C]ATGGGATCCACTATGAGAATCCACCTAACCATGCAGCTGGACCAGCTGGACCATCAACAT	-	-	-
Sce_Assembly02	c14811_2522	c14811	2522	ACGCCATGCGCATCTTGTTTGAATCCGTGGCACCCYTTTTAGTATATTTGCGTGAGGA[T/C]TGGATAAGCTTATGTCTTGCAAACGTATGCCGCCCGAACTACTGTCATGTTCGTGTAGAT	-	-	-
Sce_Assembly02	c14812_365	c14812	365	AGCGGAAGCCCAGCTGGAACTGCTCCTCGTTCTGGATATGATCCATCAAGAGGGAATTC[A/G]TATGAGACTTCTCGTCTTGCTAGAGTCCATGATGCATCAAGGGGTGCTACTGGTTACGAC	-	-	-
Sce_Assembly02	c14816_327	c14816	327	ACTAGTTTTTAATTATTTATAGGTAGGTTGCTTGTTAATGTACTGAACTAACCTTATGT[A/G]TCTGGCTAAATTTCCCGAGTTAAAACTTGTTTGTTCTTCGGGAAAAAAATCCCTGTGTT	-	-	-
Sce_Assembly02	c14822_221	c14822	221	GGAAAGCATCGCCATTGTGTTTATGCAACCCCCTGTAGAAGGGCTGATGGCTGCACACA[A/G]CATTTTGGGTGCCAAACCTTAAACTTGTGGACTGGTCAAGAGTTTTCATTTCCATGTGAG	-	-	-
Sce_Assembly02	c14836_523	c14836	523	TGGGAGAAAAGAACAGGAAGGCTTGTTAAAATGCTTGCAGGGGATGGAGCTGTTGTGAA[T/C]TGTATACAGTCTCATCCCTATGATTGTGCTGTTGCAACGAGTGGAATTGACAATACAATA	-	-	CUL4 RING ubiquitin ligase complex
Sce_Assembly02	c14836_628	c14836	628	ATTGACAATACAATAAAGTTATGGACACCGGATGCAGAAGGTACTTCTATGGTTGATGG[A/G]CCAGAAATTGATGTGTTAAGTGCCATAGAGAACAATCAGAAGAAGTTATGCCGCAACCGT	-	-	CUL4 RING ubiquitin ligase complex
Sce_Assembly02	c14851_504	c14851	504	GAAGTTACAGAAACTGCGGAGTACCCGAAAGTCTTCATTGGAAAGGTTCCAATCATGCT[C/G]CGTTCTAGTTACTGTACATTGTTTCAACAATCTGAAAAGGATCTTACAGAACTTGGAGAG	transcription	D--directed R- polymerase activity	nucleus
Sce_Assembly02	c14852_939	c14852	939	TCAAATATGGGAGAACTCTTTGAAWCAGTAGCTGGTGAACATTCTACGCCTAAGAAGAA[A/G]AGAATCGAGGCAAGATCGCCAATATCAGGAGACCTAAGGCACGGCGGACGCTTCAGACGA	regulation of transcription	transcription factor activity	nucleus
Sce_Assembly02	c1487_400	c1487	400	GAGGCGTTCGCAAAGAGCGACTCCACTGGCATGGAAGAAAAGGTGCAGAAGCTGGTCGA[A/G]ATGGGCTTCCCYGAGGATATGGTGAGAAGCGCCCTGATGAGTGTGAACGGCGACGAGAAC	protein metabolic process	-	-
Sce_Assembly02	c1487_412	c1487	412	AAGAGCGACTCCACTGGCATGGAAGAAAAGGTGCAGAAGCTGGTCGARATGGGCTTCCC[T/C]GAGGATATGGTGAGAAGCGCCCTGATGAGTGTGAACGGCGACGAGAACATGGCTCTCGAG	protein metabolic process	-	-
Sce_Assembly02	c14893_630	c14893	630	AGCTTCAACTTGGCTTACGAGGAGTTATACAGGACACAGACAGCATGGAAGGTTGTGGA[T/C]CCTCAGTTAAGAGAAGAGTTGAAGATTTCCATCTCAGAGAAGGTCCTTCCAGCATACCGT	-	-	-
Sce_Assembly02	c14893_693	c14893	693	CAGTTAAGAGAAGAGTTGAAGATTTCCATCTCAGAGAAGGTCCTTCCAGCATACCGTTC[A/G]TTTGTTGGAAGRTTCCGAGGGCAGCTGGAGGGGGGAAGGAATTTCGCAAAGTATATAAAG	-	-	-
Sce_Assembly02	c14912_1439	c14912	1439	CATCCTGACTTAAAGGGTCCTTTGAGAGCCCTGTGCGAGGACGAGAGCACTACGGTTAT[T/C]GTTCTCAGCGGAAGCGACAGGAGTGTTCTTGATGAAAATTTCGGAGAATTTAACTTGTGG	trehalose biosynthetic process	trehalose-phosphatase activity	-
Sce_Assembly02	c14912_1613	c14912	1613	ACAATGCCTGAGCATCTGAACATGGATTGGGTCGACAGCGTAAAGCATGTTTTCGAGTA[T/C]TTCACAGAAAGAACCCCAAGATCTCATTTTGAACATCGTGAAACATCATTTGTGTGGAAT	trehalose biosynthetic process	trehalose-phosphatase activity	-
Sce_Assembly02	c14912_1919	c14912	1919	AAAAGCATGGTTACTCCGATTGACTATGTACTATGTATAGGCCACTTCCTAGGAAAGGA[T/C]GAGGACATCTATGTGTTTTTCGACCCTGAATACCCTTCTGAACCAAAAGTAAAACCGGAC	trehalose biosynthetic process	trehalose-phosphatase activity	-
Sce_Assembly02	c14912_1997	c14912	1997	TTCGACCCTGAATACCCTTCTGAACCAAAAGTAAAACCGGACGGTGCCTCGGTATCCGT[C/G]GACAGGAGGCAGAACGGGCGGCCATCGAACGGSCGGAGCAACTCGAGGAACTCGCAGGC	trehalose biosynthetic process	trehalose-phosphatase activity	-
Sce_Assembly02	c14912_871	c14912	871	CTGTCTGCTGTTCCTATTCATCATCTGGATCGATCTCTTGATTTCCATGCCTTGTGTGC[A/T]CTTTATGCAGTCACTGATGTGGCTCTTGTAACATCATTGAGGGATGGCATGAATCTTGTA	trehalose biosynthetic process	trehalose-phosphatase activity	-
Sce_Assembly02	c14915_678	c14915	678	CAATCACCGGCCTGTCGGTGGGCATGAAGAAAATCGTGACCACGCACGGTGAAAACTAC[A/G]TCCGCGTCTGGAAATTTCGCTCGTAGAGTTCTTAGATTGGTCATCGGGAATCAGAAGAAC	-	-	-
Sce_Assembly02	c14927_244	c14927	244	TCGAGTATGACAAGGACCATCCTTTTGGCAGAATCGTCGTGGATGCCTTCCACTCCAAA[T/G]CTGGCAAGGCCAAGCCGAACGATGATCTGCTGAAGCAGGACCAGGAGGAGTCTCGCTCGY	-	-	-
Sce_Assembly02	c14929_1040	c14929	1040	YGGCGTAATCAACTGGCTGTACACATACGAGTCAACCGTCCCTGCACTGGTCATCATAA[A/T]CACCTCAGGAGTTCTCGCCTTCTGCCTGAACTTCTCCATCTTCTATGTTATCCATTCAAC	-	-	integral to membrane
Sce_Assembly02	c14929_981	c14929	981	TACATGGCACCCTTTGCCACCATGATACTGTCGATACCAGCGATCGTACTCGAAGGGAG[T/C]GGCGTAATCAACTGGCTGTACACATACGAGTCAACCGTCCCTGCACTGGTCATCATAAWC	-	-	integral to membrane
Sce_Assembly02	c14934_542	c14934	542	TTCAAGCGAGGAGCATTTAGTGTTGCAGCGAAGACTGGCGTTCCTGTCATTCCTATTAC[A/T]CTTCTCGGGACAGGGAAACTGATGCCTCCTGGAATGGAAAGCAACCTTAATTCAGGTTCC	phospholipid biosynthetic process	1-acylglycerol-3-phosphate O-acyltransferase activity	integral to membrane
Sce_Assembly02	c14934_639	c14934	639	AAAGCAACCTTAATTCAGGTTCCGTaAAAGTCATTATTCACCATCCAATTGAAGGGAAT[A/G]ATGCAGAGAAATTATGTACCGACGCAAGGAATGTGATAGCAGACACGCTTCTTCAACATG	phospholipid biosynthetic process	1-acylglycerol-3-phosphate O-acyltransferase activity	integral to membrane
Sce_Assembly02	c14939_441	c14939	441	TTACTCTGTTTTGGGCCTTTTGGCATCTGTGAGTTTTCTTATCTCAAGGAAGAGCCTTC[T/C]GGTTCTTGCCTTCTCTATATGTTAATTTTATCTCACATTGGAGGGCGCCATGGTTGTTAC	-	-	-
Sce_Assembly02	c14939_719	c14939	719	TTGTGTCAGCTTTCTCATATATACTGATCAGAAGCTGGAGCTTGCTTTCTGCTTGGTGA[T/C]CCATATTTTGTAGAGCTGGTGATAAATAGTACCGGTTAAGTTACCCTGAAAGCGCACCCT	-	-	-
Sce_Assembly02	c14949_222	c14949	222	AAAGAGAGATTCAGGTCTTTCAATCTGCAATTTGAAGAGATTTATCAAAAGCAGTGTGG[T/C]TGGTCTGTTCCAGATTCAGAGTTGCGTGAGTCACTGAGACTGGCAGTTGCAGAAWTTCTG	-	-	membrane
Sce_Assembly02	c14955_419	c14955	419	GGCACCGCCTACGGCTCCAACTCCAAATAAAGACTCCACATGAGGACTGGGAATTTGAC[A/T]CTGCATCATCTTAAAGCTAGAAAATCAAGTAGTGGAGCGATGCACATATGACAG-CGCCA	-	-	-
Sce_Assembly02	c14972_424	c14972	424	GTGTACGAGGCGCGCCTGAGCAAGTGCAAGTACCTGGCTGGAGACTTCCTCAGCCTCGC[C/G]GACCTTAACCATGTGTCTATTACMGCATGCCTGGCRGCTACACCCTACGCTTCTTTGTTC	-	glutathione transferase activity	-
Sce_Assembly02	c14973_262	c14973	262	CCGGGTTCCCCCTTTAAGCCTGTATTGAAGGGTAAAAGGGTTACCTACCAAGGTTCACA[T/C]GAAGAGATCCAAGTTCAAGCTAATGCAAGACCCAGAGCCCCTATGGATAAGATCCCTAAG	-	-	-
Sce_Assembly02	c14973_340	c14973	340	GCTAATGCAAGACCCAGAGCCCCTATGGATAAGATCCCTAAGATTCCTAGCTCAACACA[C/G]GATTCTGTGGCCAGATTGGATGGTACACTTTTCAGCAGTGGTGGAAATGTTTCCGAATCT	-	-	-
Sce_Assembly02	c14973_494	c14973	494	AGCCCGCACGCCAAGCGATGAGCAAGTTTGAGAAAATGCAGTTGTTTAAGCAGATCCTT[T/G]ATCATGTAGACAAATCCCATGCACAGGGTGTAACCTTACAGCATTTACGCCCGTCGTATT	-	-	-
Sce_Assembly02	c14977_356	c14977	356	GCTGAATGTGTCGTAGAGAAGGCTCGGGCAAAGCATGACATTACCAATTCGGCAGTAGC[T/C]GGCTGTGTYACAGGAGGGGCTTTAGCTGCAAAAGGTGGCCCTCAAGCTACATGTATCGGG	-	-	-
Sce_Assembly02	c1500_499	c1500	499	TTAAGGTGAAAGAGTAGAAAAGTTTGTAAGTGACCAGTAACATTAATTCTATCGAAAG[C/G]GTTACGCAAATTGTGTTCCTAAATATTCCTTCTCATGTAACATCAAGAGTAGAAGGTTAG	-	-	-
Sce_Assembly02	c15007_161	c15007	161	AGATTACTCTTATCTTCTGTTTTTCGTTTCTTGGGAGTATAATTTACTTCCTATTTTCT[C/G]CCTGTTTGTCTAACTACMCCCACTAAAAATTGTATTAGTTAGGATGCTAAAGAGGTAACA	-	-	intracellular
Sce_Assembly02	c15007_179	c15007	179	GTTTTTCGTTTCTTGGGAGTATaATTTACTTCCTATTTTCTSCCTGTTTGTCTAACTAC[A/C]CCCACTAAAAATTGTATTAGTTAGGATGCTAAAGAGGTAACAACGAAGGTATCCACGGAT	-	-	intracellular
Sce_Assembly02	c1501_369	c1501	369	CTCTCCAATTCTCCCAAGCAGAACAGATGTGGGTGCACGATATTGTGACGCTTTCGATT[C/G]AGCCCGCGTTGTGTATTTCTGTATATTGGTGCCATCCATGCTCACAACGATTGCAAGTTC	-	-	-
Sce_Assembly02	c1502_726	c1502	726	GAGTCCACAGGCGCTGCAATTCTCTTGCTTTCACCGAATGGGGCACCTGATGCCAGCAC[T/C]TGCACTTCTCCCCTGTTTATTTTCCGTTCAGTGTCKGTCGAATGGTGATGTTGGTCTTGT	modification-dependent protein catabolic process	small conjugating protein ligase activity	-
Sce_Assembly02	c1502_762	c1502	762	AATGGGGCACCTGATGCCAGCACYTGCACTTCTCCCCTGTTTATTTTCCGTTCAGTGTC[T/G]GTCGAATGGTGATGTTGGTCTTGTCTCTCCGAGACACTTGGGGTGCTGCCTATAATGAAC	modification-dependent protein catabolic process	small conjugating protein ligase activity	-
Sce_Assembly02	c15030_1082	c15030	1082	AGCTACCTCCACAACAAGTGCCTCTGCGGCGCGCCGCTCACCGCGTGCCGCCAGAGGCC[C/G]GTCGGCTACCTCCATTAGAGCGTCTTCCATCCATCGGTTTAATGATCAAACCTCCAAAAT	-	-	cytoplasmic membrane-bounded vesicle
Sce_Assembly02	c15030_1152	c15030	1152	TCCATTAGAGCGTCTTCCATCCATCGGTTTAATGATCAAACCTCCAAAATCAAGCCATG[A/C]CGATGAGATATGATATGATGTGAGATGAGCATGTAATGTATGYACCGATGAAGTGATTAG	-	-	cytoplasmic membrane-bounded vesicle
Sce_Assembly02	c15052_236	c15052	236	GTGGTGAAGGTCAAGGAGCAAGCTGTTGCTGGCAGGCTGTACTACATCACAATCCAGGT[C/G]GATGAAGGCGGGGCAAAGAAGCTCTATGAAGCCGAGGTGCTGGAGCAGCTGTGGCTCGAT	-	cysteine-type endopeptidase inhibitor activity	cytoplasmic membrane-bounded vesicle
Sce_Assembly02	c15052_328	c15052	328	CGAGGTGCTGGAGCAGCTGTGGCTCGATGTCAAGAAGCTCCTGGAGTTCAAGCCGGCAG[A/T]GGCCGCCTCTCCCAACGTTTAAGGCTTGTCCCAACTGTGCAAGGATCTCCAGATATGGTG	-	cysteine-type endopeptidase inhibitor activity	cytoplasmic membrane-bounded vesicle
Sce_Assembly02	c15053_558	c15053	558	GGTAGGGACTGCACTTACTACAGCGAGTCCCCATTCGCAAACACAGATGGTGTGGCCGA[T/C]GTGCGGTACTCCTGGCTCAAGGAGATCCCGAACAACTTCCGGATGAAGGGCGTAACGATG	-	-	-
Sce_Assembly02	c15062_262	c15062	262	CCAATATACCAGGTGCAAGGCCATGAGAGAGGGTTGAGGACACTTCCTCATACTGCACC[A/T]ATAACAAGTGTGGACTGGCACCCCACGCGGCCAATCTATGTTACTGGTTCTGAAGACCAC	-	-	-
Sce_Assembly02	c15077_388	c15077	388	TACAAGGAGAGTGTMCTACCAAGCGAGGTCACTTCCAGGATTAGCATCGAAGCCGGCGT[T/C]ACACTGGGATGGGAGAAGTATATCGGACAGAAGGGCAAAGCAATCGGCATTGACCGTTTC	metabolic process	transketolase activity	chloroplast thylakoid membrane
Sce_Assembly02	c15080_1369	c15080	1369	CTTGGTTTCAACCTGTTGCTGCCAGCATGCAGACTTCATTAATTGACAATTAACATTGC[A/C]ACCATACGCKTCAACAAATGACTATTAACATCGTTAGCATACATATGGGCCATATGGCAT	-	R- binding	nucleus
Sce_Assembly02	c15093_141	c15093	141	CTTTTCTCGGCAGAAACTGCTGCTCCCCCTACTTCAGGTGAAAATCATATTAGCCAACC[A/G]GATAAAGCAGCAGGTAGTTCCAACCGGTCACGCCCTCCTATCACAACCCATGTGCTGGAC	-	protein binding	peroxisome
Sce_Assembly02	c15093_69	c15093	69	AATAGGCCAATTGTTGAGCTTGAGGCTGCAGCAGAGGAAGAAYTAAAGATAACTGAGCT[A/G]CGTCTTGCAAAGCTTTTCTCGGCAGAAACTGCTGCTCCCCCTACTTCAGGTGAAAATCAT	-	protein binding	peroxisome
Sce_Assembly02	c15097_308	c15097	308	AGCATCAAGAGAAAGCTAATGGTTGGTGTTGAGCATTTCAATAGGGACAAAAAGAAGGG[A/C]TTTGAGTATCTGCAAGGTGTCCACCTATTGCCTGAAAAACTTGATSCGCGAAGTGTTGCT	-	-	-
Sce_Assembly02	c15097_354	c15097	354	ACAAAAAGAAGGGMTTTGAGTATCTGCAAGGTGTCCACCTATTGCCTGAAAAACTTGAT[C/G]CGCGAAGTGTTGCTCTGTTCTTTCGGTACACACCTGGATTGGACAAGAACCTTCTTGGGG	-	-	-
Sce_Assembly02	c1510_532	c1510	532	GAGAAGGACGAACTCCCTAGTCACATGACTTGTGTTTCAGAGGCTGAAATAAGAACGGC[T/C]GAGAAAGCCGAAAAGGAAGCAAGGGATCTGAAAGGCACAATGAGAAAGAGRATGGAGTTC	-	-	small nucleolar ribonucleoprotein complex
Sce_Assembly02	c15101_686	c15101	686	GTCGTGATTCTTGGTTTGTGATGTAACAAATGCATTGCCTAGTTACTTTGTTAGTTAAA[T/C]GACTTATAATGGAATTTTAGTTCGACATCCAACTTAAAAAGGCTCCTTGGAGCAGAAAAA	-	-	-
Sce_Assembly02	c15101_888	c15101	888	GAGGACGATTGGGCCACAAAGGCAAAGGAATGGGCTTCTGCTAAATCTGTTACAGMGAA[T/C]CACCAGATTCAGCAGCATGCCATTCCAAGTAGAACAGAAGTTCACCATTATGGCCACAAT	-	-	-
Sce_Assembly02	c1511_488	c1511	488	ATGTATGCTGCTAATGGAATGTACAACARCAATGCATATGGTGGGTTTTGGTATGGATC[A/C]CAATTTTATGGGCCAGGAATGTATGGTGGGTGGAATAATCTGTCAGATGGAAAATACAAG	-	-	-
Sce_Assembly02	c15122_330	c15122	330	GATTCATATGATACAATAGCAATGAAGCTCAGAGGGGAYGGAAGAACCTACATATCTAC[A/T]ATATACACAGAGAACTGGGTGAATTCACCTGGACAAGAGGAAGATAACTCGTGGCAGGCT	-	-	mitochondrion
Sce_Assembly02	c15122_435	c15122	435	AACTCGTGGCAGGCTTTCGTGTATGTGCCTCATGGTAGCTGGCGAATCCTGAAGATCCC[T/C]CTCGATAGCTATTTACCGACATGGAAAGGAAACGTGATCGAAGCGAAGTTGGAAATGAAT	-	-	mitochondrion
Sce_Assembly02	c1513_821	c1513	821	GCCCTGGTCATATTCTATCACTTGTTTGCTAAGGAGTTGGCACCTCACAAGCCTCTTGC[A/G]AAGTTCTTGTGCATCAAAGGGATTGTCTTCTTCTCTTTCTGGCAGGGCTGTGCGCTGGAT	-	pyridoxal phosphate binding	membrane
Sce_Assembly02	c15131_449	c15131	449	AGGTTGCATTTGGACAAGTGAACTCTTCAACTGCAAGATCCTTCCCCACCCCTAAAAGT[T/G]CTTCATCAGTTAAACAAGAGCAGGAGGTAAACCTTTTTAGTAAGTATATGATGTCTGGCG	-	-	-
Sce_Assembly02	c15139_717	c15139	717	GACTACAAGAAGAATGAGAACAAGGAGGTCGCTGTGAACGACTTTCTGCCCGCGACTGC[T/C]GCYTACGAGGCCATTCAGCATTCCATGGATCTGTATGCTACTTAYGTCGTYGAGGGCCTG	response to cadmium ion	inorganic diphosphatase activity	cytoplasm
Sce_Assembly02	c15140_554	c15140	554	TGAGCTTTATGCATGTTCATGTGCAAACATTCATATACTAAAGCTTGCAGCAAGCACAC[A/G]CACATATACATCGGCAGCGGCTGATTGTTAATCATCATATTTGTCATTCGTTAACTAGAG	-	-	-
Sce_Assembly02	c15144_210	c15144	210	CATTTTGATCTCAAGCCAAGCACATCAATGGACTATAACCTTGTAATAGAGCTTCCTCT[A/C]CATGCTAGATATCCACCTCTTGATGCCAGCGGTTACGCAACGGTTGAGTTCGGCAGCCCA	-	-	-
Sce_Assembly02	c15159_1528	c15159	1528	CCTTACCCGAACGGGCACGCCAAGAAGAAGCTGCTCACCAGCTTGGTGAACGGATGCTA[T/C]GCAAATGGCAACGGCATCCACATCTAACTGAGCAGCCGCAGCATCGCGCACCATTAGTTT	response to cadmium ion	CTP synthase activity	-
Sce_Assembly02	c1516_490	c1516	490	GGGATCGGGYTGAGATACGACTGGGGTAAGTTCTATGCGTCCACCTCGTTCTATGACCC[A/G]GCGAAGAAGCGACGCGTGCTGATGGGGTACGTCGGCGAGGTCGACTCCAAGCGGGCTGAT	carbohydrate metabolic process	hydrolase activity, acting on glycosyl bonds	-
Sce_Assembly02	c15160_1153	c15160	1153	TTTGGKGTACTTATTTCTCTGTTTCGAGCTGAGAATTTGGAAATTCGAAATGCAACACG[A/G]GATGCTCTACTGCGAATTAATGTTCATGCCTCCACTTTTGTGAAATTTATTGAATTGGTT	-	-	-
Sce_Assembly02	c15164_697	c15164	697	TTTTTCTCAAGTTTGTTTGAGAACTCTAAAAGCACATTGATGGCTTATTTATGTAGAAA[T/G]TTTATGATGGTAACGGTTGAGWTTGATCTAGTATTAATCTTACCCCCTGGAGGTAAGATG	oxidation reduction	dihydrokaempferol 4-reductase activity	-
Sce_Assembly02	c15181_311	c15181	311	TGGAGCCTGCGGCGTTCGCATCTGGGTGAGGATGAAATGGAGTGCAAGCAACTGAAGGG[T/C]CGGTGTTGTGCTGATGYTCAAGTGTATGTATGTAAGGGATGGCAATTGGTAATCTAATGT	-	-	-
Sce_Assembly02	c15182_528	c15182	528	ATTGGCAAATCTGGAGCATATTTATTGGTTATGTTTCATGCAAATTTGTACCATAAGCA[T/C]GTTTAGGGAGAGCTATATCATTTTCACCTTTCCTATTACCCCATGTTATAAATGGAACC	-	-	-
Sce_Assembly02	c15186_906	c15186	906	TTCCAGAGCTACTACACCAGACGGTCCAGATAGAKGCACAGAGGTTTCTGAAACAGAGT[T/C]ATGCAACACTAGCAACACCAGCATTGCTGTGTCTGAAGGAGATCTGCTGCAACCTGGGAG	-	-	-
Sce_Assembly02	c15188_186	c15188	186	GCCTCTCTTCCATAACGTAAAATGATTACGATGAGGATGCAAAGCCGGAGCTATCATGC[A/G]AAYATAATGCTTCATGGTGGATTAATTCGGAGAACAAAACGAAAACGAACGGAGAGGATT	-	lyase activity	-
Sce_Assembly02	c15189_244	c15189	244	CGGCACTGGAAACAAGATATTCCTTCTTTAGCAGCAGAAGCCTCTAAAGAGCACTCTAA[T/C]GTGGCCTACATTGTCACTGCTCCTCTTGGATTGCATGAGCTTATGGTGGATATTATGAAC	-	sirohydrochlorin cobaltochelatase activity	-
Sce_Assembly02	c15193_272	c15193	272	GGGATTGTACGTACGTACTATACATACGTTGATTTTCACAGAGAAGACGCGCAGTGCAG[T/C]CGTAGAGCTCGTACACGAGAACATTGTTGTGTAGTACCGTAGTAGTAATTGAACACCTGT	-	-	-
Sce_Assembly02	c15196_977	c15196	977	TCTGAGTTTGCAGTACATGAAGATCATCCATACCACAGTTCCTGCTACAAGGAGATCTT[T/C]CATCCAAAATGTGATGTTTGCAAGAACTTTATTCGAACAAGYAAAAATGGTTTCATTGAA	-	-	-
Sce_Assembly02	c15197_462	c15197	462	CTCACGTTGAACCCCAAAGCCTAATACAAGGTTTGGTGTTGCTAGCTTCATCACCTTGC[T/C]GGTACAGAAGGTCATGATTAACATCAAGCCATACACGGTGATGTTACTGAAATTACTTTA	-	-	-
Sce_Assembly02	c15200_1339	c15200	1339	GCAGAGAGAATTGTTGGCTGCAGCGCGGATGAGCTTGATCGGATCAGGAAAGAGGAGGG[T/C]GATGACATGTTCCAGCTCAAGCTGAAGGAAGCCACCTGGATTCCCCACTTGTTCCGTGTC	D- replication	D- binding	nucleus
Sce_Assembly02	c15208_397	c15208	397	CAACGGTTGAGAAATACTATGACCGTTCTGCGGACACTCGCTGACTTGTTTTATGTGCT[A/C]AACATTGCGATCAAGTTCCATACCGCATATGTWGACCCAAAGTCCAGAGTCCTTGGGAAA	transport	-	-
Sce_Assembly02	c15208_593	c15208	593	CCATACCACTTCCACAGGTGACTGTTTGGCTAATCATRCCTGGGATAAAACGCGCGGA[T/C]TATAACATCCAAAACACTACGTATGCTCTTATTATTTTGGTTCAGTATGTCTTAAGGATG	transport	-	-
Sce_Assembly02	c1521_455	c1521	455	CCCACTGCAGACTAGAGAAAAATTGTATTTGCTGGCTGTTGGGCACTACAGAAATGGTA[A/G]CTATGTAAGGAGCCGGCAACTTGC-GGA-CCGTTGTTTGGAGATTCAACCAGATTGGAGG	-	-	chloroplast
Sce_Assembly02	c15214_743	c15214	743	TTATATGAGACTGGAACCAAGGTGCCTTCAGAAGAGTTCGTCAACAGTAAGTTGACACC[A/G]AAGCTTACTCGGCARATGCAGGATGTTCTTGCACTCTGCAGTGGCAGTTTACCTTCTTGG	cellular protein metabolic process	ligase activity	-
Sce_Assembly02	c15226_508	c15226	508	GAACCAAATGGAAAATTTACAAACCGTAGGTAATGGTGAATCTCATCCAGAAGTACTAC[A/C]TAATAATAAAAGAAAGAGAGTTCATGCCAATGGACCTGATGCAGAACACATAGTGGTCAA	-	-	-
Sce_Assembly02	c15226_636	c15226	636	ATACATCAATGAATAAAACTAACCCACATCAGCATGGCGCACACGAAGATAATGACATT[A/C]TGTCAGGAAAACAGAAGCATCATCTTGAAAATGAGGGTTGCAATAAATTCTCAGATCAAG	-	-	-
Sce_Assembly02	c15228_684	c15228	684	GGAAATCCTTTGCGCCATCCATTTACTTGGAAACAGCTATCCATCTCTTCTGTACCGTG[C/G]TCTTTATGGTCCTATTTCTGTGATGCACAGACCCAAGGCTCTGGGTTTGCCATATTGGGT	-	-	-
Sce_Assembly02	c1523_1720	c1523	1720	ATTGACATGTTAAGTTATAGATCTGGTGAAGTCAGTTACTTGTAGTAGCTGTTAGTGTT[A/G]GTTCTACCGTCTCTGTTGAGAACCAGCAACGCTATTTGTCATGAGAAATCAAGCGAATGA	cellular process	dipeptidase activity	-
Sce_Assembly02	c15242_411	c15242	411	CAAAAGATCACTGAGATCCCAGATGATCTGAAAGCAATCTACAAGACTGTTTGGGAGAT[A/C]AAACAGAAAACTGTTGTTGACATGGYCGTCGACCGTGGCTGCTACATCGATCAAAGTCAG	response to cadmium ion	ATP binding	ribonucleoside-diphosphate reductase complex
Sce_Assembly02	c15242_510	c15242	510	TGCTACATCGATCAAAGTCAGAGCCTCAATATCCAYATGGATCAAGCAAACTCTGGGAA[A/G]CTAACTTCCCTGCACTTCCACGCTTGGTCCAAGGGCCTGAAAACCGGGATGTACTATCTG	response to cadmium ion	ATP binding	ribonucleoside-diphosphate reductase complex
Sce_Assembly02	c15252_570	c15252	570	GGTAACTTATACTATCAATGTTAACTGCTAATGCTATGAGGAAAAGTTTGTTTTCGTTC[A/G]TATACCGGTTATAATCTTCAAAGAGGTATTTTTCCTTTCTAGTTCTATGAGTGSCATATA	-	metal ion binding	cytoplasmic membrane-bounded vesicle
Sce_Assembly02	c15269_296	c15269	296	AAAAGAGGCACACACATTCATTCAGATTTCTCATATAAGCCTGGGGACTGGCTAGTATT[T/C]GGGTCCGAGACAAAAGGGCTACCGGAGTCCGCCCTGGAAGACTGCTCCGGAGAAGCCCTG	R- processing	R- methyltransferase activity	-
Sce_Assembly02	c15269_404	c15269	404	GGAGAAGCCCTGGGTGGTGGAACCATCCGAATTCCGATGGTGGAAACCTATGTCCGGTG[T/C]CTGAACCTCTCGGTGAGCGTYGGAGTAGCGCTGTACGAAGCGGCGAGGCAGCTGAACTAC	R- processing	R- methyltransferase activity	-
Sce_Assembly02	c15281_199	c15281	199	CAGCAAATCACAGGTGGATGGGGAGAGACTTATCTTTCTAGTGAAACTGATAGTTATGT[A/G]GATGCTACTGGTCCTCATGCAGTGAACACATCATGGGCAATGTTRGCTTTAATTTATGCT	-	-	-
Sce_Assembly02	c15281_244	c15281	244	ACTGATAGTTATGTRGATGCTACTGGTCCTCATGCAGTGAACACATCATGGGCAATGTT[A/G]GCTTTAATTTATGCTGGACAGGTTGAGCGTGATCCCACACCACTATATTATGCTGCAAAA	-	-	-
Sce_Assembly02	c15295_549	c15295	549	GTGCGTGCTGAGGGAGAAAGTGAGTCTGCACGGCTCATTTCTGAGGCCACCGCCATCGC[A/T]GGGACAGGGCTGATCGAGCTCAGGAGGATCGAGGCTGCCAAGGAGATCGCCGCGGAGCTG	-	-	cytoplasmic membrane-bounded vesicle
Sce_Assembly02	c15298_332	c15298	332	GGGAATAATGTGCCGAAAGAAGGTGAAGGAATCAGCCAAGCAGTGAAACTGGAGCCCGG[T/C]AAAGAGAAGTCTTCCAGTGRCAATCAAGAGTTGAATCGTAAACATTCCAAAGGAGACAAG	-	-	-
Sce_Assembly02	c1531_201	c1531	201	GGGAAAATGTCTACCGCTGAGGCAACCCGTGAGGAGAATGTGTACATGGCCAAGCTCGC[T/C]GAGCAGGCTGAGCGTTAYGAGGAAATGGTCGAATTCATGGAGAAGGTGGCAAAGACCGCT	activation of tryptophan 5-monooxyge-se activity	protein domain specific binding	cytoplasm
Sce_Assembly02	c15316_657	c15316	657	GGAAAGATTTCATCAGAAAATACAGACAGAAGCTCACAAATGATCCACATGTGTATGCA[A/G]TTGCTGATATAGCTTTTAATGAAATGCTAAGAGATGGCATAAACCAATCTATAATNATAA	-	-	plasma membrane
Sce_Assembly02	c15319_271	c15319	271	TCAGTTGACCCGAAGAGAAGGCGCAAAAAAGCCTCGTAAGAAGGCTGCTGGCACCAATG[T/C]AACTGATCCTGAGAGGCCTCTTTCGGAGCAGCGAGCTGGCAGTGTGAAGGCTGCAAAGAA	-	-	-
Sce_Assembly02	c15324_337	c15324	337	GTTCTTTGAGCCAGCTGCTGGTTAGCTTGTCTATCCATCAGCCAAGAAACCCAATAAAA[T/C]GCGTGTGCTGCTCCTGCAYGATCTACACGAGAAGTACCCTGCGTGGCGCGTGCCCCTTTC	regulation of transcription, D--dependent	sequence-specific D- binding	nucleus
Sce_Assembly02	c15324_356	c15324	356	GGTTAGCTTGTCTATCCATCAGCCAAGAAACCCAATAAAAYGCGTGTGCTGCTCCTGCA[T/C]GATCTACACGAGAAGTACCCTGCGTGGCGCGTGCCCCTTTCACTATTATTACTTGTTGTT	regulation of transcription, D--dependent	sequence-specific D- binding	nucleus
Sce_Assembly02	c15326_825	c15326	825	AAGGAGGTATCAGAGCTTCAGATGCAAGAACCTATTTTAACTCCAGAGGTCGCAGAGTT[A/G]GGCCTAAGAGTGGAGATCGACAAGAAAACGGGTCATCCAAAACTGGTCAATTCCTCCTGA	-	-	-
Sce_Assembly02	c15337_258	c15337	258	CCGGAGACCA-GGGGCCGGAACCTTGAGGACATGGAGCAGCTCTTCCGCACAAAGTGAT[C/G]AATCGACCAACCTGTGCTCACATTGATATTGTATACTTCTATAATTGTCAACTTGTGATT	-	-	membrane
Sce_Assembly02	c15346_651	c15346	651	AACATGGTAATATCACTAGCTGATCAGCCTTCCACAAGGTTGCTCAAGCACATTATCCG[A/G]TGTTACCTCAGGCTGTCAGATAACCCCWGGGCCTGTGTTGCACTGCATAATTGCCTCCCT	-	-	plastid
Sce_Assembly02	c15349_317	c15349	317	CACAAGAAGAGTTATTGGAAAAAGTTATTGAGAAAAGTGATGTCTTGGAGCAGAAATC[A/C]GAAGAAAGTGCTGAGGAGCCTTTGCTCCCTGAGGTGAAGGAGGAGAGAACCAGGAGGAGY	-	-	-
Sce_Assembly02	c1536_669	c1536	669	CTCGTGGAGGCGATTAAATTTGCCAATGCATGTGGAGCAATCACCACCACAAAGAAAGG[T/C]GCAATCCCTTCAYTGCCCACAGAAATTGAGGTCTTGCAGCTGATGGAGAATGCGTAGATG	D-ribose metabolic process	riboki-se activity	cytoplasmic membrane-bounded vesicle
Sce_Assembly02	c1536_770	c1536	770	GATGGAGAATGCGTAGATGGTTATGATTTTCACTAGCTTCGAATTCTGCAAGTTGTATT[C/G]CGCTGATGGAGAATATTCAGTTSTAGTGGATGATATCTTGACTCTTGTACCAGCCATAAA	D-ribose metabolic process	riboki-se activity	cytoplasmic membrane-bounded vesicle
Sce_Assembly02	c15367_860	c15367	860	CAGGTCCTGCATCCCGAGAATCAACCCTTACTTGATGCAAACCAACTAGGAAAGGAAGC[T/G]TTGTCTGGCAATGGCCTGCCCCCTGTTGACSTGGGAGCTCTAGTTTCTGTAAATATCGGC	-	-	-
Sce_Assembly02	c15394_1003	c15394	1003	ACAATTGCACACCACCTGACTTGAACCTCCCATCGATTGCCATTCCTGGCCTCAAGACA[T/C]CTGTGACGGTTGTGCGCACTGTTACCAATGTTGGCCAGCCGAATGCGGTGTACAAGGCAT	-	-	-
Sce_Assembly02	c15394_1095	c15394	1095	GGCCAGCCGAATGCGGTGTACAAGGCATTCTTGGAGCCTCCACCTGGCGTCAAGATGGC[T/G]GTGGAGCCAGCAGTGCTGGTGTTCAGCAATGCAAGGAAGGTGCAGAGTTTCAAGGTGACT	-	-	-
Sce_Assembly02	c15394_854	c15394	854	GGAAATCGTGCAAAGATCGCCGACCCATTTGATTACGGAGCAGGGTCTGTTAATCCAAC[A/C]AAGGCAGCTGATCCAGGCCTGATATATGACATCAGTGCGTCAGATTACCGC-AAGTTTTT	-	-	-
Sce_Assembly02	c1540_1639	c1540	1639	AGTGCAAGTTCATTGCCCAGTGCTTTGTATATGGCGATAGCTTTAATTCTTCCYTAGTT[T/G]CCATTGTAGCAGTTGAGCCAGAGGTGTTGAAGAGTTGGGCTGCATTAGAAGGAATCCAGT	metabolic process	long-chain-fatty-acid-CoA ligase activity	-
Sce_Assembly02	c15400_619	c15400	619	CACGGGGTGAGTCCCCGGTCGACGATGCTCTTTATCTGTGCCCAAGATCTCGCCTCTCG[T/C]GGCGGGCTACAGCTGTGTTGACTCACAAAGATACTGTGATGGTACTCCTCCGGGACCGGT	-	-	-
Sce_Assembly02	c15406_380	c15406	380	AGTGGTTCAAAAATACAAGGTGTGCTGCTCTCAGAGATCGGAAGGCTGAAGGAAATAGT[C/G]GTGTTGCTGGTCCCAGCAAAAGATCGGGACTGAGTGCAGGGNAATCTGGAAGTTCAGCCA	-	binding	-
Sce_Assembly02	c1541_1403	c1541	1403	GGTAATAAAACTAGCTCCTATAGTTTATCCTTACGCAATCATACTGAACTGTGAAATGC[A/C]MGTCGACAGCAGCCGGTGTGGGAGGACTCCGATCTTTTTGTATCTATAAGGCTTTTTG-G	-	-	cytoplasmic membrane-bounded vesicle
Sce_Assembly02	c1541_638	c1541	638	CTACAGCAGGATACCTCCCCACACAGATTTGAATCYATGGGCAATTCAGATAATTTGCT[A/G]CTGGAGAACTGTATGCCAAGTGCTCAAACTTTTGACAGCTCTTCATCAACCCGGAATTCT	-	-	cytoplasmic membrane-bounded vesicle
Sce_Assembly02	c15413_428	c15413	428	TTGYTGGTCGCCTGCCGTGATATAGCTCGTGGTGAGAAGCTGTACTACGACTACAACGG[A/G]CATGAGTATGCGTACCCAACGCATCATTTCGTCTAACAACCCCAATAGCTCTGACCTGCC	-	zinc ion binding	plastid
Sce_Assembly02	c15413_517	c15413	517	CGTCTAACAACCCCAATAGCTCTGACCTGCCCAGCATCAAGGAGTCTGGGCGATTAATG[C/G]CGGCACTTTCAGCATTGCSGCTGAAATCCAGTAACTTATATACAGTTCAATTGCCAGAAG	-	zinc ion binding	plastid
Sce_Assembly02	c15413_536	c15413	536	CTCTGACCTGCCCAGCATCAAGGAGTCTGGGCGATTAATGSCGGCACTTTCAGCATTGC[C/G]GCTGAAATCCAGTAACTTATATACAGTTCAATTGCCAGAAGAGGTCCCCTATGGCGAACA	-	zinc ion binding	plastid
Sce_Assembly02	c15414_291	c15414	291	CAACCTGTTTCATGTCAAGTGGCTCCAAAGCTTTTTTTATCTCCTCAAAATAACCAGAG[A/G]CTCTTTGGTAAAAGCGATGAATTGTTGCCAGGTAGACCGTTGGAGTCACCGTCCCTTATG	-	-	-
Sce_Assembly02	c15414_770	c15414	770	TGGAAAGACCCATGGTGTCACCAACAACACCGTTTTCTGAAGGAAGAGAACTTGCCACT[T/G]CATTATCTCCATTTCAGCATGCGCAGAGGGCTCGGCATTTTCTCACCAGACCACCAAGG	-	-	-
Sce_Assembly02	c15418_93	c15418	93	CGCAACAAACTGGTCGAGACCCCTAAATTCCGGCTCCAGGTCTTCCAGGAAGGGGAGCT[T/C]CTTATAAACATTAAGAATCACGATCTGGTTCCCGAGCACGTGCTCCTCACACAGGAGCAG	transcription	D--directed R- polymerase activity	nucleus
Sce_Assembly02	c15423_103	c15423	103	TCTGGGACGAGCTTCCTCAAAACTTGCTTCAATGGAGTTAACGCCCTCTCAGGGGTYGG[A/G]ATATTATCGATTCCTTATGCATTGTCTCAAGGAGGATGGCTGAGCGTACTTATGTTCACA	-	-	-
Sce_Assembly02	c15424_216	c15424	216	GCCATTATTCCTGATGGAAGAAGCCTTTCACTTTTGTTTCGAGTCAATGGTCTATATGC[A/C]TTTCACTATTAAATCACAAGCTTTTTTCAACTACTCRTTTGGGTCCATATGCTTGAATAT	-	-	-
Sce_Assembly02	c15426_307	c15426	307	TYAACTGTTTACACCACTGCAAAACTGACTGGCTCAGAGAAGTCAGACTCGAAATCAAG[T/C]ATTCATATGATACATTCTTTTGAGTAACAGAGTAAGTAAGCCTTGTTGTTACAAGGTGTG	-	-	mitochondrion
Sce_Assembly02	c15434_1057	c15434	1057	AAGAAAGACAAGATGGAGCCGTATGCTTACTGGCCTCTGGATCGTAAGCTGCTCAACCG[A/C]AGGTCGGATCGCAAGCAGTCCGCACGCAAGGGAATGGCCAGTGTCATGAAGATGGCGAAG	-	-	-
Sce_Assembly02	c15434_594	c15434	594	GATGTTTTCTGATTTTGGAAGTGACGATGAAGACTCGAATGGTCCCTTTTCCAAGCAGY[A/G]TACTGTTGCTTCTCGTAATGAATCAAAAGCTTCAACACGGTCGAACCGAAAGCGTCAAGA	-	-	-
Sce_Assembly02	c15439_539	c15439	539	CATCCTTTTTGCCTGAACCTGCTGTGCACTCATATGAGCTGGGCTACATCAGCTGATA[A/G]CATCTAAATGCGCCATACATGGGGCTGCACGAACCTGTTTGTAATGGGGTCAGCTGAGGA	R- processing	R- binding	-
Sce_Assembly02	c1544_1505	c1544	1505	GGAACACTCTGTTTGTGGCTTGCCGTGTTTCCCTTTTCAGTTTTGGGGAGCTTTTACAA[A/C]TTCCGAWTTTTCTCGCATCTCCAGGGTGCTGGAACAAACCCCaTGTTTGTACCGACCCC	glutathione biosynthetic process	glutamate-cysteine ligase activity	chloroplast
Sce_Assembly02	c1544_1579	c1544	1579	GCATCTCCAGGGTGCTGGAACAAACCCC-TGTTTGTACCGA-CCCCTTCTTCATCTTTC[C/G]CTGATGAACGTCTTGTATTCAGAATAAATCCATCTCGTGTGATGATGGAGGGAACTTAAT	glutathione biosynthetic process	glutamate-cysteine ligase activity	chloroplast
Sce_Assembly02	c15445_443	c15445	443	TGTTAGGgtGTGCCACTGCGAACTTGCCATCCTCCTTCCTTGGCATCCAGAGATGCATT[T/G]CAGCTTAAGATGTCTGCTCTTGCAGTTCCTCGGAGGAGTATGGAAATTTAAGGTCTGGAT	-	-	-
Sce_Assembly02	c15445_532	c15445	532	TCGGAGGAGTATGGAAATTTAAGGTCTGGATGGTCTACAGGATTGTTTGGTGGTTGAAT[T/G]AATGCTTAAACACCACCGTTGAAGGATAACATCAGAGGGAGAGAAWTTTTCACTTTCCCT	-	-	-
Sce_Assembly02	c1546_364	c1546	364	GCTTGGTGTATCTCTGCCCGGCCGAGCACATCCCTCCAAAAATCGAGGTGGACCTGAC[A/G]AATGTTGACATTGGGGATAGAGTGTTAATGCAGGACATCCCTGTGCACCCGTCGCTCAAG	-	-	cytoplasmic part
Sce_Assembly02	c1546_505	c1546	505	ATGCCCATCTGCAAGGTCCTGTCCTCCAAGCCAGCCGAGTAGGAACCCCGTGCGACCAC[T/C]TAGAGCTGGAGACACCTACCTACCATAGGTGGTACGTCGGCCTAAGAATTTAATCCCTCT	-	-	cytoplasmic part
Sce_Assembly02	c15483_749	c15483	749	TTCATCTGTGCATGAAGTGTTCAAAAGGATGAAGGACACAGTTTTCAAATGATAGCGGG[A/C]AAACCACAAAGCTTTACTGTTGGCGCATTTATATATTTGAAAGGTCTGCCATGTATCCTA	-	-	-
Sce_Assembly02	c15490_790	c15490	790	GCAGCGWTGAAATGGATGCCATGGTGTAACATGACATGAGCTTCAGTTCTTAACATAAT[A/G]TTACTAGGCGGTAGTACTAACTAAAAACCCATGGAATCGGGGACGAGCTGTTTAGCCCTG	-	-	-
Sce_Assembly02	c15491_248	c15491	248	GAGGGAGGAGATTTACAACATAAGGATGAAACGTGGTCGGAGTGCGCGAGACATGGCCT[C/G]GCAGTGAAGCCAAGGAAAGGCGATGCGCTACTGTTCTTCAGTCTCCATGTTAACGCGACA	-	oxidoreductase activity	-
Sce_Assembly02	c15491_329	c15491	329	GATGCGCTACTGTTCTTCAGTCTCCATGTTAACGCGACAACAGATCCGAGCAGTCTTCA[T/C]GCGAGCTGCCCAGTAGTCGAGGGCGAGAAGTGGTCTGCCACAAAATGGATCCATGTCCGG	-	oxidoreductase activity	-
Sce_Assembly02	c15491_422	c15491	422	TCTGCCACAAAATGGATCCATGTCCGGTCATTCGACAACCCTCCAGCTGTTATGACGGA[T/C]GCACCGTGTTCTGATGACAATGAGCAATGCCCTAGATGGGCTGCTCTTGGGGAGTGTTAT	-	oxidoreductase activity	-
Sce_Assembly02	c15493_718	c15493	718	CTTTAGTGCTGAAATCGTCCAAATCAGATTTTTGCAGAGCTACATCTCAAGAACAATGC[A/T]CTTCTCTTCTTGATAGCATTTTGCAAGGAGAACTTCCTTGTGATATTGAGAAATCRACCC	-	-	-
Sce_Assembly02	c15493_774	c15493	774	TGCWCTTCTCTTCTTGATAGCATTTTGCAAGGAGAACTTCCTTGTGATATTGAGAAATC[A/G]ACCCAAACTTACGATATTTTAGCACTATTGCGTGTATTGGAGGGATTGAATCAGCTATCT	-	-	-
Sce_Assembly02	c15501_1521	c15501	1521	GATCAGAAGCTCAGCAACGACCTCAACAAGATCAACAAGATCCTGGCGAGGAAGAAGGG[T/C]GATAAAGATGGAGGCGAAGGGCATTACGACGACGATATACCCAGCGGGAAGAAACAGCGA	-	-	nucleus
Sce_Assembly02	c15501_594	c15501	594	GAAGAAGAAGAAAAAAGAGAGGGATACAAAAGGGAAGAATAATTTGGCAGGCGGTGT[C/G]TACAATGAGGTAGTAAGACCTGCCCAAAGCGATGGTTCTGTTCAGAAACACCAGTCAGAA	-	-	nucleus
Sce_Assembly02	c15505_644	c15505	644	GCTGCTCGATGGCGAGAAGGAAGACGATGGTGGTTCCAGTGAGCCGCGTAGACAGAGCG[T/C]GGGGCGGAGAAAACACCAGAAAGGCGGCAAGAGGAAGCGGCATTAATTCAGACCTGACAC	-	-	-
Sce_Assembly02	c15508_1012	c15508	1012	CGATTTTCATTGCCCAGTACAACAAGGCATACAAGAACGTCAGACCTGCTGATTCTGG[A/G]GTTTCTGATATTGACGTTGATTTCTCAAACTGCTCACAATTGCAGCCTCTGGCACGGCTT	vesicle-mediated transport	-	-
Sce_Assembly02	c15508_908	c15508	908	TTTGTTGACCCAGATGTGGTATTGACGATACTTGTACACCAGGTTATTTTGGCTTCTT[T/C]AAGTGATGTGGTAGAAGCAAGGCTATGGCTCCATGATTGGTTGGCGATTTTCATTGCCCA	vesicle-mediated transport	-	-
Sce_Assembly02	c15515_535	c15515	535	GAGCCGCAGTTGTTGATTGCGCCTTTCATCAGGCGACGCCGCCTCAGAAAAGAAGTTTG[T/C]TGTTGGAATTGTACTCCACCGAGCTTCAGCTGTTCAAGGACTTGACTGAACAAAAATCAT	-	-	nucleolus
Sce_Assembly02	c15527_1420	c15527	1420	TGTATGTATCTGCCATTTGCTTGGACTTGGTTGTAGCTGCTCGGAAGTTTAGTGCTTTG[T/G]GTCCGTAATGGTGTAATGTTTCATATTTGAGTTCCATGGAAGGTCTGCAATGGAGCTGCC	-	-	-
Sce_Assembly02	c15527_891	c15527	891	TTTGCTGAAGTCAGAGAAATTGAAGGAGAAAATGACGAATATGTGCTCGATTGTTTATG[T/C]ATGGTTAGACCTACTGACAATGGCCAATGCTATGGTTGTATGAGTTATGGAAATGCTGAT	-	-	-
Sce_Assembly02	c1553_1221	c1553	1221	GTAGCTGCTTGGTAGCTACCCTGGCCTGTATTTGTAGATCACTTCAACTCGATCTAAGT[A/G]CTGCTCCTACCATTTACAAGTCAGTCAATCACAGCAGCATATATTTATCATGGCATTGTT	metabolic process	4-nitrophenylphosphatase activity	chloroplast
Sce_Assembly02	c15530_420	c15530	420	CCCCACCAGCCATCAAATATTAGCCTTCGCTCTCAAAAGTTGTTCTGCTTCTTGATGGT[A/G]GTCGATGAGGTGTCCCTTGACTTCATTGAACAGAATGTCACTGTCAAAGTTGACAGTGCA	-	-	-
Sce_Assembly02	c1554_364	c1554	364	GATGCTGTTCTCAAGGGACCTGGCAAACTCAGACTAGTTTTCGAGGGAAAAGATGAGAC[A/G]GTTGACCTCGAGGTTTTTAACTTCACTGGTGCTGGAGGAGTCGCCTTGGCTATGTACAAC	oxidation reduction	manganese ion binding	chloroplast
Sce_Assembly02	c15550_479	c15550	479	CTCCTGCTCCAAGACGGCGAGGTGACTACTCTGCTTCCCCACCAAGATCACATCACACA[C/G]AGTCTCCTAGGCGTCTGCCAAAAGGGCATGAAGAAGATAAGCGGAGATCCTATTCTCCTG	-	-	-
Sce_Assembly02	c15550_551	c15550	551	GTCTGCCAAAAGGGCATGAAGAAGATAAGCGGAGATCCTATTCTCCTGCTGGTAGAGGC[A/G]GCGGYGAGCGTGATGCTGATACTAATGGAAAGAGGTCACCACCATCTGACATTGACGGAT	-	-	-
Sce_Assembly02	c15550_556	c15550	556	CCAAAAGGGCATGAAGAAGATAAGCGGAGATCCTATTCTCCTGCTGGTAGAGGCRGCGG[T/C]GAGCGTGATGCTGATACTAATGGAAAGAGGTCACCACCATCTGACATTGACGGATCACCT	-	-	-
Sce_Assembly02	c15562_571	c15562	571	TCCTAGCGATTGAGCATGGTTGCACACGTAGATTGGAGATGGTTAGTTTGTGCTTATGC[T/C]GGACTGCTAAAAATATTGCTTTTTTCATAMTGTATTAAGGAGAGGGAATACTTTTCAAGT	-	protein ki-se activity	-
Sce_Assembly02	c15567_794	c15567	794	GCTCTGTTTGGGTTAGTAGACTGGGGAATTTTTCTGACACTAGGCTGAAGAACCAACCG[T/C]TTTGATGAACCTCCATCTATTCTTTCCTTCTTCCCATGGCTAAAATTTAACTCAAAAGTT	-	-	plastid
Sce_Assembly02	c15584_589	c15584	589	AAGTCTGACAAGGCACAAGGGTGGCCCAAAGTAAAGCGAAGCCACCAAGTGACAGTCAT[A/G]TATCATCACCAACAGGATTGTTGATTACAATATTACATGGAGGTCTCTGGAAGGAGCAG	-	-	cytosol
Sce_Assembly02	c15585_644	c15585	644	GGGTACCCTGTTACCCCTCTCGGATTCTGAGGAGGCACCGGAGGAGTAATCATCAGGAA[T/C]ATTGATCAGGTTTGCAAGATGGAGTCCTGGGGCTTGTGGCGTATTGCTTCTGAATCTTGG	-	-	-
Sce_Assembly02	c15591_261	c15591	261	CCGGGCGGTATTTCCAACATTTTCTACGAGAAGATGATAAGCGCGGCGGAGCAAGCTTC[T/C]TGGAGGGGGCCTTCATCGCCATTGCCTCCTCAGTTTTGTTYGCTGCTCCCTCCGAGAGGC	-	-	-
Sce_Assembly02	c15592_701	c15592	701	ATGAAGAAGAAAAATGGGAAGGAGAAAAGTATGAATATGATAAAGCTCCTGGGGCCGAC[A/C]GAACTTTCTTAAAATTTAAGAAACGGTTGGATGCATATCCTCAACAATGCTTTAGGTATT	-	-	-
Sce_Assembly02	c15620_660	c15620	660	AATGGAGTGACACGGGCCGGAAAGCACCCCAATGCCTTGTTGTCTTTCTCMAGTGGGCC[T/C]AGGTCTTGCATAGGGCAAAATTTTGCTATGATTGAGGCCAAAGCCGTGATCGCCATGATT	-	-	-
Sce_Assembly02	c15621_535	c15621	535	AAGATTGAGACACTGCAATCAGTACTTCAGTTACTCAAGAAATCCTCAGATACTGGCAC[A/G]CGCAAAGAAAGTGCTGAAGAGAAGAAAGCCTTTTTGTCCAGGTTATATCTGGCTGATGCA	-	-	-
Sce_Assembly02	c15621_634	c15621	634	AGGTTATATCTGGCTGATGCATCAGTTGTTCCCAGAAAGGGTGATATAAAACCTCTCTC[T/C]GCCCTTGATGACAGCAAATCAACAAACAAACCTGCACCTGTGACTCAGACAATCAAAAT	-	-	-
Sce_Assembly02	c15624_530	c15624	530	ATCGATCCTGAATATTTCAGGTCTGGGAAATTCTCAGCCAAGTCTGATGTGTATAGCTT[C/G]GGCATCATGATTCTTGAGATCATAAGTCGAAATAAATGTCATCATATATCATCCAATGGA	-	-	-
Sce_Assembly02	c15636_131	c15636	131	GGAGCTTCTAAAGAAGTGTGGGAAGTTGAACAAGGATAAAGATAACATCCCATACACAG[A/G]AAGAGATTTCACCTCAGATGGTGATACTAAGTGGGGTTCTGGGGTGCACTATGGCCCTTC	-	-	-
Sce_Assembly02	c15643_131	c15643	131	TCGGCGACCAGGTGGAGTCGATCCGCTCGATRCAGGTCCGCCAGCTGCTCGCGCAGATC[A/G]TCAGCCTCGGTATGATTGTTACGTCGGCATTGATCATATGGAAGGGGTTGATGGTTGCGA	proteolysis	peptidase activity	membrane
Sce_Assembly02	c15647_155	c15647	155	GGTATCATCAGCCTGAAAAAGTTCTACTATTCTACAATCCTCACACCACTCCTCGTGAT[A/G]AGCTTAATCTTCGCCCACACTTGCCATGCACGCTTCTATCCTGCATTCGCCAAAACCCCT	-	-	cytoplasmic membrane-bounded vesicle
Sce_Assembly02	c15654_578	c15654	578	AGTGTGATTAAGCAAATGTCCGCTGATAGTGGCTGTGAAATCCGAGTTTCAAAGGAGAA[T/C]CTTCCTTTATGTGCTTTACTCAAAGATGAACTTTGTCAGATTAATGGAGAGCTTGACTCA	-	-	-
Sce_Assembly02	c15659_313	c15659	313	TTATGCTTGGTGATTATGCCGGTGACCGCATGCATGATGATGGTTTACCTAGCCCCTGT[T/G]ACAACCTTCGTTGTACGGTTGTTCAGTGTGCATTACAGCCGAAAGTGGACGTGTTTTCT	-	-	plastid
Sce_Assembly02	c15659_658	c15659	658	TTCAACTGGGCATTTCACATTATTGAGTTTATTCCAGTAGAGCGGAATTGGGAGGTTGA[T/C]GAACCACTAATCCGTAGAAGGCTTACTGAACTGAAGAACCCSAAGGATCCCCTTTGGCTC	-	-	plastid
Sce_Assembly02	c15659_700	c15659	700	CGGAATTGGGAGGTTGAYGAACCACTAATCCGTAGAAGGCTTACTGAACTGAAGAACCC[C/G]AAGGATCCCCTTTGGCTCGCAGTTTTTCCAGAAGGCACTGATTATACTGAGAAGAAATGC	-	-	plastid
Sce_Assembly02	c15665_399	c15665	399	ATCATGGGACGAGGTCGTGTGGGTTCCTATTACTTTCTAGCCAGTCAGTTGGTCATCAG[T/G]GAGTGCAGTGGTGCTGCTGTCAAATGTAGTTGTCCCTTTTMTCTCTTGGTTTGCTTTGTG	-	-	-
Sce_Assembly02	c1569_1111	c1569	1111	GGCCCTGTTGACACAAAGTTGGAGGATGAGGTTGCTGTGAAGATACAAAGAAGCATGAA[T/C]GATATTCTCTTACGGGCCGTAACTCTCCTGGCAATCACTGCTTTGAGGTTTGCATGACCT	-	-	-
Sce_Assembly02	c15696_1032	c15696	1032	TCTTGACAAGGTCTTCAGCAAATTCAGTGGAGAGAAAGAATCGCCATCCACTAGAGCTG[A/C]CATTGGTATGGAACCTGTTGAGAGGCTACCCTCACTCGCATCTATTTTTTCTGATAACAT	-	-	-
Sce_Assembly02	c15709_299	c15709	299	AACGGCAAGGTACTTAATGGGCGAGTTATATATGTCGACATTGCAAAGGCTAAACAGGA[A/C]CGTGCTGCAGACGTAGTTCCAATAGCAAGAGGCCCTCCTAATCCAGTCGGCAACACCTGA	-	-	mitochondrion
Sce_Assembly02	c1571_1132	c1571	1132	GGTGCCGTGATTTCTGGTGACCGTGAGCGATGCCAGAGATTAGCYGAGGAGATCGACGC[T/G]GGATGCATTTGGGTGAACTGCTCGCAGCCTTGCTTCTGCCAAGCTCCGTGGGGCGGGAAC	oxidation reduction	oxidoreductase activity	cell wall
Sce_Assembly02	c15714_1064	c15714	1064	ATCCCCGAGTATTATGCGGTTGGGTTACATGTCCTGTAGGCGAAACAGGATCACTGCCT[A/G]CGAAAATAGGYGTACGGCTTGTGTGATGTACAACTGTTCCTTTTGGTCTGAGAAGTTTGG	-	-	-
Sce_Assembly02	c15714_1075	c15714	1075	TTATGCGGTTGGGTTACATGTCCTGTAGGCGAAACAGGATCACTGCCTRCGAAAATAGG[T/C]GTACGGCTTGTGTGATGTACAACTGTTCCTTTTGGTCTGAGAAGTTTGGTCGATACTTCC	-	-	-
Sce_Assembly02	c15717_648	c15717	648	CTCTCAATGCTGAACAGAAGCTGAGCACTCTTGAATCGCTCGTGCAGTACAGTGTCAAG[T/C]TGCAGTCAATGGTCATCCGAATCTCACAGATGAAGAATTGCCATGATGCTGCTGACGATT	-	-	-
Sce_Assembly02	c15725_1914	c15725	1914	TTTCAGGGCTCCATCACTATGCACATGAGGATGGYCCGTACAGGGTCAGGGCAGGGGAA[T/C]TGTACGATGAGCTAAGATCGAACCTGATCCGGAACATCGTGGGGAACTACCAGGAAACCG	metabolic process	hydrolase activity, acting on glycosyl bonds	cytoplasmic membrane-bounded vesicle
Sce_Assembly02	c15729_1159	c15729	1159	ACAGTTTTGGGTGGACACCCGGTTGACTAAATTCTTCAATACATATATACATCAAAAGG[T/C]ACCAACAGGCTTTCCATAACGTGCTTTCCAGGACTACTCACTCAGTCTCACCTCGCAAAG	-	hydrolase activity	plastid
Sce_Assembly02	c15741_906	c15741	906	TTGCTGGTAAAAGAGGTCCATCCGAAGTATTAGATAAGCGACCTTCTGAACATGCTTTG[T/G]ACTTAGCTGGAGCCGCTTCTAGTGATGTTCCGACCACAGCCATAGCTTCAAGTTCTTCAA	-	-	-
Sce_Assembly02	c15744_1287	c15744	1287	ACGATCTCACCTATTCAARGCCCCAACAGCCCAAATATGCTAGTTCAAGATTGCAAGAA[A/G]ACTGGCTATATAGGTTTTCCTATTCATGTTCATGGCGGTTTTGATGAGCGAACTGACGAC	-	-	-
Sce_Assembly02	c15744_2152	c15744	2152	CACATAATGATTGGTCTGGAATGGGATCAAACGGCGTCGTTTTGGGCCAGGATCTGCCT[A/G]GCGGSGACGGGAGTCTTCTGAGCGTCCTGTCCCAGTACAAGCAGCAGGTATCTTCATGCC	-	-	-
Sce_Assembly02	c1576_136	c1576	136	AGGGTACTAGTGAAGACCAAGACTACTGAGGATAAAACTGCTGGAGGGATATTGCTTCC[A/G]ACAACAGCTCAGTCAAGACCACAAGCAGGGGAGGTTGTTGCAGTTGGAGAGGGRAGAAGC	protein folding	-	chloroplast envelope
Sce_Assembly02	c15770_578	c15770	578	TTCCCGTGGCAACAATTCCGATGTTGTTTCCATGCTGAATTCATATCGATTTCCACTTT[A/T]CACTAAACTCGTTTGTTCCGGTTTCTTTTAAGGATAAAAGTTTAAATCATATTACAATAC	-	-	cytoplasmic membrane-bounded vesicle
Sce_Assembly02	c15777_97	c15777	97	TCAAGGAAAAGCCATGGGTGTCTTGACGCTGGTTCATATCCTTGTCAGCTTTGCCGCCT[A/G]TGCCGAGGCCATACGGAGAGCCGACTTCCCTCCTGGTTTTACCTTTGGGACTGCTTCCTC	carbohydrate metabolic process	beta-glucosidase activity	apoplast
Sce_Assembly02	c1578_1606	c1578	1606	GAAAATCATTCTGAGCAGGAGGACCTTGAAATAGCAATCACAAAATTGCTGCTGCAGTC[A/G]TACTACAATATAGTCAGGAAAAATGTTGAGGATTTCGTACCAAAAGCAATCATGCATTTT	-	GTPase activity	plasma membrane
Sce_Assembly02	c1578_1843	c1578	1843	ATACGTGATACCCTTAAGGTTCTTCAGCAAGCCTACAAAACTCTGGACGAGATACCACT[T/C]GAAGCGGAGACAGTGGAGAGAGGCTATTCCCTGGATTCTGATGCRACKGGTCTACCACGG	-	GTPase activity	plasma membrane
Sce_Assembly02	c15784_730	c15784	730	ACCCTGATTGCAAGATAGAGTGGTTCCACTTTGGATGCGTGGGCTTGAAAGAGCAGCCG[A/C]GGGGAAAGTGGTATTGCCTGAGTTGCAGCGCATTCCAAAAGAGGCGCAAGGGCAGGTGAG	regulation of biological process	binding	-
Sce_Assembly02	c15801_434	c15801	434	GCMTGCCCACTTTGCAAGACCGYCGTCTCAAAACCATGAGATAGATCATACTCCTAGAT[A/C]CCTACGCCACACAGTTTCTTTTTTCTCTGGTATAATACATGTATTCATATCGTATCTGCA	-	-	-
Sce_Assembly02	c15808_511	c15808	511	GGTTCCCGTAAGTTTGTTTGTGGAAATGACAAGGACAGGATTGAACAACAACTCAAGCC[T/G]CGTGTGCTCTCTGAATATCTCGGAATGCCATTCACTTGCTGCCCCGCCTCCCCCATTCA	-	-	intracellular membrane-bounded organelle
Sce_Assembly02	c15816_434	c15816	434	TTTTTGGTGATGCTAGATAAGGCCTGCAAGGAAGTTGGGGCATCACAAAAGAAGGCGGC[A/G]AGTCAATCTCGGAGCARTGGCAGTTGTAACCCAGCTTCCCAGTTAAATCCCCAGGAGAAA	-	-	cytoplasmic membrane-bounded vesicle
Sce_Assembly02	c15839_567	c15839	567	GTACAGGAGTTTGAAGATTAAGTACATGTTAGTAATAAACATCCCACCAATTTGCACAG[C/G]TTGAAGAGGCATGTCACATGTGCGCCCCGTATTTYGACTAAAAAGATGGTATAAGCTGG	-	-	plastid
Sce_Assembly02	c15839_650	c15839	650	CGCCCCGTATTTCGACTAAAAAGATGGTATAAGCTGGTGCAAACAAGTTCTGTCATCTG[A/G]CAAACATAATCAGATGACTCACGCCACAACTCCTGTGTTGCACACTGATGAAGTTGTCGA	-	-	plastid
Sce_Assembly02	c15845_566	c15845	566	GCTTCTATAGAGACGTTAATGAATCATTTACAGGAAACAGCTCTTAATCATGTGAAAAC[T/C]GCTGGTCTCCTTGGAGATGGTTTTGGCGCTACGCCGGAGATGAGTAAACGGAACTTGATC	-	-	plastid
Sce_Assembly02	c15853_2049	c15853	2049	GTCACACCAATYGTTGAAGGTTATGGTGGTTGGGCATTTCGAGCGGAGATAGTCCCAAT[T/C]GAATCTGCATACCCAGGATATGGGGAGCTTGTCGTTCTACAGAACACTGACCATATAAAC	-	-	mitochondrion
Sce_Assembly02	c15853_2145	c15853	2145	CTACAGAACACTGACCATATAAACTCGTGTAAACCGGTGAACAAGAATGATCCTTCGTA[T/C]GCCGAGACTCTGGCATTTTTGGAGAAAAGCTTGAAATCCCGTGGCAAAAGAGCAGAATCC	-	-	mitochondrion
Sce_Assembly02	c15876_446	c15876	446	CATTTTGATCACTGGTCCAGATTTTAAAAGTAGGTTTCTCTCAGACTGGTCTCAGTCAA[A/G]TGAGAAAATTGGTGTGTCAACCGATGGACCAGCAACACCCTGGACTTGAATTATTGAGTA	-	ATP binding	-
Sce_Assembly02	c15876_590	c15876	590	CTCTGTGCTCAAACTGGCCGTAGGAACCAATGTCTCGGTTTCTCTCAGAGACTGGTCC[T/C]AGTTGAATGAGAACATTGGTGGGTCAAATCAACACCCTGAACGATGAACCATCACCTTTT	-	ATP binding	-
Sce_Assembly02	c15893_419	c15893	419	CATGAATTTCTTGAGAAAATTTGCTCACGCCATTCTAGTTTTGCTACTTGGAGTGCTGA[T/C]GTTATTGAAAGGAAAAAGTCTGCAGAAGAACGACAATGGCCTGAATTTTCTGGTAAAT	-	-	-
Sce_Assembly02	c15893_801	c15893	801	TTCTTATACTACATATTTGATCGGCATTGGACCAGACCAGATTCAGAATGGAGGTATCT[C/G]GTGGATGATTTTGCTGCTACATTTGGGATCTCCTGTAGAACGTTGCTCGAATGCCTAGTA	-	-	-
Sce_Assembly02	c15909_575	c15909	575	CCTGTATAGAAATGTGAACCAGAATAAAGTGTCATTGCTTCAAATGATATAACATACCA[A/G]AATGCCATTTCTTCATATCCCATCTCTCGAACAGAGGCATGTCGAATCCNTCCAGTAAGA	-	-	-
Sce_Assembly02	c1591_1063	c1591	1063	CAGTCCTATCTATCTCCGCATCTRTCTTCCATGCAAGCTGGACACAGCCACCTTGGAGG[A/G]CGCTCGAATATTCTTCCAAGCAGCCCTGCAAAGTTCTGCGACGAGTGCGGTTCGCCGTAT	-	-	-
Sce_Assembly02	c15924_743	c15924	743	CATAAGACCAGTCTCTGTGGAACTACCTCATGCAATTTACTCATCTAGTCATCAGAGAT[T/C]GAGTACTCGGRCTGCCAGGAGAACATCGAGCTCTCGTTTTGAGCAAAGCCCCCCACAGAC	-	zinc ion binding	-
Sce_Assembly02	c15924_923	c15924	923	CAGAGGTATTGCTAGTGCTGGAGAGGATTGAACAAGAAGCTGAGCTTACTTATGAGCAA[T/C]TGCGGGTACTGGAAACAAATCTGTTACTTGGTGCCTTCACCTCCCATGATCAGCATAGCG	-	zinc ion binding	-
Sce_Assembly02	c15932_1173	c15932	1173	TCATAATGTTGCTGATTCCAGTTATTCCATTTCGTTGTGTTGTAGTGTAACAATCTTTT[T/C]CCCTTTCCATTTGTTTACTAGAATGGTTCTGTTTAGTNCCCCCTGGGGGCCTGTTGTACC	-	-	-
Sce_Assembly02	c15939_325	c15939	325	TGAGAAGAACTTGGGAAACATGACTGTGGCGCAGGCTATAGAAAAGGACAGGTTGTACG[T/C]TGTGGATCACCACGACTGGGTGATGCCGTACCTGAAGCGCATCAACGAGCTGCCCGGCGC	lipid biosynthetic process	oxidoreductase activity	-
Sce_Assembly02	c1595_635	c1595	635	GAGGCGCCATCCTCCGACCCAATGTCGGAGGTTGCGTCTGAAGCCATGCTAGATGGCTC[T/C]GACGCTTCAGATATTTCAGGCTGTGGTTGTCTCAGMAGGCTCCAATACATGATGCTAGCT	-	-	-
Sce_Assembly02	c1595_671	c1595	671	TCTGAAGCCATGCTAGATGGCTCYGACGCTTCAGATATTTCAGGCTGTGGTTGTCTCAG[A/C]AGGCTCCAATACATGATGCTAGCTGTAAGAGTTAGGATCATCTTCTGGTTCACCTCTATA	-	-	-
Sce_Assembly02	c15958_333	c15958	333	GAAGGCTACGGTCAACTATTYGTCTTCTCGGAGGATCAGAAGCTCGATTGGGCTGAYAT[A/T]CTTTACCTCTACACGCAGCCACATGAGAGCAGGAACACCAAGCTCTGGCCAGACCAGCCT	-	-	-
Sce_Assembly02	c15961_1112	c15961	1112	AGCCTTACTCAGTCCAGAAGCTGGGAGCAATGAGCTTATAATGTTTTAAGTTAGGATGT[A/G]CCAAATGTGGGAATTAAACTTAAATCCTCGTTGCTACTAGTTTGTTGTGCATTCTCATTG	regulation of transcription	-	nucleus
Sce_Assembly02	c15974_1141	c15974	1141	TCTCCAATGCAGATCCACGGTGTCGCCAACGAGCAAGATTTACATTTCCGATTACCGTC[A/G]AGTTTGGATATCTACCGTTGAAGCAGAACATGGGTCTTCTYTTTGGTCGCGGGGCGCGT	mannose metabolic process	carbohydrate binding	-
Sce_Assembly02	c15979_301	c15979	301	AGAGGTCCTGAKCGACCACACCACACCGGAGTTTGTGACGATGATCATCTGGACACCTG[T/C]ATTTGTGTCTATGTTGTTTCGATTTCGTATTCTACTGCTTCATTCGTTGATTTCTGCTCC	vesicle-mediated transport	protein binding	membrane
Sce_Assembly02	c15982_323	c15982	323	GTAAAGAGACAAATGAACTGTTAATTGCCACCAAGTTGGCGAAATCAATGGAACACAGC[A/G]ATTGAGGGGAGACTAATGTCAGTGCCCAAGGTCTCTGCAGCTGGAGACAGT-WAAAATTA	-	-	-
Sce_Assembly02	c15983_711	c15983	711	AGGAAACAAATAAAGGCGATCAACATCCAGTCCTTTCGGAAATTTTTGATTCACAATTC[A/G]TTAGTTTACTCAGTAAGCTTGAGACTGATATTAGAGAATGTATAATGGATCTCTTCAGTC	transport	binding	cytoplasm
Sce_Assembly02	c15990_742	c15990	742	TCGAGATGGCTAATATATGGGAGAAATCACAGATCTACTATCCATCGAGGACTGATCCG[C/G]AAACTGTCGTGCTGACATATTCTGACATAAAATGTCTTGACCCCGAAGTTTTTTTAAAAT	-	hydrolase activity	-
Sce_Assembly02	c15996_524	c15996	524	GAAAAATGTGGTGGCTGTATCAGTCCGGAGGATCTAATCGAGGCTGATCTTGCTTGTTC[A/G]GATCTTATGTGCTTGG-ATTGTTGGCTTACGGTCCCTAAATGCAGCACATGCAATCKGCC	-	binding	-
Sce_Assembly02	c15997_1142	c15997	1142	AGGGCCCTTGCTCTTGTTTAGTCACCCAGAGTGCTGCTCCAGTATGGGTGTGTTGCTTG[T/C]GATGATTGGGGTTGTGACTGGAATTGCTGAGYCCATTGCTGATGAGAGTAGAAGACACTG	multicellular organismal development	-	-
Sce_Assembly02	c16002_269	c16002	269	TGTGGAAACCTCAACTTTGCTCGAAGAAGTCACTGTAACAACTGCAACAAACATCGCTA[T/C]GAGTCTAGTCGCAGTCCTCACAGGGGTTACTTTGACTCTCCTCCACGAGTACCTGCAAGG	-	metal ion binding	-
Sce_Assembly02	c16010_1207	c16010	1207	AGGGCATCATCAAGTGGCGAACCCGATGACACATCGATCGATATGTCATCAATGACAAC[A/G]CCCAGAAACCCGAAGAAGAAAGAGAAGAAGAAGTTTTTCTCTAAGCTACGGAAATTGGTA	-	-	-
Sce_Assembly02	c16016_1527	c16016	1527	ATGGTTACAGAACCCATTTCTTGGCATCTCATCATAATCCAGTCCTGCATGAGAGTGGT[A/G]GCCCCGCAAGGAAAGAAG-AAAAAGAAAAGCGGCCCATCGCTGCGACCAAACATGCCTCA	-	-	-
Sce_Assembly02	c16021_485	c16021	485	GAGGATGATGACAGGGAGAATGAAAATCTCCAAGATGAGCATGATGCGTGGCACGATGA[T/C]GAATCTCATGTCACCGAGGAGAACTGGCAAGATGACTTCCATGACGCTGCACTTGACACA	-	-	-
Sce_Assembly02	c1603_444	c1603	444	GCAATGGAAGCATATGCCTTGATATTCTTAAGGAGCAGTGGAGCCCTGCTTTGACGAT[T/C]TCCAAGGTCTTGCTCTCTATCTGTTCCCTGCTGACCGATCCCAACCCAGATGATCCCCTT	modification-dependent protein catabolic process	small conjugating protein ligase activity	-
Sce_Assembly02	c16033_113	c16033	113	CAGGAATTGAGCGATGTCAGAGAGAAAGAGGTTAAGACGAAGAAAAGGGTACGCGTCTT[A/G]CAGCCATCCTCAGATTCTGAATTCCATATATCAGATAAGGAATTAAGCGATGTCAGAGAA	-	-	-
Sce_Assembly02	c16037_310	c16037	310	CGTTGTTCCGATCCTTTTGGAATAACAAAATGTACCGCCGGGAACTCAACCGTGGAGCC[A/G]TACATAGCAGCTCATAACATGATACTGGCACATGCATCAGCTACAAGACATTACAGAGAA	carbohydrate metabolic process	hydrolase activity, hydrolyzing O-glycosyl compounds	-
Sce_Assembly02	c16050_383	c16050	383	TAACATCCCATCCATGCACTCTTAATGTTGCTTTACTAGACTAGAATGGGAAGTGGTT[T/G]CTTTGTGAATTGCAGCATGTATAATCGATCTGTTACAGTTATTTTTCTATGCAGTGCTCT	-	-	-
Sce_Assembly02	c16077_268	c16077	268	CGGATAATTGGCAAGAGCTATGCCTTGACATCGACAAGGATGAAAAGGGGCTGGAAAA[A/T]TTTCCTTCTGACCAAAGTGTGGAGTATTTTCTGATGAAGGGGGTGCTGAACTACATTGGT	-	-	-
Sce_Assembly02	c16077_346	c16077	346	GTGGAGTATTTTCTGATGAAGGGGGTGCTGAACTACATTGGTAGTGTAGATGTAAGTCC[A/G]GAGTCATGCTACCTACATCACGAGCTTCTGAACTTGATGCTAGTCCTTATGTCGACTCAG	-	-	-
Sce_Assembly02	c16081_508	c16081	508	GCCCCTGATGAGGTTGCTGGAGGCCTAATGGAGATTGCTGCCATCTATGAGGCGCTTGG[A/G]GACCTTGATGAGGCCTTAAAGCTTCTTCAAAGGGCRCTGAAGTTGCTCGAGGACTCACCA	-	-	plasma membrane
Sce_Assembly02	c16088_529	c16088	529	GAGCTCAAATACAGCAAGATGAAAGAAATAGCTTTTAAGAAGCAAACCACATTGGAAGA[T/C]ATTTATGCTGGTGCTCACATAGTAATAGACACAGCAGCTGCCCATGATAAAATATTTTCG	-	-	-
Sce_Assembly02	c16088_622	c16088	622	GCAGCTGCCCATGATAAAATATTTTCGCTGATCGAATCAGGGAACATGGAACCTACAGA[A/G]TTGATTGCTGATATGGATAGYCAGATACTGAAAGCAAAGGAAGAAGCTCTAAGCAGAAAA	-	-	-
Sce_Assembly02	c16088_700	c16088	700	AGYCAGATACTGAAAGCAAAGGAAGAAGCTCTAAGCAGAAAAGAAATTCTGGATAAAGT[T/C]GAGAGATGGATATCTGCATGTGAGGAAGAAAGCTGGCTTGAAGATTATAACCGAGATGAT	-	-	-
Sce_Assembly02	c16088_823	c16088	823	AGATATAATTCAGGTCGAGGTGCCCACCTAAATCTCAAGCGCGCCGAGAAGGCTCGTAT[T/C]CAAGTTAACAAAATTCCAGGCCTTGTTGAAACTCTGGTGGCCAAGACAACGGCTTGGGA	-	-	-
Sce_Assembly02	c16092_482	c16092	482	GAAAAATACTTCTAATGTGCAAACAACTGCTGTTAAGAAGACTACTGCTGAGGATAAAA[C/G]TTMTCGAGCAATCACTGATGATGTTTTTAATGCAGAAATGGATTCCACGTCTTCAGATGA	-	-	-
Sce_Assembly02	c16100_732	c16100	732	TACATTTCTGGTGGAANTTTCCTTTTCTCCAACACGCATCAAAATTCATGTTATTTCCT[A/C]TTAGAATAATGCTGAAATGGATCACTAGTATAAAGCAAAGCGGCCAAAACCAGGAACCAA	-	-	-
Sce_Assembly02	c16115_1191	c16115	1191	ACACCTCAGCCTGGGAATCAACATAAGCTATATCCCTCGGTGCAGCAGCCTCCAAATAT[T/C]GGTAACCAAGGCTTGATGCAGGGTCCTCCTAGTCACACCGTCTTCGCTGCACAAGCGGCC	-	-	-
Sce_Assembly02	c16115_1277	c16115	1277	TCCTAGTCACACCGTCTTCGCTGCACAAGCGGCCCCACTCCATTCCAAGTACCCGGTGA[C/G]CACGCAGCAGCGGCCGATGAATCCAGCACAGAACAACATCCAGAGAATGATGATGCAGCA	-	-	-
Sce_Assembly02	c16119_273	c16119	273	AGCATATGTGCATGATATATGTCCTATATGTCGTGTTATTGTGTATATTGCTGGCTCAG[C/G]TTGTGAGCCGGAGTTAATGGAAGGGGATGTAGAGATTGGAAYTGGGACTAGGTGAAAGCT	-	-	-
Sce_Assembly02	c16119_315	c16119	315	GTATATTGCTGGCTCAGSTTGTGAGCCGGAGTTAATGGAAGGGGATGTAGAGATTGGAA[T/C]TGGGACTAGGTGAAAGCTTATTGCAAGTAGCTCCGGCGCACCTGTTCTCAGGTGTGCTGA	-	-	-
Sce_Assembly02	c16122_560	c16122	560	CATCAGGTTTCACTTAAGGAGGTGGGCACCGCCTCTATTTATTTTGTTGACCCCTCCAA[T/C]GATCTTGGAATCACATTTCATATTCAAGATTACAGACCCGTGGCCATAAAGTTTCCCCGT	-	-	-
Sce_Assembly02	c16129_321	c16129	321	ATACAAATAAGCAGTCACTAATTTACAGTCATAGCAACGTAGACATGTGTATATTCATA[T/G]AAATTAAATTGTTACCTGATCATAGAGAGTAATTTTTTCTTCATCATTTAGAGTATACAG	-	-	-
Sce_Assembly02	c1613_563	c1613	563	GGCGACTACCTGGTCGARCAGGGGTTCTAAGCCCTGATATGCTGTTATTTTGGTCTGTY[A/G]TCTGGGACTAAGTTTGCTCCTGTGGGCTTTGCATCCATCTGCTTGGCGTACCGCATGATA	actin cytoskeleton organization	actin binding	actin cytoskeleton
Sce_Assembly02	c16135_1284	c16135	1284	GAGAAGTTCATGGACATGTTTGTGTCTCCCGGCGCGATTGATTGTATCCAGAATGAGCG[A/C]CAGTCTCTGCTGAARCGTCAAAAGATTCTGCTGTCCTGTTTAAGCGAGTTCAAGAACATC	cytokinesis	-	-
Sce_Assembly02	c16135_1442	c16135	1442	CMACGGGCATGTATTTCATGAGCTTCAGGGTATTCCCCTACAATACAACATAGTTATTG[A/G]TGGTTGTTTTATTGTTGTTGCAGATCCTCATGTACCTTAATGCAGGCTGTTCTTTGTAT	cytokinesis	-	-
Sce_Assembly02	c16139_387	c16139	387	CAATTCTTATGGTGCTGCCCCTTGTCTCTCCACATCAAATTAGGAAAATTGTAATTTCA[A/G]TAGCAAGTATGCGGTGTATTGTTCTCATACACCGTTCTKATTTCTCTTTTTCTTGTCCAA	-	-	-
Sce_Assembly02	c16154_317	c16154	317	AATGTCTAGAGTTCACAAATGGTTGTCATGACGTGAAGTTTTGAATGTTGAGAATGTAC[T/C]ACCAGAATCTGATGGGCCTCGTGAAGGTGGAAACCCTACACAATGTGAATTATTCATTTA	-	-	-
Sce_Assembly02	c16176_437	c16176	437	TTATACGATCATCTTGATGGAAAAGACGAACTTTGGTTTGACTTCATTGCAGATACCGG[T/C]GATGGCGGCAACTCTACATATGCTATAGCACGCTTACTTGCTCAACCTTCTTTAGTCGTA	-	-	-
Sce_Assembly02	c16187_1451	c16187	1451	CGTGTCACCTGTTATCCTTGTCAGTGTTGTACTTGTAGAATTAGGCAAGGCATGGGATG[T/G]TGAAGGGGCGAGCGTAAGCCCTCACTGATATATCGGCAATATGCTTGCTCGTCTAAGCTC	nucleobase, nucleoside, nucleotide and nucleic acid metabolic process	R- binding	nucleus
Sce_Assembly02	c16187_859	c16187	859	GTCACCGGCCGTGCGATGGAACTTGGCCGGGAGTGTTTGGAGCTCTGGGGATACAAGCG[T/C]GTTGAGGAAATTATTTGGGTGAAGACCAATCAACTTCAACGCATTATTCGAACTGGCCGC	nucleobase, nucleoside, nucleotide and nucleic acid metabolic process	R- binding	nucleus
Sce_Assembly02	c16191_205	c16191	205	CCTCCGCCACCTCCGTSCACGACTTCACCGTCAAGGATTCAAGCGGCAAGGACGTCGAC[T/C]TGAGCGTCTACAAGGGGAAGGTTCTTCTCATTGTGAACGTCGCATCCCAGTGTGGCTTAA	oxidation reduction	glutathione peroxidase activity	mitochondrion
Sce_Assembly02	c16199_1348	c16199	1348	GCATGTATTTGCATCGGCAAAATGYCAGGCCTTAGCAGAGCTTCTACCTTCTTTAGCAA[C/G]TAATGGTCACCGAGTTCTTATATTCAGCCAGTGGACCACAATGCTTGATATCCTTGAATG	-	ATP binding	-
Sce_Assembly02	c16199_1534	c16199	1534	CAGACTATAGTGGACACTTTCAACAATGATCGTTCGATAAATGCATGTTTGCTTTCAAC[T/G]AGAGCTGGAGGTCAGGGGCTGAATCTAATAGGAGCTGATACAGTCATAATACATGACATG	-	ATP binding	-
Sce_Assembly02	c16199_1645	c16199	1645	CATGACATGGATTTTAACCCTCAGATGGACCGGCAAGCTGAAGATCGTTGCCATCGCAT[A/T]GGACAGCAGAAACCTGTCACTATATATAGGTTAGTGACAAAGGATTCAGTTGATGAAAGC	-	ATP binding	-
Sce_Assembly02	c16199_1711	c16199	1711	CAGAAACCTGTCACTATATATAGGTTAGTGACAAAGGATTCAGTTGATGAAAGCATATA[T/C]GCAATTGCAAGGAGAAAGCTAGTACTAGATGCTGCTGTTCTTCAGTCTGGAGCAGACTTA	-	ATP binding	-
Sce_Assembly02	c16243_243	c16243	243	AATGACAAAGATGGCAACACAACATCCTCGACAGACTTCTTGCAGGATCSACTGGTCGG[T/C]GAATGTGATCCATCCCATAGATGTCTCATTGAAAAACAGAAGTTCATCGCCTGCTTGAAA	-	-	cytoplasmic membrane-bounded vesicle
Sce_Assembly02	c16250_153	c16250	153	AAAACTCTTTCCATGGACTCCTCCATCCCCTTTCTTTTCCTTTCCTTTGGAATTCTTTC[A/C]CCTTTCTGTCGTGCTTGCAATTGGAATTCAACTTTGCATGTTCGTGATTCATAGCTCGCT	-	-	-
Sce_Assembly02	c16256_642	c16256	642	AGTCGCCTTGGTTCAGATGATACTGCCCGGCGGCCTCCTTCAGTAAAGGCTTCTCTGTC[T/C]GTCTCTTTTGGYCAACGTGCTCCACACCGTGCATCCACAAGGGACTCATCCCCAGTCCGA	-	-	-
Sce_Assembly02	c16256_705	c16256	705	TCTTTTGGYCAACGTGCTCCACACCGTGCATCCACAAGGGACTCATCCCCAGTCCGAAA[A/G]ACTTTGCCTTCTGTACGGGAAAGGGAAAGGAGCCATGATGGTGGTCATGGCAAATCTCCA	-	-	-
Sce_Assembly02	c16277_558	c16277	558	AGATTACAATGCTCAAAAATCTAGAATGGTTGCTCCTCTACGACAATGAATTCACTGAT[T/G]TCATACCAGAAAACATCGGTAACCTTAGCAAGCTAGAGCACTTGGTGTTATCTGGTAACC	-	-	-
Sce_Assembly02	c1628_884	c1628	884	TCAGAGGTTGATGAAATTAGGGGTGGGGTAGCAGGTGGCAGCATCCTCAGGGGAGTCCT[C/G]AGGGTGAACCAGAAYATTGAAGTTCGCCCTGGCATTGTCATGAAGGATGAGAGTGGCAAC	-	GTP binding	-
Sce_Assembly02	c16280_311	c16280	311	CATCTTGGAGGGAAGTTCCTACATGAAGCTTGCAAAGAAGCTTGGCGATCTTGACCCAC[T/C]GATGAAGCCAAAGCAAGACCGGTACGCRCTGCGGACATCCCCGCAGTGGCTTGGACCACA	-	phenylalanine ammonia-lyase activity	cytoplasm
Sce_Assembly02	c16280_968	c16280	968	GGTGGCAAAGAAGACACTAAGCACCAATTCCACCSGCGGTCTTCACGTAGCGCGCTTCT[A/G]CGAAAAAGACCTGCTACAGGAGATTGAGCGAGAGGCAGTGTTTGCCTACGCCGACGACCC	-	phenylalanine ammonia-lyase activity	cytoplasm
Sce_Assembly02	c16288_503	c16288	503	TCCCCAGTTGGCCTTGGAATGAGGAGAGGCTCTGTGGTGTCGCCTCCGAACATCTAGTT[A/G]TTTTCTCCCAGCAATGTGTAATTGCTTTGAAGCAAATGATCTTGCTGGTCGAGGATTAGA	-	-	-
Sce_Assembly02	c16292_1378	c16292	1378	CCTGGAGGGGCTAGAGACCTAAGGAGGGTCCGGTTCAGCCGGAAGCGTTTCAGCGAGAC[A/G]CAAGCAGAGCAATGGTGGCAAGAGAACCGAGCGAGGGTATACGAGCTGTATAACGTTCGT	-	-	-
Sce_Assembly02	c16309_1436	c16309	1436	GCAGAGCATACTGAGCAGGGCATCTCAACAAAACTGAGTTAAGAGGCAACTAATTTCTT[A/T]TTATTTTCTGGGTGTTGTGACATGTTAGTTTAACATCTCTGTTTGTGTTGGTCGGATTTA	-	-	-
Sce_Assembly02	c16320_688	c16320	688	AGGTGATCCCAGTTGATGGTGGCCTGTCCATTTGAGTGTAACTGAAACCGAACCGAATC[A/G]AGGTGTGGAAACATAAATTTTCCAATGAGAAAYAAGGTTGCGTCAGGCTTGTAGCATACG	fatty acid biosynthetic process	-D or -DH binding	chloroplast
Sce_Assembly02	c16340_271	c16340	271	GCAAGGKCGCGGGAAGCCTCTGAAAGCAATCAAAAGAATGAACATCGCTCCATATGCTT[A/G]CACTCTTTTTCTGATCTGTCACATGTTTCTGCAGCTACTTTTATGTATCTTTTGAAGGAC	-	nucleic acid binding	-
Sce_Assembly02	c16344_1185	c16344	1185	TATTTATCCTTGGCTTTGTTTCTGGATGCTTGTCCTATCTTGGAGAGTTTCATCTTGAG[T/C]GTTGATCAGTTTGACATGCAGCACTATTCGATTTCTGGGGATCCCTCACATCTGAGGCAG	-	-	-
Sce_Assembly02	c16346_505	c16346	505	ACAGTTTTCGAMAAGCTTCAGCAGCTTCAAAGTAATGGAAGTTCCAATTCAAGGAATTA[T/C]GGGTTAGCTAAAAAGAAAGACAGCAGTGACAAGGTTACTGTCAACCAGTCACTGGAACTG	-	-	-
Sce_Assembly02	c1635_1157	c1635	1157	ACTGGATCATGACTTCCTTGGTAGTTTGATTATTATAGCCAGCATCATTTAAGGCAGTG[C/G]TTAGGGACTCGAGAACATCAAATCCTAATGACTTCGCCATAAATGCGGCATTCTCGATAA	-	-	anchored to plasma membrane
Sce_Assembly02	c1635_1973	c1635	1973	AGGTCTTGGGGACCATGATACCAGAAGCAATGGTCTTAATAAATGTTAGGTTCTTCGAC[A/T]GTGAGCTGTAAGTTTGGTTTGTAGAAGGATCGGAGAGAAAGTTATCAGGAAAGCGAAACA	-	-	anchored to plasma membrane
Sce_Assembly02	c1635_2164	c1635	2164	TTGACAGGGACACTCTTTAGGATGGAAACTATGTAGCTTCTCATGTTCAAACCATGTTG[C/G]CTATAGAATATGTCACGCTGAACATTCAACCAAACGGAAGGCGGCTTGACATTGGACTGA	-	-	anchored to plasma membrane
Sce_Assembly02	c1635_2247	c1635	2247	ATTCAACCAAACGGAAGGCGGCTTGACATTGGACTGAAAGTCTGTCACGGAAAGGATAG[A/G]ATACATGGTATCAAACCTTTCGGTGCGAGAATAAATTCCTTGTGTTAAAGAAAGAGCCGT	-	-	anchored to plasma membrane
Sce_Assembly02	c16363_1201	c16363	1201	GGTTGCGAGTTTGACGAAGGGGATAGCCGACCTCTCGGTTTTACCAGGGTTTTAGTTAG[T/C]CTTGKAGCGAGCTGAGAGCGTGCGTCCCATTTTTGAGCTGGTGTCATTAAGTTGGAGCCA	glycyl-tR- aminoacylation	ATP binding	chloroplast stroma
Sce_Assembly02	c16363_1206	c16363	1206	CGAGTTTGACGAAGGGGATAGCCGACCTCTCGGTTTTACCAGGGTTTTAGTTAGYCTTG[T/G]AGCGAGCTGAGAGCGTGCGTCCCATTTTTGAGCTGGTGTCATTAAGTTGGAGCCATTTTT	glycyl-tR- aminoacylation	ATP binding	chloroplast stroma
Sce_Assembly02	c16366_1582	c16366	1582	CATATTACATCTGTGGTGGACCCTGAACTTAGGTCAAATATTCATGGAGCTCTAGACGA[T/C]CCCTATGGTGAGAACTGGTCAGTGTTGCTGGAATATAACATTTTGCTGAAAGAGTCATTC	-	-	-
Sce_Assembly02	c16366_1754	c16366	1754	AGGTTTTATAGGAACATGCTTGCACACAGAATGGATAAATGCAAGAAACCGTTGCCGA[A/G]TATTGGAGATTTCAGAACATTGATATACACTAAAGAGGATATTGAAATGATCTTACTGGT	-	-	-
Sce_Assembly02	c16366_376	c16366	376	TAAGATCCCTCCATATGAAATCCGGACTAAGATCTTTTTCATGATTTCCAATATGTCCA[T/C]CGATAATATAGAATCTAATGCATTCGGATTTTATGAAGTGTTGATGGAACAATATTATCC	-	-	-
Sce_Assembly02	c1637_333	c1637	333	GACCACGGCGTCGTGTTCCTCAAGCTCGATTGCAATCAAGACAACAGGCCTCTTGCAAA[A/G]GAGCTTGGCATAAGGGTTGTACCAACATTCAAGATTTTCAAGGATGGGAAGGTTGCAAAG	cell redox homeostasis	protein binding	chloroplast
Sce_Assembly02	c16376_736	c16376	736	GGTCATGGGTTGAACAACAACACATCGTCCACACAAAGACGCCCGGAAAGTAAGTTTGA[A/G]TCCAAGGGAAAGGAGATGCTCCCAAGTAGAGAAAGGGCTGTTGACAATGGAAGGATGCAT	-	-	-
Sce_Assembly02	c16383_254	c16383	254	AATTTGAGAGGTGGAAGGTTGGAGCTGAACCTTCGAATGCAGAAACTGCCTAGCCACCC[A/G]GCTTTCTCTATTACTCCCATCGATCAAGGAAGTGCCAAGGTTCAGAAGGAAGAAGATACA	-	-	-
Sce_Assembly02	c16383_470	c16383	470	TTGTGCTATCGCGCCAGCCGTATTGTTTGACGCTCATGAATATGTTGGCATCGCTATCG[T/C]GATCATGACTTTTTGCGCATTGCAACCGCACCAGCCGTATTGATTTACCAAGTTTACTGA	-	-	-
Sce_Assembly02	c16385_379	c16385	379	CAGGAACTTGAAGTAGCATGTGAGGATTTTAGCAACATTATTGGCTCAACTCCGGAGAC[A/T]GTAGTCTACAAAGGAACAATGAAGGATGGACCTGAGGTTTCTGTCATATCATTATGYGCC	protein amino acid phosphorylation	protein serine/threonine ki-se activity	cytoplasmic membrane-bounded vesicle
Sce_Assembly02	c16405_397	c16405	397	CACAATCGATTAGCTTTTTATCTGGGGAGCTGGGTTACAAAGCTGAGAATACACCAGGA[A/G]TTGACATCCATCAAGGTTCTTCTTGTGGCTACTCAAGAGCGCAGAAGCTTATAAGCCTTT	-	-	cytosol
Sce_Assembly02	c16413_492	c16413	492	ACAAGCCCCTCACGTTGATTAATTTTTCTCCTGTGTGACTAAATTCATGCAACTCTGCC[T/C]TGCACTGATGGTTGCTCAATGATCGATTGTCGCATGGTACTCTGTCTTTTATTCCGATTG	-	-	-
Sce_Assembly02	c1644_1039	c1644	1039	GATGCTGCAGTCATCGCYGTTCCCTTGGGTGTTCTGAAAGCAAACACCATTAAATTTGA[A/G]CCGAGGCTCCCAGAGTGGAAGGAGGAAGCAATAAGAGAACTGTCAGTTGGAGTCGAGAAC	oxidation reduction	oxidoreductase activity	-
Sce_Assembly02	c1644_920	c1644	920	CAGTTATAAATACTTTGGCAAAAGGTCTAGATATACGCCTTGGTCACAGGGTTGTTGAA[A/G]TTGTTCGGCACTGGAATAGAGTAGAGGTTACTGTGAGCAATGGWAAAACATTTGTTGCGG	oxidation reduction	oxidoreductase activity	-
Sce_Assembly02	c16442_205	c16442	205	TATCCACTATAGACTGTACAATTGATAACTATGAGTTCTTGTCTGGATTATGTAATTAA[T/C]GGATCGCTTCTAAAAMATATGATAGATCTTTGCTGTTTTTAACAAACCTGTTTGGCAGAT	-	-	-
Sce_Assembly02	c16453_1592	c16453	1592	GCACCTGACAGAATGTTAGGTGAAGTACGAGGAAGTAACTCGAGGTGTATGGCTTCAAC[A/G]CTAGTRCGAACTGGGTTTGTCCGTGGATCTATGACCCAGGGAAATGGCTGTTATCAGCAT	cell adhesion	metalloendopeptidase activity	membrane
Sce_Assembly02	c16453_1789	c16453	1789	GTTCCCAGGCTTCAATGGGGACTTGATTTGCCCGGCATATCATGAATTATGCAACACCG[T/C]ACCAGTCCAAATAAGCGGYCAGTGCCCCAAGTCGTGCAGTTTCAATGGTGATTGCATTGC	cell adhesion	metalloendopeptidase activity	membrane
Sce_Assembly02	c16453_2018	c16453	2018	TGCGAAAATGGCTGGACTGGAATTGACTGCTCAACAGCGGTTTGTGATGAGCAGTGTAG[T/C]TTGCATGGAGGGGTYTGTGACAATGGTAAATGTGAGTTTCGATGTTCAGATTATGCGGGC	cell adhesion	metalloendopeptidase activity	membrane
Sce_Assembly02	c16453_2033	c16453	2033	ACTGGAATTGACTGCTCAACAGCGGTTTGTGATGAGCAGTGTAGYTTGCATGGAGGGGT[T/C]TGTGACAATGGTAAATGTGAGTTTCGATGTTCAGATTATGCGGGCTACACTTGTCAAAAG	cell adhesion	metalloendopeptidase activity	membrane
Sce_Assembly02	c16453_2135	c16453	2135	GGCTACACTTGTCAAAAGGGTTCGACAATACTGCCCAGCCTGTCAATGTGTCATGATGT[A/G]CTGGTTCGGGATTCTGATGGGCAGCATTGTGCACCAAGTGAACTCAGCATACTACAGCAA	cell adhesion	metalloendopeptidase activity	membrane
Sce_Assembly02	c16454_197	c16454	197	TCGCTTGCTATTATAGCTTCCACTTTGGATTCTCTTCTTGACTTGTTATCAGGGTTCAT[T/C]TTATGGTTTACTGCATTTTCTATGCAAACACCGAATCCCTACAGATACCCAATTGGTAAA	cation transport	cation transmembrane transporter activity	membrane
Sce_Assembly02	c16457_126	c16457	126	CGCATGCCGCTGATTCTAGGAATTGGCCTGCTTGTTCTACAACAGCTAAGCGGAATCAA[T/C]GCTATACTGTTCTATGCAAGTAGCATCTTCAARGCTGCAGGTATTACAAACAGTGACTTG	transmembrane transport	substrate-specific transmembrane transporter activity	integral to membrane
Sce_Assembly02	c16461_333	c16461	333	AACAGGTCTCTGGTCGACGACACGCTTAGGAAAGTGAACGGGCTCAAGCCCATCGCCAA[T/C]GAGCTCGGCGTCACGATGGCCCAGCTGGGCATYGCGTGGTGCGCGTCGAACCCCAACGTG	oxidation reduction	voltage-gated potassium channel activity	plasma membrane
Sce_Assembly02	c16467_862	c16467	862	AGGTCAAACACAGGAATCGATAGAATGAAAATTATAAATGCAGTTGCAAAATCTATACC[T/C]GAACCTCACAAAGTTGACCTCAGCAACCCTGACAAGACTATYATTGTCCAGATTGCCAAG	-	-	-
Sce_Assembly02	c16481_1090	c16481	1090	ATCTCAGTGAATGTTCTGTTAATGAGATACCTGGTCCTGTTTTTCAGCTGAAGCAACTG[T/C]GGTATCTTGATGCTTCCACTTTGTCCATTACAACACTCCCTCCCCAGTTTAGTAGCTTTA	-	-	-
Sce_Assembly02	c16481_1458	c16481	1458	CTTCCGACRTTACCTAATAGACTACTGCAATCATTTGCTAGCCTTTGTTCTCTTGTAGA[T/C]CTTAACTTAAGTGGTTTTGAGTTCCAGATGCTGCCTGAGTTTTTTGGCAACATTTCTTC	-	-	-
Sce_Assembly02	c16481_2166	c16481	2166	GATAACAGGTACTCAATTTAATGAAAAATGCCAAGAGCCTCAGGACCTTGTAAAAGATG[T/C]GCTGATTACTGAAGAAAACATATGCTCATTGGACACACCGGTTCATGCGCATGAAGTGGC	-	-	-
Sce_Assembly02	c16492_768	c16492	768	TCATTACGTGGTCTATTGACGAAGATAGCAGCAAAGAGGAACAAGCACATTTATGCTAT[A/G]CAAATAACATTGGGTATAGTACATTTTGCAGTTATCCCCCCGASATGGTAAAAGAGATGC	-	-	-
Sce_Assembly02	c16497_503	c16497	503	GAAGGTATCTTCTTACATGTCCTAGCTGACACAATGGGAAGCGTCGGTGTTGTKATCTC[A/G]ACCCTACTAATCAAGTACAAGGGATGGCTAATAGCAGATCCCATTTGCTCTGTATTCATT	response to zinc ion	cation transmembrane transporter activity	membrane
Sce_Assembly02	c16497_653	c16497	653	TTGTTGAGAAATTCTGCTGAAATTTTGTTGCAAAGAGTTCCAAGGAGCCATGAGAAGGA[T/C]TTCGAAGCAGCACTGGATGATGT-HAAGAAGATTAATGGTGTGATTGGAGTCCATAATGT	response to zinc ion	cation transmembrane transporter activity	membrane
Sce_Assembly02	c16499_639	c16499	639	CCAGGAGAAACCGTGGAGATTACAATACACCATGAGGACTTCTACACACAAGAAGAATT[T/C]GTGGACGGGATACCRCAAAACTGGTGGTGTGAAGACACCAGGGACAAGGAAGCTGTTCTT	-	phosphatidylinositol-4,5-bisphosphate 5-phosphatase activity	-
Sce_Assembly02	c16499_654	c16499	654	GAGATTACAATACACCATGAGGACTTCTACACACAAGAAGAATTYGTGGACGGGATACC[A/G]CAAAACTGGTGGTGTGAAGACACCAGGGACAAGGAAGCTGTTCTTATGGTAAACATAACT	-	phosphatidylinositol-4,5-bisphosphate 5-phosphatase activity	-
Sce_Assembly02	c16509_1151	c16509	1151	AAGTCAACAGATAAAAAGCATGAAGAAACAGCTAAAAAGGAGCCTGCTATTACATCTGA[C/G]CAAGCCGTGTTGCAGAAACAACACCCTCCAAAGAGACTTGTTTATACTCGCCGTGGCTCC	-	-	-
Sce_Assembly02	c1651_1697	c1651	1697	AGCCTGACATAGATTTAACAGCCGTTCTAATCTATGTATCTCCTGTATCCATTTGTACT[T/C]ACATGTCCTGTATGTAATTATGGATAGGTGACCTAGGTTCTGGTGTAGTACGAGGTTAGT	-	-	-
Sce_Assembly02	c16510_909	c16510	909	AACTGGGCACCAACAGCAGGCCCGGGTGATGAATTCGAGACCTTCATTGAAGGAGTCGA[A/C]GATGAGATGATCCAAGGCGCTTCCCGAGGAATCCAGGATGATGATGACAATGAAGATGAT	-	-	-
Sce_Assembly02	c16517_345	c16517	345	CTGGGCCCTCTGGAGGAGCTATCCAACTTGTACAAGGCCGATTTGCTGCTCTGTGAATC[A/T]GGAGGAGATAACCTGGCAGCAAACTTCAGCAGGGAGCTAGCAGACTACATAATCTACATY	-	ATP binding	membrane
Sce_Assembly02	c16520_864	c16520	864	TCTTCAAACCACAACATCCGTATCGCCGTTGTGTGAATGATGTATATAAGGACTTCCCT[T/C]CTTCAGCTTTRGCACTGCTGGACCGTTTACTTGCTGTAGAACCTGATAATAGGGGTACTG	cellular process	protein serine/threonine ki-se activity	-
Sce_Assembly02	c16520_974	c16520	974	AGGGGTACTGCGGCTTCTGCCCTTGAAAGTGAATTCTTTACAACGAAGCCTTATGCTTG[T/C]GATCCATCAAGTCTGCCGAAATATCCTCCAAGTAAGGAATATGACGCAAAGCTTCGAGAT	cellular process	protein serine/threonine ki-se activity	-
Sce_Assembly02	c1653_584	c1653	584	GGAGGGATTGTCCTAGAAACAGAAGGAAGTGTGATAGCTGAAAAGGTACTAGCTCATGG[A/G]GCAGAGGGTGCTACATCAATCGCTGAGCAGACTATAGTTCAGGCCCTAACAACAGCAAGA	vesicle-mediated transport	protein binding	membrane coat
Sce_Assembly02	c1653_853	c1653	853	CGTTATAYGATCGTTCAGTTTTACAAGTGTTCAGAATTTGTGTAGACAAGATTGTGAAA[T/C]GTGACTGTCTCAGTTTTGTTTGGTTCACTTCATTTCCATGTACTGCAAGGTGTTAGTTCA	vesicle-mediated transport	protein binding	membrane coat
Sce_Assembly02	c16530_1052	c16530	1052	GCGGGAGCCGCATGGAGCACTGGCTACAATCCAAACATGTACTCTAGCTATGGAGCAGC[A/G]GCAGCAGCACCCTCWGTYAGAACCTCTCAGCAAGCACCAGTGAAGCAGGAATACACCGAG	-	-	-
Sce_Assembly02	c16530_359	c16530	359	TCTACTCTTGTTACAAGAGAGTACATGGCGGTTGATCCCGCCCCTTGTGCCGAGCCGAC[A/G]GATGTGTCTTTAACAGAACAAAATCGTGGAACTTTGTGCATGGATGCGCTAGCAGCAATA	-	-	-
Sce_Assembly02	c16530_637	c16530	637	GTCACCGACGCCTACTCCGCAAAATTTATCTGGGGTTAAATCCGAGGTGGAAGGTGGTG[T/C]CCATGTTGTTAACGCGGCAACTGTTGCCCAAGGAGAGTACGATTTCTTCCAAAGAGATCC	-	-	-
Sce_Assembly02	c16530_935	c16530	935	TTTGGCTGGCAACCATCAGGCAGTGAGAGATCAAATGCTGCATCAGTATCATCGATAGA[T/C]GTGAATGTGAGCACAGGAGCATTTGGCTGGCCACCATCAGCCAGTGAGAGATCAAACGCG	-	-	-
Sce_Assembly02	c16550_843	c16550	843	TYGAAGGCACCCAATGATGGTCAGCAGATAAGTGAAGATCCACCAGCTGTAGCAAATGA[A/T]GAAAAGCATGAGGATGCCGAGCCAATGTTGACTGAATCTAATCCAGAGATGAAAAGTCTG	-	-	-
Sce_Assembly02	c16555_472	c16555	472	ATTGTTGCAGCTTTTATGATGATGCAAAATCTAAACAGTAGAGGTTTTCGAKCGTTCTC[A/T]TTCACAATCCCATCGACAAGAGAGCTTCTGCAGATATTCGAAATCGCAGCCCCTGTTTTT	multidrug transport	antiporter activity	membrane
Sce_Assembly02	c16563_898	c16563	898	atgctcttgatttgTTTTTTCTTCTGCAGAAGCCTACTATTTTATGTGGTGCTTGTTTC[T/C]AAATTCCGTTTGACATACCTTTACAGTGTGCATATCTCCAATGATTTCCATAKCTGCTAA	-	-	-
Sce_Assembly02	c16563_951	c16563	951	TGTTTCYAAATTCCGTTTGACATACCTTTACAGTGTGCATATCTCCAATGATTTCCATA[T/G]CTGCTAAACGTTGTTAATATTGGATCTCAGCCTAATGCTAGAGCTCTCTTTAGATGGTTT	-	-	-
Sce_Assembly02	c16564_143	c16564	143	ATCGATGTTGAACCTGAAGCAATGTCTGCACGCTCTGAATTTCCTCCCTTCAATGCTGC[T/C]GGCATTATGTTAATGGGAGATAAGGAGACAAATGGCGATGCAAATGGCGAAGATGCTGCT	-	-	-
Sce_Assembly02	c1657_3113	c1657	3113	CAAATTATTCCCATGAAGAGGTGGTTCTTTGTTACTCCTTTGAAGACATTCCTTTCCTC[A/G]GGCTTGCGCGCATTGAACTCGTTGAAGATCTGRCAAAATACAAATGTATTGAAGATAAAT	ATP biosynthetic process	calcium-transporting ATPase activity	integral to membrane
Sce_Assembly02	c1657_3315	c1657	3315	AGGATTGCTATTTGGTAAATGGCCTGGACAAACAAGTTTCTCCACATAATATTGGTCAC[A/G]AGTGGCTCCCTTCGACCAACAGGCTGTCTCTTCATAAGGTTGTCTGTTGGTGGTTCAGTT	ATP biosynthetic process	calcium-transporting ATPase activity	integral to membrane
Sce_Assembly02	c1657_4353	c1657	4353	ACACCACCTCGCTTCTTCTCTGAGTTAAATGGAAATACATGAAGAACTGAAGATTTTGA[T/C]CGAACATYATTGAAATCCATCCCTATCTTAAGGCCCCAAGAAAGAATGGCTTTTTCAGTT	ATP biosynthetic process	calcium-transporting ATPase activity	integral to membrane
Sce_Assembly02	c1657_4460	c1657	4460	GGCTTTTTCAGTTGGTGAGCCTGTAACATCAGCTGCTCCTCCATCCTCTGGCAAGAATA[T/C]AGTTCCTGTAGTGTTTTGTGCAATTCCTTCAATAAGCAGTGCCGCTGAACTGCTTGAGAT	ATP biosynthetic process	calcium-transporting ATPase activity	integral to membrane
Sce_Assembly02	c1659_1301	c1659	1301	TATGAGGGTGGSACGTTTACAGTATCAAAYTTGGGAGGTCCTTTTGGAATTAAACAGTT[T/C]TGTGCTATCATAAATCCTCCTCAGTCAGCAATCTTGGCCATTGGTTCTGCTGAGAARAGG	metabolic process	transferase activity, transferring acyl groups other than amino-acyl groups	mitochondrion
Sce_Assembly02	c1659_1454	c1659	1454	TTTGGTTCCTACATGTCAGTAACAATGAGCTGCGATCACAGGGTTATTGATGGTGCAAT[T/C]GGGGCGGAATTCCTGAAAGCGTTCAAGGGCTACATCGAGAACCCGACCACAATGTTGCTG	metabolic process	transferase activity, transferring acyl groups other than amino-acyl groups	mitochondrion
Sce_Assembly02	c16591_1003	c16591	1003	TTCGGGCAAGGACTACCACCGCTCAGCAGGTTAGCCCCTATGGTGTATGGCCCTCTTCA[A/G]GTTCTATCAGGCATCCCGGTTCATATTATCACCAGGCGCCTGCCTTTCAGCGCACATTTG	-	-	-
Sce_Assembly02	c16599_275	c16599	275	ACGAGATGATCAAATTGGCCCGCCCGGTGTTGTCTAGGCTGGTTCGGCaAAGCTGTAAA[T/G]TAATAGTCTAGGTTCTTGCAGTACTTGATTTTATGTGTTTGATTTTGAATTTTCTTTTTA	-	-	-
Sce_Assembly02	c16620_633	c16620	633	TTGTCTCGTAACATGCGAGACAATGGCACTGAAAATGGCTCAGNAGGAGGTTCTAGAGT[A/T]AAATATGCTGTGATGGATGTTCCAATCACCGTGCCAGCACAGAAACCAGCTAGTGACAAG	-	-	CUL4 RING ubiquitin ligase complex
Sce_Assembly02	c16620_714	c16620	714	CCAATCACCGTGCCAGCACAGAAACCAGCTAGTGACAAGCCCAACCCCAAACAAGGAAT[T/C]GGTATGCTGTCGTGGAGCAGCGACAGCCACTATTTCTTCACCCGGAACGACAACATGCCT	-	-	CUL4 RING ubiquitin ligase complex
Sce_Assembly02	c16642_350	c16642	350	GCAACCAAGGAGATGGAGGCATTGCATGTTGGGCAAACCAAGGAAACAGATGATATTCT[A/G]AAAAATGCGTCAGATAGCAATGGTGGGGCTCCYGGAGCTCAGTCCTCACCACTAGCAGAT	-	-	-
Sce_Assembly02	c16645_400	c16645	400	CTTTATCTAGAATATAAACCTCCAATTGAGGAGCTGCGTTACTTCCTAGAGTTCCAGCT[T/G]CCCAAAGTTTGGGCACCAATTCGTGATGAGCACCCTCTCCATCAAAGGAAAGAGCCTGTG	-	protein binding	-
Sce_Assembly02	c16649_493	c16649	493	TC-TATTTTCTCCAAAAACTCTGCTTAGTATCCCTTCCACTGTAAGTTTATCACTATGT[T/G]ATTAGAGAAATTAAGAGGTATATGTGCATACCGTAAGAACATGATCTGTGGTGTACARAA	-	-	-
Sce_Assembly02	c16649_681	c16649	681	TATAGTAAGATATTTGTTGGAAGTGTCATTAATGCAAACAATTACGCTGTAAGATTTCA[T/C]GCAGGATATCTAAAGGGAACTCTTTTAAATTATGAYGGTCTTATTCTACAACTATGATTA	-	-	-
Sce_Assembly02	c1665_309	c1665	309	CTAGCTCCAGCAAGATGAAAAAGAGGGAAGAAGTTGCTAGAAACAGGGAAGAGTATGC[A/G]AGAAACAATCCAAGGTTTGGAAAATCTGAAAATGCATTTGAAGAACGTCCTCGGAACAAC	-	-	plastid
Sce_Assembly02	c1665_435	c1665	435	GGCAGGAGATTCGTAAAATCTGGGTCGACATTTAGGACTCAACAGAAGAGAAGACCAGT[A/G]GCATCCAAGGGGTCGTCATACAGCCGAGGRTAGCAGCATCGAAAATAATAGATTGTTTTT	-	-	plastid
Sce_Assembly02	c16650_748	c16650	748	AGGTGGATYGTAGCATTGTGCTGCATATATGTAGTTGGTTATTATAAGGCAGTGGAAAA[T/C]TTCATCTTCACTGGTGGCGAATTCTGAGGAAGCTCGAAGGTCGTGGAGAAGCTGGTGGTA	-	-	-
Sce_Assembly02	c16658_1662	c16658	1662	TTGAGCTATGATCGTGCAATTCATTCAGAACCAAAATTCAGGAGTGACCAGAAAGAGGG[T/G]TTACTCCGTGATTTGGGMAACTATATGAGAAGCCTGAAGGCTGTGCACTCTGGTGCTGAT	metabolic process	metal ion binding	chloroplast stroma
Sce_Assembly02	c16658_204	c16658	204	GAGTTAATAGAGGAATTAAACAGAGGTGTTCCACTGGAGAAGCTGCGAGCTAGATTAAC[A/G]AAAACACCCGAGTCGAGTGGAAGTGATGCTCCTGCATCTCAAACTACCATAACCAGTGTC	metabolic process	metal ion binding	chloroplast stroma
Sce_Assembly02	c16662_1836	c16662	1836	TTGGCTTCTGGCTTTAAATAAGTTGTCTGGTTGCCTATGTATAGTTTCGTACTACGAAC[A/G]CAGATACTATTGATACTAAACTGCGTGCTTAAAACACTATTATTGTATCTGACATTATAT	-	-	-
Sce_Assembly02	c16667_230	c16667	230	TAACTCATGACGGAAACTCATCTCAACTTATCTTCGAAAGATTGCCAGAGGTTGATGTT[A/G]ACAGTCCACAATGGAGTGAGGCCTTAGCAACAGATGCTATTAGTCTGATCTATCAAAACC	-	-	plastid
Sce_Assembly02	c1667_171	c1667	171	CAAGTCATAAAACTAAATGGAACTATGATAAAGAACATCCACCACCTTGCTCATCTAGT[A/G]GACACCTGTCAAGACAAGTTCTTGACATTCGAATTCGAAGACGACTTCCTCGTTGTTTTG	oxidation reduction	serine-type endopeptidase activity	chloroplast stroma
Sce_Assembly02	c1668_1160	c1668	1160	CCAAAATGGTTCAAGATGACGGAAGACATCTCCCCTACCCCGTGGGGCGACCTGGAGGT[C/G]TATGAATACAATGGAAGATACGCCGAGCACCGGGCTGCAATAGACAGTTCTAGCGTCGCC	-	-	-
Sce_Assembly02	c16692_161	c16692	161	AAAAGGTYMGGGCAAGGGATGAGATGGGGTGTGATGATGGTGGTGCCAACTATCCATCT[C/G]CAACACAGCCCTTGAAGCAGCAAGTGCCGAAATCCCTCGGCAACAGTTGCGCCACTGTTC	auxin mediated sig-ling pathway	D- binding	nucleus
Sce_Assembly02	c1670_2037	c1670	2037	AACCTATAACTCTTTCCCCTGAAGATTTTTTCGCCCATTGGAAAACATGGAATGTYCAG[T/G]CACTCAAGGTTCAAGAAGTGGTTAGAGGTGTAAAACCATTACCGATTCCTGAGATGGCTA	cellular process	binding	plasma membrane
Sce_Assembly02	c1670_2334	c1670	2334	AAAACCTGACATTCGAGTTGAAGGAGTACATCAAGGAACATCTGATCGACATCCCGAGG[A/G]CTCGAGTGGCCTCCCCTCCTGCTCCTCCGCAACAAGCACAGCTGCCTCCAGCAGCAGCGC	cellular process	binding	plasma membrane
Sce_Assembly02	c16703_282	c16703	282	ATGGTTATCTGTGCAAGCTAATGGTGTGATGGTCCCAAATGATTTTGTGAATAAAGATC[A/T]CCTTAAGAAAGATACTTGGTTTATGTCTTTACTAGCTATCCCAAAAATCAAGGCAAGRA	-	-	-
Sce_Assembly02	c16703_341	c16703	341	WCCTTAAGAAAGATACTTGGTTTATGTCTTTACTAGCTATCCCAAAAATCAAGGCAAG[A/G]ATTGCCCTGGCAATCTGGAAGAAGTACGGTACCATGAGATCTCTTCTGAAAGCATACATG	-	-	-
Sce_Assembly02	c16703_72	c16703	72	ATACATATATGATAGAGAGCAAAGCCAGTATAAAAATTCTGACAGTTCTAATAGATGGA[A/T]ACGTCCACCTGTSGAACAGGTTTTGTGCAAATTAGTAACACACTACGATAGAGTTCATTC	-	-	-
Sce_Assembly02	c16703_85	c16703	85	AGAGAGCAAAGCCAGTATAAAAATTCTGACAGTTCTAATAGATGGAWACGTCCACCTGT[C/G]GAACAGGTTTTGTGCAAATTAGTAACACACTACGATAGAGTTCATTCCATGGATTGCGCA	-	-	-
Sce_Assembly02	c16705_406	c16705	406	CTGATACTATGAGGTGAAATGCTCATTTACTTAGGAGAAACGCTCACAAGGATGACTGA[T/C]CGTGTGCGGCACTGACCTCGATGGCGTGCCGCATCATTTCYGCCCGACCTCAATGTTTGC	-	-	plasma membrane
Sce_Assembly02	c16719_275	c16719	275	CTTCATAAGGTTTTGCGTCCATTTCTCCTTCGGAGGCTTAAATCGGATGTCGAGAAAGG[T/C]TTACCTCCAAAGAAGGAGACTATACTTAAAGTTGGAATGTCTGAGATGCAAAAACAGTAT	ATP-dependent chromatin remodeling	helicase activity	chromatin remodeling complex
Sce_Assembly02	c16725_323	c16725	323	GCGGCTGAAGAGATCACACCGGTGCCAAAATAAAGCACAACAATTCGGAGGACCTTCAT[T/G]GCTTCATCACAATGGCAACCTTTCGGTCATCTTGAGGCAGGCCGTCAAATATCTGAAGGA	-	-	-
Sce_Assembly02	c16739_432	c16739	432	TAATCCTGCTGAATGCAGTAACACGAGAGGACTTGGGCATATTCAGGGATTTCTCCGCT[A/G]CCATGGAAACTCCCGATAGCACTCATCACAGGGTAAGTGTGCAGGATGCGTAGGGAGACG	-	-	-
Sce_Assembly02	c16750_302	c16750	302	ATCATGAAAAGCCTTCTGTTATTTTTGAATTCAAATCATACGTTGTTGATCCTTACCAA[A/C]ATAGAAGTGGGTTTCAGCAATGCAGATTTACAGTYGGTAAACTAAACCTTGATTTGGATT	-	-	-
Sce_Assembly02	c16750_337	c16750	337	TCATACGTTGTTGATCCTTACCAAMATAGAAGTGGGTTTCAGCAATGCAGATTTACAGT[T/C]GGTAAACTAAACCTTGATTTGGATTATCAGTGTGCTTCATCGACCTATATGCTGCATAGA	-	-	-
Sce_Assembly02	c16750_443	c16750	443	ATATGCTGCATAGACAGTTCATGCATTACAAACATCTGAAAGAGCTAAACAGAAATATA[T/C]CAGACCTTCCGATTCCTCGTGCCTTTATAACACCTGCAGGTGGAGTTCTTGATAAGCTGA	-	-	-
Sce_Assembly02	c16759_706	c16759	706	ATCACAGAGTCACAAGTTTCTCACTTTGGATTTACAGTTAGCGTCTCGTCAGAATGCCA[A/C]AATCAACTCTAATTCCCCCGTCAAGAAAGAGAAACTAGATCAAGGGTTTTCTATCTTTCC	-	-	-
Sce_Assembly02	c16764_376	c16764	376	GAGAATGAACTTTGCATTCTACGAAACACATTGCTACCTTGCGACCATAATTTACCTTC[T/C]GAGCGCAAGAGGTGYCGTCATCACCGTTCCTGCCGTCCTTCGGCTGGGCCGTCAAGGACC	-	-	-
Sce_Assembly02	c16765_532	c16765	532	TAAGAGACATACAAATGCAACTAAGATCACTATTGAAGAGAACGGAAGATATAGTTACA[T/G]GTTTAAGAGATTTGCAAGTGATCATGAAGAGTTCGAAGTCTGTATTAGAACTCTTATGAA	-	-	-
Sce_Assembly02	c1677_531	c1677	531	TGCGTTCTAGTTTATGATGTGAATTCAATGAAATCATTTGATAATCTGAACAACTGGCG[C/G]GAAGAATTTCTGATCCAGGCTAGTCCGTCTGATCCTGATAACTTCCCTTTTGTTCTGCT	small GTPase mediated sig-l transduction	GTP binding	plasma membrane
Sce_Assembly02	c1680_1093	c1680	1093	CAGATATTCAAAATYCATACRCGCACAATGAACTGTGAGCGTGACATTCGCTTCGAGCT[A/T]CTCGCGAGACTCTGCCCCAACGCCACCGGGGCCGACATCAGGAGTGTCTGCACAGAAGCT	protein catabolic process	peptidase activity	protein complex
Sce_Assembly02	c16832_484	c16832	484	ACCGAGAGAAAACGTGCATTGTCTGCACTCTTCTCCCAAACAAAACAGCAAGAACGAAA[A/G]GATGCTGAGGTTTTAGCAGAAGCAAAACGCATTATGGAATCCCGTGCTGCTAATAAAAAC	regulation of transcription, D--dependent	transcription factor activity	-
Sce_Assembly02	c16834_2109	c16834	2109	ATGCCCTGGGAATCCAACCGGCATCCAGGTTTATCAAGTTCAGTTCAAGGCTTTCAGAC[T/C]AGAGAGAATCATTTCAGTAGCAAGCATGGTGATTTAAGCATCAGTGACCCAAGGAAGAG	-	ki-se activity	-
Sce_Assembly02	c1684_1351	c1684	1351	ATGCATCAAAGGCTCTGGATAAATTGCAGACTGCAAACTTTGACCAGAAGATCGGTGT[A/T]CAGATCATTCAGAATGCTTTGAAGACACCAGTGTACACGATCGCTTGCAATGCAGGTGTA	protein folding	protein binding	cytosolic ribosome
Sce_Assembly02	c16840_1027	c16840	1027	GAATTGGATACGCTGCTTAAGAGACTCAAAAGTTCATCCAAGGCTGAGAAAAGTGATTA[T/C]GGTGCGAAAATCCARGAGTTGCAGAAACAACTTGCACTTGACAGAGAAGAAGCACAGAAG	D- damage response, sig-l transduction resulting in induction of apoptosis	ki-se activity	nucleus
Sce_Assembly02	c16840_1042	c16840	1042	CTTAAGAGACTCAAAAGTTCATCCAAGGCTGAGAAAAGTGATTAYGGTGCGAAAATCCA[A/G]GAGTTGCAGAAACAACTTGCACTTGACAGAGAAGAAGCACAGAAGATTCAGGATGATCGA	D- damage response, sig-l transduction resulting in induction of apoptosis	ki-se activity	nucleus
Sce_Assembly02	c16840_2065	c16840	2065	GAWTGGGTAAATAGGACTGTTCCGCTTGGTGACTATCTCTTAGACAGCAATAGAATAGG[T/C]GGAGCACATGCACGATATGGAACTGGAGACTGGACATTTCTGCAATGTAGAGAGCACCTG	D- damage response, sig-l transduction resulting in induction of apoptosis	ki-se activity	nucleus
Sce_Assembly02	c16840_937	c16840	937	ACACATACAACTTGTTCAAAAGCTAYGAGGAAAGACTTTCATCCAATGAATGGCAAGC[T/C]GCTCTGCGTTTAAGGAAATACAAGACTAAGGAATTGGATACGCTGCTTAAGAGACTCAAA	D- damage response, sig-l transduction resulting in induction of apoptosis	ki-se activity	nucleus
Sce_Assembly02	c16841_460	c16841	460	GACTTCCATGAGAGGATAAATCTAGCATTGTGTGACAATGTGACCGGCGTCGAAATGCA[C/G]AGAGTACGGCTTGTTGCCCCTGGGAAGTGGATGCTCTGTGCGTCTTTTACCCTTCC-A-G	-	-	-
Sce_Assembly02	c16847_659	c16847	659	TGGAGCAAAGTACCAGTGCTGCAAACATGGAGGTCATAAAGGACCATCAAGAGTTGGAG[C/G]AGAAGATCAAGGAAACTGTATATCTTGATAACCTCTCTCACAAGGCTASAGAGTCTAAGA	-	-	-
Sce_Assembly02	c16847_708	c16847	708	AGAGTTGGAGSAGAAGATCAAGGAAACTGTATATCTTGATAACCTCTCTCACAAGGCTA[C/G]AGAGTCTAAGAGCAACCCAAGCAGGACCCTGTCAACCACTGCTACAAAGTGTGATATGTT	-	-	-
Sce_Assembly02	c16851_466	c16851	466	ATCTCCACAAGTTCCCACTTTTRTCCAAGAGTTCCCGCTTGCAAACGTTGGTTGCCTCC[A/T]CAGACGAGGAAGGCAACGATGAAGTAGACATTTCTGACATCCCCGGTGGGCCTTCAGCAT	response to light stimulus	protein binding	-
Sce_Assembly02	c1686_2661	c1686	2661	GGATCAATCTCCATCAACATCTTCACCAGCACCATCTCATCTCAAACCCTAGTTCATCT[T/C]TTGTATTCAATCTTTGTATCAAAACCTCAGATTGGTACATGTGATTTGCCAGTAGTGTTG	-	-	-
Sce_Assembly02	c16875_142	c16875	142	AAGCCCTGGAGTTGAACCCCAACTTCCGATACTAGACGATCCATTCCTAGTTACCCACC[A/C]CCAGTAGCATGCTTTCGGTGTAAAACTGTCTGTAAATAGGAGTAAGATCAAAGAACAGGG	protein amino acid phosphorylation	MAP ki-se activity	-
Sce_Assembly02	c16889_964	c16889	964	AAAGATCACATCCAGTGCAGACTTTGACTTCTATATTGATGAGGAAACAATTCACRCTA[T/C]TGAATCCAAGCCAAGCAAGCTCCACCATGATTACTTTTTGACGCATATTTCGAAGCTTGA	translatio-l initiation	protein binding	eukaryotic translation initiation factor 3 complex
Sce_Assembly02	c1690_3727	c1690	3727	AACAAGATGTGCGGTGTGCTTGAAGACAGCGGCCCACGTGCACTCAATTCGTTCTGTGG[T/C]GACAAGGCRGCCTCTGCGAGTCTAGCCAACAGCCTCCATCAGTTCGAGAAAGTATGCGAG	-	binding	-
Sce_Assembly02	c1690_3736	c1690	3736	TGCGGTGTGCTTGAAGACAGCGGCCCACGTGCACTCAATTCGTTCTGTGGYGACAAGGC[A/G]GCCTCTGCGAGTCTAGCCAACAGCCTCCATCAGTTCGAGAAAGTATGCGAGGACGTTGAG	-	binding	-
Sce_Assembly02	c16902_332	c16902	332	ATAAGTTTATACATAAACATCATCTAGTTCWGAGGCGGTCACATCTTGGTCTACTTCCT[C/G]CAAAGTAGAAACTACCTGTGTAATGTTGGCATGTTGCCATTGGCAGGTGGCTGGAACCAA	-	-	-
Sce_Assembly02	c16904_397	c16904	397	AAATAAATCATGTCCCTTACACAAAATAGGAATTTTTTACTGTTACATACTCACCAAAG[T/C]TACACGATGTGCAGTTTACAAATTTGATTTCTAGGGGACTTTTACTACATGTCCAGTTAT	-	-	-
Sce_Assembly02	c16904_570	c16904	570	CNAAATGTATGGAGTTCTTGTTGCGTGCTTCAAGTCATCAACCATGTAAAATAAATCCT[A/G]TAAGCTTTTCTCACCATACAATCTTTTGAACCAATTTT-GTAAAGTTAGTACGATATGAT	-	-	-
Sce_Assembly02	c16914_1134	c16914	1134	TACAAAGGAACCTCATCTAATCGAGGAACATTTCGAGAGTGTTAGTGAAGACGAAGAAG[A/T]ACAAGATGCTGGTTCATCTGATGCGTCAGCGGAGTCTGACAGTGACAATGACACRCATAA	-	-	-
Sce_Assembly02	c16914_1189	c16914	1189	GAAGWACAAGATGCTGGTTCATCTGATGCGTCAGCGGAGTCTGACAGTGACAATGACAC[A/G]CATAATTCAAAGCGTATAAGGTTGTATGAGGTGAAGGATGGACGCCATGCGGAGGCATT	-	-	-
Sce_Assembly02	c16915_479	c16915	479	AGCATTACAATCCGAAGGCCAAATGGGATGGTTCGGCCAACTGAAAACYTTTCCATTTC[T/C]GCTAGTAAGCCCAATGCTGGAGGTGTTTCACCTGCCATGGGCAAGGAAAAGGGACCAGGT	-	-	-
Sce_Assembly02	c16915_548	c16915	548	CCCAATGCTGGAGGTGTTTCACCTGCCATGGGCAAGGAAAAGGGACCAGGTGGAAGAAT[T/G]CTACAGAATACTGTTTCAGCTGATCAGAAACTGGTTGGTGCTAAGCCCCCWGCTGTGGGC	-	-	-
Sce_Assembly02	c16918_171	c16918	171	TAATTTGAAGCAACAAAGCAGCGAAGAATCTTTGGCACCAGTGCACTCTGCAGAAAAGA[T/C]CATCGGTGACAAACCTTCTGATCATTTTGTGTTTCCAAACAAACCTTCAGATCCTTTTGA	-	-	-
Sce_Assembly02	c1692_252	c1692	252	CCAAGGCGTCCGTATGAGAAGGAGCGTCTTGACGCTGAGCTGAAGCTGGTTGGGGAGTA[T/C]GGTCTGCGGGCCAAGCGTGAGCTCTACCGTGTGCAGTACGCCCTCAGCCGCATCCGAAAT	translation	structural constituent of ribosome	cytosolic small ribosomal subunit
Sce_Assembly02	c16922_198	c16922	198	TCGTCAAGTTGATGTCATCGTCGCACTGAACATTTATTGATAAAGAAGTCAAAACTAAC[A/T]GCTGTTAATCTCGGGGAGGTGTACCGTCTCCTTGGATTCYGGCAAATAGATCACCTCCAC	-	-	-
Sce_Assembly02	c16922_238	c16922	238	TAAAGAAGTCAAAACTAACWGCTGTTAATCTCGGGGAGGTGTACCGTCTCCTTGGATTC[T/C]GGCAAATAGATCACCTCCACAAGGTTGGAAAATATGTCAGCAAAGGCCTCTAACATGTCA	-	-	-
Sce_Assembly02	c16935_248	c16935	248	GCCAGGCTCTACATCATCCAGCGCTGCGTCGTCATGCTCCTGCGCTGGCACGACTGACT[C/G]CCTCCCTCCCTCCTCCTTCCATTCCATGGACGATGGTGTCTGAAGCGAAGAAGATTTTC	-	-	-
Sce_Assembly02	c16939_553	c16939	553	TCAACATATCCTCGTACCTATGATCTCATTCATGCCGATGGAATCAATTCATTGATAAG[T/C]GACCCAAAGTCCGGAAAGAGCAGATGTGACCTGTTTGATGTCATGTTGGAGATGGACCGC	-	-	Golgi apparatus
Sce_Assembly02	c16939_805	c16939	805	AAAATACTTGTAGCAACGAAAACATTTTGGAAGCTACCATTAACATGAGGATAGTTTAG[T/C]TGTATCCACATTTATAATCTTTTTGGTCTTTCCCCCCTTTAGATTCCCCTGATTTTGAGT	-	-	Golgi apparatus
Sce_Assembly02	c16941_187	c16941	187	GTGGCTAATGCAATTAAGTTGATRCAAGATGGAGGGGAATTTGTGAATGAGGGKTTTCC[A/C]GGAGTTCCTGTTTTCCAGTCAAGGAGCCTTGTTCTGAGGAATGATAACAAGCGATATCGT	-	-	mitochondrion
Sce_Assembly02	c16945_393	c16945	393	GATGTCATCGCAACCGATATCGAAATCGAGGATATGATCGTTGAAAGCTCTGACGATGG[T/C]GTGGAGCTACTGTACRCCTGCAGATGCGGCGATTATTTTTCGATCACATCTTGCGAGCTT	-	-	-
Sce_Assembly02	c16960_191	c16960	191	CTTCAGCATCGACCGAGTAGCACCGATGATCTTGCGTAGAGTTRATTTACTTCTGTAAA[C/G]ATGGGCTGATATTTGTACGATGCGCCATTCGGTTGCAATACTGCAGGTTTTTGTATTAAA	-	-	-
Sce_Assembly02	c16965_329	c16965	329	CACCTACGGCCGCCCGCTGTGCTGCCTGCTGCCGCYACTAGCACTAGACTGAGGTATTT[A/G]TAGCCGGATTACGTTGTGCTCGAGTGGATCTCTTCCCTTGTGGTGGAATAAAAACGCCAG	-	-	-
Sce_Assembly02	c16968_666	c16968	666	TGCCTTATCTAGTTKGAATAATCAACATAGATTTATACTTTTTGCCGTCTCATTTAGCT[T/C]GAAACTAGCTCGAGATCGACTCGAGATTGTTACAAGCTGAGCATGAGTCATGTTCTACAG	-	-	-
Sce_Assembly02	c16975_2735	c16975	2735	CACCTACACAATAAGCTGTTGCAGCATCTGCTGTTACTTGCAGCAATATATGGTATGTT[T/C]GTCCGATTCTTTCCTTGACCTTTCAACGGGTTGCCATTGCGGATGTCCAGTTATGCACAG	-	-	-
Sce_Assembly02	c16977_432	c16977	432	TTGAGGCATCACCAGTTGCAAAGGGTGCCCCTCCTGTTGCACTGGCTTTCACCGYTGGT[T/G]TTCGCTTTGCCAATAACATCTATGGTGGTATGCAGTTTATCGACTGGGCTCGATGGAGTG	-	-	chloroplast
Sce_Assembly02	c16978_831	c16978	831	GCAACAGTCGGTATTGCAGATGGTTTGGCACCAACACTGTTCAATTCAGCTCCYCAGGT[T/G]GCGTTGTTCTCTTCCCGGGGGCCTGATGTAAAAGATTTTAGCTTCCAAGATGCTGATGTT	negative regulation of catalytic activity	hydrolase activity	membrane
Sce_Assembly02	c1699_603	c1699	603	CTCGAGGACTGATGCAACCAATGCCTTCATTGCTAAAAACAAGGGTTTCTGTCTGAACA[A/G]TCCTGTTACCGTGCGGGTTATT-CAGTAATCTGTCAGGTCTTATCATGTGTGTGTCACCT	-	-	-
Sce_Assembly02	c1699_724	c1699	724	CTTCCAATCAACCTAGGTTCTGAAGCCTAWCGGCGCATGTGATAGAGCTGTGTACGCT[T/C]CATTCAACCTGATTTATTATGGGTTTTCTCTGCCACTTTATTGTACCATTTTCGTTGTCA	-	-	-
Sce_Assembly02	c17001_676	c17001	676	CAGTTTGCTTCTGTTGATGTTGTCCAAGAGAATACATCTTTTGTTCTACACTTCACRAA[A/G]CCACCAAAGGTTGCACTACCATATCGGGTAGAGAATTGCTTGAATAAAGCATCTATCATG	-	-	-
Sce_Assembly02	c17013_497	c17013	497	AATGACCTAACGTAAATCATGAACTGCAGAAGCAACACCATTANGAGCGAGGAGAGATT[A/G]ACAGATGAGTTCTGCAGTTCAAATACCGTAGACTTCTGCAGTTCAAATACTGTAGTTATA	-	-	-
Sce_Assembly02	c17034_468	c17034	468	TTCAGAGCAAAAATTAGTGACTCAAATACTGCATCGTTAAAGCTGTTCAGAAAATTGGG[T/C]TTCAAGGATGCTTCCCATAGTGCAGTTTTTAAGGAGGTGACATTGGAGGCGCCTGCAGCT	metabolic process	-	-
Sce_Assembly02	c17048_1731	c17048	1731	GCCTTATTCAGTGTTCCAAGGACTTCTCTGGAGCTTTTACCTTATTATTCTCGAATGAT[A/T]GCCACATTGTCATCATGTATGAAAGATGTCCCTACTATGCTTCTCCCCATGCTTGAAGAG	R- metabolic process	protein binding	-
Sce_Assembly02	c17058_284	c17058	284	GCAAGAATCTCATCACTCGCGCAAAAGCCGGATGCTCTTCTCAAAGGAATAAGYCCCAG[T/C]GACGCTGCATTTACACTGGGGATTGCACCAGCTTTAGCGAAGGAGCATCTTCTAAATGCR	vesicle-mediated transport	-	ESCRT II complex
Sce_Assembly02	c17058_344	c17058	344	GACGCTGCATTTACACTGGGGATTGCACCAGCTTTAGCGAAGGAGCATCTTCTAAATGC[A/G]GAAAACAAAGGTCTCCTCTGCAGGGATGTCAGTCCAGATGGCTTCCGTTTCTACATCAAT	vesicle-mediated transport	-	ESCRT II complex
Sce_Assembly02	c17060_522	c17060	522	ATACATTGACAAGACATGGGAGTGGGAATCGTCCTGACGCACCTACACCAAATCTGTTT[T/C]CTAAACATGCTCTGAAGGTTGTCCCTGCTGAAGCATCAAACAGCCACGAAAATGCAACAA	-	-	-
Sce_Assembly02	c17067_246	c17067	246	ACAAAGAAATGCCAAAGAGAACACCAGAGGGAATGTCTGAGTATCTTAAGGTTTGCAGT[T/C]TGCATAAAAGGAAGAGGACTGTGTTTATGGACAACCAGGGTCCCAACATTATGTTGGAAA	-	-	-
Sce_Assembly02	c17072_871	c17072	871	ATACAACTGAAATAGGCCAGGCAGCAAGTCAAGATGTGCCTATTCTTGACTGACGTAAG[A/G]ATCAGTRTCCAAGTGAGTAGGCGATTCTTTTGTATAGTATCGCTGTATGACGAGTTGTAC	-	hydrolase activity	-
Sce_Assembly02	c17083_229	c17083	229	GTGCCATGGTGATCATCAGCTCGGCAAGTACAAAACTGACATGGATCTTGGCGCCGCTG[T/C]TCGTCCTGGCCACGACGACGATTCGAGTCCATGGCCAGCCTTCTTCTACCTCTGGGTTCA	-	transferase activity	intracellular membrane-bounded organelle
Sce_Assembly02	c1709_827	c1709	827	GCAGTCTCCTAGCATGCCGAGAAACCAACCTTCTGTGTACTTTGGTCAACCTGATTTAT[T/C]GWTGGGATCCTCTGGAACTGCTGTTTACCCACAGTGGCCTACTCCAGCAATGATGTATCC	-	-	-
Sce_Assembly02	c1709_971	c1709	971	TGTGATTTCTCAGGTTCCGGTGTACCAGTCCTTCAACCATGGCTAGGAGATGCTACTTC[A/C]TGTGGGATGTTGGAACAAAATTTGTTAAAACCTGCTATGTCGTGTTGTCTTGTTATAAGT	-	-	-
Sce_Assembly02	c171_216	c171	216	GCCGGCAAGGGACGGAAAGTCGCCTCCGACAAGAAGAAAAGTGACAAATGATCCACCT[A/G]AGGCCTTATTCATTTAATCCTCCTCTCAAGAGGATTGGAGTGGATTGGAGAGGATTTTGG	-	-	-
Sce_Assembly02	c1710_759	c1710	759	ATTGCAAAGATTACAACCCTGGGGGCTGTTTATGAGCGAGGATTGATTGGCATTTACCA[T/C]GACTGGTGTGAAGCTTTCTCTACTTATCCAAGGACCTATGATCTTATCCACGCTGGTGGC	-	-	-
Sce_Assembly02	c1710_912	c1710	912	GAAGACATCCTCCTTGAGATGGACCGCATCTTGAGGCCTGAAGGTGCTGTTATAATGCG[T/C]GACGATGTCGATGTCTTGACAAAGGTGAACAAACTCGCTCGGGGCATGAGATGGAACACG	-	-	-
Sce_Assembly02	c17115_407	c17115	407	ATAACATTTAATGAGGAGCTCCATTCATTCTCATCATGTTTAGAGAAAGTAAATGAAAA[A/G]GCGATAGCAAGCGCGAATGATTGGATGAACGCCAACTTTGTTGCTGAGGGTGGMACAGAC	-	-	-
Sce_Assembly02	c17119_212	c17119	212	AGGGAAGCTGAGGGGATTCCTGCAAATAATCCTGTGAATTTCTCTCCGGCTGTGGTTGA[T/C]GAGCTTGATGAGCTGGCATCATATCAAGCTAAGCCTGACAATAAACATGTGCTTCCTGTT	-	-	-
Sce_Assembly02	c17126_314	c17126	314	GATGGGAAGGAAATTAAAGCTCAGATATGGGACACAGCAGGACAAGAACGTTTCAGAGC[A/G]GTCACATCTGCCTACTACAGAGGAGCCGTTGGAGCTCTTCTGGTTTATGATATTACCAGG	protein transport	hydrolase activity	plasma membrane
Sce_Assembly02	c17126_437	c17126	437	CAGACATTTGACAGTGTTGGCCGATGGCTTAATGARCTGCACGCTCATTCCGACATGAA[T/C]GTCGTCACGATTCTGATTGGCAACAAGACTGATCTCAAGCATGCGCGGGAGGTGAGCACC	protein transport	hydrolase activity	plasma membrane
Sce_Assembly02	c17126_533	c17126	533	AAGCATGCGCGGGAGGTGAGCACCGCGGAAGGCAAAGCCCTGGCYGAGGCGCATGGCCT[T/C]TTCTTCATGGAAACCTCAGCGCTGGACTCGTCGAACGTCACAGCAGCTTTCCAAACCGTG	protein transport	hydrolase activity	plasma membrane
Sce_Assembly02	c17144_471	c17144	471	GAATTCCAGGCCTTCCTCAGGGAGAACAAGGTCGATCTCAGCGATGTTAAGATGAG[T/C]CCAGCTGAAGAGGATGAGGAGTTCTGGAGCAGGCTCAGAAGCATCCCTACTGAGCGGTGC	-	-	-
Sce_Assembly02	c17150_624	c17150	624	GCCAAAGCATTGTACAACAGAATCGGGATGCAAGCTTTCATTTGAGTTTYTGAAAAG[T/C]GACATGAAGAGCCTTCTGCTTGACTTGTTATCGCAACCCCACCAGGAGAAACAGCCACTA	-	-	-
Sce_Assembly02	c17153_79	c17153	79	TTGGAGACTGAGGTGGCAAAACTTAAAGAGCGGAATGAGGAGTTGCAGAGAAAACAGGC[A/G]GAGATCCTAGAGAGGCAAAAGAATGAGGTATTCGAGAAGGTTACCCGGCAAGCTGGACCG	regulation of transcription, D--dependent	sequence-specific D- binding	nucleus
Sce_Assembly02	c17154_252	c17154	252	TACCACAATAAATGACCACCTCTCACCAGCGATGAGATTAAAGAAATCAGCGGCGAGGC[T/C]GCTGCGTGCTTGGGACGACACCGTGGTTGAACTCAAGACAAGCAATTGTAAGACAGAGTA	-	-	-
Sce_Assembly02	c17165_808	c17165	808	TTGTGGTTGAGAAACAGAGTGAAAATACTGATAAACAAGCTGATGATGTGACAGAAGCC[A/G]CTATTTCTGTCCAAGGCTCATACGGAACAAAGATTGAAGCTGTGACAAGAAGAATTTTGA	-	binding	-
Sce_Assembly02	c17167_1172	c17167	1172	ACTTAATGGCTTGGCGCCTGATGTGTCAGAAGTTGTTCATCTTGAGTTTTCTTTTCTAG[A/G]AAATTTACTTGCCAAAATCTCTATCTGTTGATTTGTTGAACAATATGTATCTTSTGCTGA	-	-	-
Sce_Assembly02	c17178_531	c17178	531	GTTGAGGGAGAGGATGGAGGAAGTTGGTGGGAGGGACGAGTATTGGAAATAAGACCTAA[A/G]TCACCTGATTTTCCTGAGAGCCCTTGGGAGAAATATGTCATACAGTATGAAACTGATGGT	-	-	-
Sce_Assembly02	c1719_1528	c1719	1528	AGGAACAACAATAGATGTTAGATTGGTGTTACCGTCGAAAGACAGAAGAGTCAGTGACA[T/G]AAGCAGTACAGTTTGGTGTCGGTTCTTATATCTTGCTGCTGAATATCACTACTACTTGCC	response to cold	-	-
Sce_Assembly02	c1719_686	c1719	686	CAAGTGCACAGCCTTCAGCTGTTTCTGACACTCCAGCTCCTGCAGTAACTGCATSAGG[T/C]GATGCTGATGTATACAGTCAGGCTGCATCAAACCTTGTCTCTGGCGGCAGTCTAGAACAG	response to cold	-	-
Sce_Assembly02	c1719_806	c1719	806	ACAGTCCAACAAATTCTTGACATGGGTGGTGGCACCTGGGAACGTGATATGGTTGTCCG[T/C]GCTTTACGGGCCGCATATAACAACCCTGAGAGGGCCATTGACTATCTATATTCTGGAATA	response to cold	-	-
Sce_Assembly02	c17191_1643	c17191	1643	GACATGACTTCTATGGGCAAGGGTATGATATTCGTGAACGGTGAAGGCATGGGTCGCTA[T/C]TGGACGTCATACAGAACCGCTGACAATGTCCCTTCCCAGGCAGTGTACCATATTCCACGA	-	hydrolase activity, acting on glycosyl bonds	cytoplasmic membrane-bounded vesicle
Sce_Assembly02	c1720_451	c1720	451	GATGAAGGTTTCGGGTCCATTGTGAAAATAGGCAAGTAAGAGTGTTTTGTGTAGTGCAA[A/C]TAAAATGTCACATAGTGGAACGTTCCTCTAGTTTAGGTGCACTACAAATNAAATTAACCA	-	-	-
Sce_Assembly02	c17207_296	c17207	296	GGCAGAAGCATGGTTCTGTGAATGAATTTGGTGCATTAAGTCATCCAGTCAAGGATACC[A/G]CCATCGGAGATGATGATGATCTTTGCTTTGCACCCCCTGAATCCTTATCGACAGTGAGAA	-	-	-
Sce_Assembly02	c17215_1247	c17215	1247	AAAGAAGTTGACAAAGCTAGCATCGACCTATTGTTCAGAACGTGCCCAGCGATGTTCTC[A/G]ACGATGGAGGACGGCACGGTGGTGCGGGGACTYGCCGGGGTGCCCGAGGATGGGCCGGTG	-	-	plastoglobule
Sce_Assembly02	c17215_588	c17215	588	CTCCTAATAAGCCCATCTATCTATTGGGGAATTCGTTTGGAGGATGCTTAGCTCTTGCA[A/G]TTGCTGCTCGCAATCCCCGTATTGATTTGATACTGGTACTAGTTAATCCAGCTACATCGT	-	-	plastoglobule
Sce_Assembly02	c17217_946	c17217	946	AACCGAGAGAGCTGGGGAAGATGTTCTTCCTTAGGGGCAGCGAGTGATGTATCATCCTC[T/C]GGCGAGCGTCCTAGGGTTTCCGATCATAAGCATAAGAGCATGACACTAAGAGCTCTGGCA	-	-	-
Sce_Assembly02	c1722_656	c1722	656	AGAGCCAGACACACCTAGGAGTTGAAACATGAGCTTGGTTGCCACACTTGCCAGTCTCC[T/C]SGCAAGATGTGTCTGGTGCTGCAGAAATTATCCTTTAGAACTGTGAATATGTGTTTCTGA	-	-	-
Sce_Assembly02	c17225_652	c17225	652	AATGAGGCAGACCCCAACCATAAAAACATTGAGCTTGAGGGGTCGTTTGATCAGGTCAA[T/C]CATGCCAGTGCAATGGTGAAAGAGCTGATTCTCCGCATTGGCGGCAACGCCCCTCCTCAA	-	binding	-
Sce_Assembly02	c17229_204	c17229	204	CATGAATCTAAATACCAATGTGAAAAATCTAGTGTACCGTTAGATTAAAATGCTTATCC[T/G]AAGTTGCCAATTGACACTGGCCTTAAATACACTGAAAAAAGAATCCAAGTGCTTGCTACT	-	-	-
Sce_Assembly02	c1723_621	c1723	621	CAGCTATGTTGTTGATGTAGCTATCTATCGGACATGGTTTAGCGTGTTCTCGTGTAATA[T/G]CAAGAATAAGTCCGCTTCTTGCAAG-TTGTTTTAACCACATCTCTAAATAAAATTCTCAG	defense response	cysteine-type endopeptidase inhibitor activity	cytoplasmic membrane-bounded vesicle
Sce_Assembly02	c17238_89	c17238	89	TATAAGACAATCATGCCCACAGGCAGTTCACCCAGGGAACCCATCACTGCCAAGCTTGC[A/G]CCCAAGTTCACACCCCACTGTACCTGCACCATTGGGGYCATCAAGCTCACATCAAATTCA	-	-	-
Sce_Assembly02	c17251_502	c17251	502	CGAGGCTCGGTGACCGTCGCGCCTTACAAGCTCGTCTTACGGACCGTCATAGTTATTGC[A/G]ACAACCGTGGTGGCAATGATGATACCGTTCTTCAACGCGGTGCTAGGGCTCCTCGGCGCG	-	-	membrane
Sce_Assembly02	c1726_1698	c1726	1698	GACCAGGTTACCCTATCAAGTCCTGTGCTGAATGAAGGTGAACTGGAATCACTATTGAA[T/C]GACCCAAAATTGAAGCCCAAAGTACTCTCGACATACTTCAATATCCGTAAAGGTCTAGAT	oxidation reduction	glutamate synthase (ferredoxin) activity	mitochondrion
Sce_Assembly02	c1726_1959	c1726	1959	GGTGCCATCCACCAGCATTTGATTCAGAATGGCCTCCGCATGTCAGCTTCAATTGTTGC[T/C]GACACTGCTCAGTGTTTCAGCACCCATCAATTTGCCTGTTTGATAGGATATGGAGCCAGT	oxidation reduction	glutamate synthase (ferredoxin) activity	mitochondrion
Sce_Assembly02	c1726_2564	c1726	2564	TCTTGCAAGCCGTCCTGTCAATGTTCTTCGAGATCTTGTAGAACTAAAGAGTGAACGGA[T/C]GCCTATTCCTATTGGCAAAGTTGAGCCTGCAACCTCTATCGTTGAGCGTTTCTGCACAGG	oxidation reduction	glutamate synthase (ferredoxin) activity	mitochondrion
Sce_Assembly02	c1726_2949	c1726	2949	ATTGAGATAAAGATTGCACAAGGGGCTAAGCCTGGTGAAGGGGGTCAACTTCCTGGGAA[A/G]AAAGTCAGTGCATACATAGCTCGGTTGAGAAACTCCAAACCTGGTGTTCCTCTCATATCC	oxidation reduction	glutamate synthase (ferredoxin) activity	mitochondrion
Sce_Assembly02	c1726_3339	c1726	3339	CAAAATGGATTGAGAGAGAGGGTGGTACTTAGGGTGGATGGCGGATTCAGGAGTGGCCT[A/G]GATGTCCTTTTGGCTGCTGCCATGGGTGCTGATGAATATGGTTTTGGTTCTGTAGCTATG	oxidation reduction	glutamate synthase (ferredoxin) activity	mitochondrion
Sce_Assembly02	c17291_797	c17291	797	GTTCGGAGCAATGTAAGGTTTCTTTTTGTGAAGTTCATCGTGCTTATGGTATAATATTT[A/G]GCCATACAATTWCTACTAGGACCCATCATCCTGTACGCATTTTCTTTCCCTACTTTTCGT	-	-	-
Sce_Assembly02	c17291_809	c17291	809	GTAAGGTTTCTTTTTGTGAAGTTCATCGTGCTTATGGTATAATATTTRGCCATACAATT[A/T]CTACTAGGACCCATCATCCTGTACGCATTTTCTTTCCCTACTTTTCGTACAGCAAACCGA	-	-	-
Sce_Assembly02	c1730_2264	c1730	2264	ATCTCACATTTCCAGAATTCAAGTTTGATGAACGAGGACAAGAGATGCCGCCCCATTCT[T/G]TTTCATTCCAATGGACCAGAGACTGGAAATCAGGAACCATTCCCAAATGGGATATGCATC	-	-	-
Sce_Assembly02	c17301_475	c17301	475	GGTTCTCAAGTGGAAGGATCTGCCATGAAGGACTGGAAAAGGCGATGCAAGCCCACGAT[A/G]ACAATGGCAATGCCAAAGGGAACAAATGTAGAGGCAATGGCAGTGGTGGAGGACTTYATC	-	-	-
Sce_Assembly02	c17303_1035	c17303	1035	GAGTATGCGATCCGAGGGCAGCTGACAAAGAAGGCTGATGTGTACAGCTTTGGAGTACT[T/G]CTGCTGGAGATTGTCAGTGGCAGGTGGCACACTGACCCCAGATTGCCTCTCCAAGATCA	protein amino acid phosphorylation	non-membrane spanning protein tyrosine ki-se activity	-
Sce_Assembly02	c17344_507	c17344	507	TAGCCRTCATGTTCTACGGCAGGCTCAAGAAGTTCAGCATGCATGGCGGCCAGGCATGG[A/G]CCATAGTATAGCATACACCTGCATATTCTTTAATGATCTCTCTTCAGACAGAGACTAGCT	cation transport	cation transmembrane transporter activity	membrane
Sce_Assembly02	c17347_375	c17347	375	CAAGATGAAACAAGTAGTTCAAATAAACTGTCGCTGTTTCATCTCGGGCGAGGGCGACA[T/G]AATGAAGCAGAGTGTGATCAAGGTCTGCCAACTTTGCAACTAAGGCAGCACGAAGAATCT	response to hormone stimulus	-	-
Sce_Assembly02	c17347_600	c17347	600	GCTCCCTGTTCCACTAACACTTTGGCCTGCGAATGTTTCTAATGTGGAAGCAGCAAACG[T/C]AACCCATGAAGTCCTAAAGCCCACTCCTGTGAATTTAAAGGAGGCAATTAAGGCGGATGA	response to hormone stimulus	-	-
Sce_Assembly02	c17356_136	c17356	136	TGCTGAGTTCTCCGAAAATTCGTGGCCCTTGTTATTTAGTGCGAAGAATAAGAAGGGCC[A/G]TTTCATTCATATTTATTACCGCATGTCCTGAAGAAAAAGAAGGAAAAAGACAGGAATTTC	-	-	-
Sce_Assembly02	c17378_494	c17378	494	ATCGAGAGYGGGGGTTTCAAGTCCAATGTTCCAGACCTTGAGGTTTCCATCATTGAAGG[A/C]CACCATTTCCTCCAGCAAGAGCAGGCCGAGAGGGTGAACTCTGAGATACTGTCCTTCCTG	-	transferase activity	-
Sce_Assembly02	c17393_1223	c17393	1223	AAATTACTGAATTAGGCTGAAGTAGCCTTTTAATCTTGCAAGTATACTAATCCAGCAAA[T/G]CTGGAGTTGTAATTGATTCTTCAGTTATAATTAGTCTGAAGTAGCCTGTTGTATCAGTGT	oxidation reduction	electron carrier activity	-
Sce_Assembly02	c17399_697	c17399	697	ACAATTGGTGCTAACACCACATATGTTAACAAACATCAGTCTTAACTTCTGGAAGCTGA[T/C]AACTCCTTCCAGCCAAGGTTTCCAGTTTGTTGGTAGGTCAGTCGGTAATGGATGGTTCCG	-	-	-
Sce_Assembly02	c1740_1268	c1740	1268	TCAAATCCATCCTTGCTTCCAGAACCTGGTAAACGGAGGTCGATTGAAGAACCGTATGT[A/T]AAGATTGAATTGTTAACACCAAAGGACTAYATTGGCCCAATAATGGAGCTGGGTCAAGAG	-	GTPase activity	-
Sce_Assembly02	c1740_1572	c1740	1572	TACAAATCAATGGTGAGCCTGTGGAAGCATTGTCGACAATTGTACACA-GAGAGAAGGC[A/G]TACACTGTTGGCAGAGCGCTCACCCAGAAGCTGAAAGAACTTATACCTCGGCAAATGTTT	-	GTPase activity	-
Sce_Assembly02	c17403_240	c17403	240	GGCTAAAGAGCTGCAAGAATCGAAAGAAGATCACTCAAGAGGTAGCATCCAAGTTGTCT[T/G]CTCGCCTCAAGAAGATATTCAGCCAACTTGAGAAGGAGCTTATACCAGCTAACTAGGAGC	-	-	-
Sce_Assembly02	c17409_1226	c17409	1226	AAGCCTGACATAGCCGCACCTGGAGTCAACATCTTAGCAGCTACAGGAGATGGATATGT[A/G]TTCGACTCAGGGGCATCAATGTCAACCCCRCATGTAGCAGGTGTCGTAGCATTGCTAAAG	-	-	cytoplasmic membrane-bounded vesicle
Sce_Assembly02	c17409_976	c17409	976	GGGGCAATTGGTCTTATTTTCGCAATATATACCGTAGATAAGCTTTTGAGCACCGAAGA[T/C]TGTGTGGGCATGGCATGTGTCATTGTCGACATTGATATTGGGTTTCAAGTTGCAACATAC	-	-	cytoplasmic membrane-bounded vesicle
Sce_Assembly02	c1741_2797	c1741	2797	CTTCTTGGAGCATCATTTCCTAACATGACGGCAGCTGAGGTGACCAAGTTTGTTGATGG[T/G]CTCCTTGGTTCGAGACATGACCTCCCAAGCTTCAAAAACCATATYAGGGACTTCCTGGTG	protein import into nucleus, docking	substrate-specific transmembrane transporter activity	cytoplasm
Sce_Assembly02	c1741_3010	c1741	3010	ATMCCAGGGCTGATTGCCCCAAGCGAATTGCAAGATGAGATGGTAGACTCATAGTGCTC[A/T]GTGGTTGTGCATTGCTAATCCAGTTTGATGTTCGATTAGGCCTCCAGAGGCCTCCATGTC	protein import into nucleus, docking	substrate-specific transmembrane transporter activity	cytoplasm
Sce_Assembly02	c17410_787	c17410	787	TTTTACAGGAAACATGCCTTCAGAATTATGGAGCAAAATTTCCCTTCTAATTGATGGAT[C/G]GTTACTGGAGAAGAAAATAGCTTACAGTGACGCAAGTATGTTACG-AGAAATGGTTCGGA	-	-	-
Sce_Assembly02	c17419_237	c17419	237	AAGGACATTTCTTTCTGCAGAAGATATTACGAACTGCCTTGTGGAAGATATCAACTCGC[T/G]ACGGCATTTGCTTTTCTGTCCTGGGCGCTAAGTGCTACATCAGCGGTCATCATGTTTTGG	-	-	mitochondrion
Sce_Assembly02	c17431_1715	c17431	1715	CTTTGCTCCACGACAACCCATCTTTGTCACGAGAAATGAACATTGAGTCACAAATTATG[A/C]TTGTTTCTGTGAAAATACTTCGGAAGTATCTGAACTGTGCAGGTCAGGAACCATCTAAGG	-	-	-
Sce_Assembly02	c17436_555	c17436	555	TCACGCACAAAGCTTGGTAGCATGATCAGTTCTGGAGATGTTCGTGTCAATTGGTCACT[C/G]GTTTCRAAAAGTGGAGCTACCCTCAAGGCTGGAGATGTTGTTTCTGTCAGTGGGATGGGG	-	-	-
Sce_Assembly02	c17438_804	c17438	804	AGGGACAACTCCGTTCTGATCAGTGCTTTCAACCAGGCCCTCGCTCTACAAGGTGCAGC[T/G]CTTGACCCTGAYGAGGACCGAGGTGACCATGGTAACTCAAATAATGATGATGGTTTGCTA	-	-	-
Sce_Assembly02	c17438_867	c17438	867	GACCCTGAYGAGGACCGAGGTGACCATGGTAACTCAAATAATGATGATGGTTTGCTAGA[T/C]GAGTATGTCCTCGGGGCAGGGCTTAGTCTGCTTCTTCAACATTTGGCTGAGAATGACCCA	-	-	-
Sce_Assembly02	c17438_931	c17438	931	ATGTCCTCGGGGCAGGGCTTAGTCTGCTTCTTCAACATTTGGCTGAGAATGACCCAAGC[A/C]GGTATGGTACTCCTCCAACGAAGAAAGAAGCAGTCGAAGCCCTGCCCATGGTCAAAATYG	-	-	-
Sce_Assembly02	c17456_261	c17456	261	TATTGCATTGTCCAGTTTGTCGAGAAGGACTACAAACTTGCCGATGCCGTCATCAGGGG[T/C]CTGCTCAAGTACTGGCCAGTCATAAATTGCCAGAAGGAGGTGCTSTTTTTGGGGGAGCTC	-	-	-
Sce_Assembly02	c17484_496	c17484	496	CATAGCCGAGGACATCAGCAAGAAGAAGAATAAGCCAGATCAAGCCTGCGTATGATCAT[A/C]GTGAGAAGAGCAATAATACCTTCTAGAGGGTGTTATCGAAAAAATAATACCTTCTAGAGT	-	oxidoreductase activity	cytoplasmic membrane-bounded vesicle
Sce_Assembly02	c17491_1258	c17491	1258	ATATCAATGGTCATTGGAACACACACCTTAATAGCTGATAAAACTGACTTTTCAGCTTT[A/G]CGTATCTCTGTTATAGATGAGCAGCAACGTTTTGGTGTTATCCAACGAGGAAGGTTCAAT	D- metabolic process	ATP-dependent helicase activity	-
Sce_Assembly02	c17492_467	c17492	467	CTAAGCGGATGCAGAGAGCAAAGGAGGATCCTAAAAAGGCCACCAAGTTGGCCTGGGAT[C/G]TGGCAACAAGGCGCGCAGCTGGGGAGAAGGTGCACGACAACCCCAAGTTGATTAAAGAGA	-	-	-
Sce_Assembly02	c17492_553	c17492	553	AAGGTGCACGACAACCCCAAGTTGATTAAAGAGAGCATGAAGAAGGATAAGAAGCGGCA[T/G]GAGAAGCACGCCGAGGAGTGGAAGGACAGGCAGAGGACAGTGGACATCAAGAAGAAGCAG	-	-	-
Sce_Assembly02	c17494_317	c17494	317	CACTACCTGGAGCCGGCAGAGAGCTGGTAGCTATAGCCGGCCGTGTTATGAGTACGTAC[C/G]ACGACCTTAGCAACGCTCGGCCTTTGCTTTCTGGGCCCGTCTTTTTGAAGGATTAACAAC	transcription initiation	transcription factor activity	mitochondrion
Sce_Assembly02	c1750_819	c1750	819	GAAGGCAACAGGCAGCCACTGTCTGTGACACCAGGCAGCACCGTGCTGTACTCCAAGTA[T/C]GCAGGCGGCGAGTTCAAGGGCGCTGATGGCACAAACTACATYGTGTTGAGAGTGTCAGAT	protein folding	-	chloroplast envelope
Sce_Assembly02	c17512_1062	c17512	1062	GGGGAACAGAAATCTAATGGTGATACTCATGCTCAAGATATTATTGATCTCATGGCAAG[A/G]TATCCAGCYCTTCGTGTTGCCTACATTGAGGAGAAGGAAATTATAGTAGACAATATGCCT	-	transferase activity, transferring glycosyl groups	membrane
Sce_Assembly02	c17512_1071	c17512	1071	AAATCTAATGGTGATACTCATGCTCAAGATATTATTGATCTCATGGCAAGRTATCCAGC[T/C]CTTCGTGTTGCCTACATTGAGGAGAAGGAAATTATAGTAGACAATATGCCTCATAAGGTT	-	transferase activity, transferring glycosyl groups	membrane
Sce_Assembly02	c17512_342	c17512	342	GTGGATGMTCAAAGTGTATTGGATCAGATAAATTCTTCTGAGACACTGATCTCTGATAA[C/G]GATGGAGCATTCGATTACTACAAACCAGAGCTCTTTGCGTCGATCAGCTCAATATCAAAA	-	transferase activity, transferring glycosyl groups	membrane
Sce_Assembly02	c17512_595	c17512	595	GCTACCTCTCTTTTCATGGATATGCCAGCTGCTCCCAAAGTACGCAGTATGTTGTCATT[T/C]AGCATAGTAACTCCCTACTTCATGGAGGAAGTAAAATTTTCAGATGAAGAGCTTCATTCA	-	transferase activity, transferring glycosyl groups	membrane
Sce_Assembly02	c17518_285	c17518	285	GGCGTCGGGCATAGAACCGAAAGAAGGCGCAAGCTTATTGCCCTTCTCTATTATGATTC[T/G]ATTGGTCACTGCTTACGGGAGGAGATTGAGAACTGGAAAGCTATATACCAAAGAAAAGAA	-	-	membrane
Sce_Assembly02	c17518_502	c17518	502	TGGAACCGAGCTGTTGTCTTCTGAGGGGGTCTACGCAGGCAAAGCCTGACCAAATTTGC[A/G]ATGGCGGTTTRTCGACAACCTTGCATTCCCTGGATGATGTACTGTTGKAACCATATATAT	-	-	membrane
Sce_Assembly02	c17530_401	c17530	401	GCACAAGAAAGAAGCTTTCAAAGTCGTCATTAGAACCGGAAAGGCTTAAGCATACACGC[T/C]TATTGGTTCAAGCTCTACTGGACAAATATAATGAGGACCACAATCGTTTGGGGAATCTTG	-	-	-
Sce_Assembly02	c17534_326	c17534	326	TATGTTAATTTGATTGYTTGCTTGCTTTAGGCTTGTGTAGTGGTGTTGCTGTCTTTCTT[A/G]GTGGGTGCTGTTGTTGAGGAGCAGAAAACTCATGGAAGGGTGGTTGCTGATGAGATAGAT	microtubule-based movement	GTP binding	protein complex
Sce_Assembly02	c17549_469	c17549	469	TCTTCCTCGAATAGAAGAACATAGATAATTTTCGCGTAATGTACTTTCACCATAACAAT[A/C]TAACTTTTCTTTTACCGtAAGGTCCAAGAGCAGGATCTGAATGCCCTTTATACTGAAAC	-	ki-se activity	-
Sce_Assembly02	c1755_1355	c1755	1355	GCTGAAACGCTGTCATCGAACGACAAGAAAATCTTCAGATCTGGAGAAGAGAAAGGAAG[A/G]GCTCTGAAGCTGAACAAGGATCG-TCGTTTAGCACAGGAGAGGAAGAACGCTGGCCTATT	-	-	-
Sce_Assembly02	c17556_71	c17556	71	CAACATCTGGGAAAACACTATTTTGATTTGGTGATTTTGCCCTTGTACTCCGGCCTTCC[A/G]CGGGGAGACCAAGATCTCATCTTTGCTCCTACTTCGAAAGGGAAAAGAAAAGTTGTGATA	-	ATP-dependent helicase activity	cytosol
Sce_Assembly02	c17573_577	c17573	577	GGTCTCTGCCCCAGAAGATGGTGCTGTGAACCACATTTGGAAGAAGATACATCAGAAGG[T/C]GCCAATGATTCAAGAAGCGGTCATCCGTGAGAAGCGGAAGCCTGAAGGCACATCGATCCC	-	catalytic activity	-
Sce_Assembly02	c17582_552	c17582	552	CAAGAAGCAGAAAATATGGCACTTATCAAGAATCAATTGGAAGAGGAGAAGGAGCTGGC[A/G]GCGCAGCAGCAGGAAACCCTGGAAGCAAGCAACAGCAAGTACGACATGCTCGAGAAACTC	-	-	-
Sce_Assembly02	c17590_216	c17590	216	ACAAAAGAGAAAAGAACAAGCCAAATCAAGGATATCTTTTAATTCTCGGGTTTCTGTCC[A/T]TTGCAAATTTCATGGTTATTAATTATTCAACCGAGTAATAGCAATAGTTGCAAATAATAA	-	-	-
Sce_Assembly02	c17591_459	c17591	459	GAAGCTAAGAAGAGAAGGAGTCCGGAGAATTTTGCAAGGAGCTACAGTACCAATTCTGC[T/C]GATGGTTGTGAGTGATCCCAACAGATGCAAGTTTTCAGAGGAAAAAGAGTTCTGCAGACT	-	-	-
Sce_Assembly02	c1760_210	c1760	210	ATAGTAACTTGATAGAGTTCTAGGCTGAAGCAAACAATGGAGAGGGAAATGACTGCCTC[A/T]TATGAGCCAAAACTGAACAGTGAAATAAGGATTTTTGAGAGTTCAGATGAGATAGCAACA	pentose-phosphate shunt	6-phosphogluconolacto-se activity	-
Sce_Assembly02	c1760_592	c1760	592	GTCTACTCCATAAACGACASCGCCACGGTGGAGGATGCAGCGACGGACTATGAATTTGT[A/C]ATCAGGCAGCTGGTCAAGGTCCGCACAGTAGGAGTCTCAGAGAGCACCGACTGCCCCAAG	pentose-phosphate shunt	6-phosphogluconolacto-se activity	-
Sce_Assembly02	c17625_1560	c17625	1560	CAATGAGATTCGCTTAGAAGCTGATGAGCTAGATASCCGAGTAGCTGCTTTGAAGGCAA[A/G]AGAGTCTCAAAAGGTGCAACAAGAGTTGAAGTCTGTAAAGTCTCAGATGGACCTTCTAAT	mismatch repair	damaged D- binding	-
Sce_Assembly02	c17627_312	c17627	312	TGGTTCAAGAGTCAGATGGAACAAGCTGGACTCGACAATCTGAGCAGTGCTTTGTACTT[A/T]CCTAATTTTTCTGACACCCAGCTTGGGAATATTCTACCACAAGGAATTCTTTCTGTGTTG	-	-	-
Sce_Assembly02	c1763_181	c1763	181	CCACGATCGGTATTGACTTTAAGATCAGAACAATAGAGCTGGATCAGAAACGTATTAAG[T/C]TACAAATATGGGATACGGCTGGTCAAGAACGTTTCCGGACTATTACCACTGCGTATTACC	protein transport	hydrolase activity	-
Sce_Assembly02	c17639_299	c17639	299	GCTTCTGCTACATCAAAAGATTCAGGTGCTTCAAGAGCTGAAGTTGTTGTCCTGAGGCG[T/C]CAGGATGCCAATGACAAAAAGNAGAGCGAGCCGCGGTTATTCAACAATGTGATCAAGGAG	-	-	-
Sce_Assembly02	c17643_365	c17643	365	CCTATTCTAGGCTTAGTAGAGAACATGAGTTGCTTCAAGTGCCCAAAGTGTGGTGAGAA[C/G]TCTTACATTTTTGGGGAAGGTGGAGCCCAGAGAACTGCAGAAGACATGGATATGAAGTTT	-	-	-
Sce_Assembly02	c17643_491	c17643	491	GAGATTCCTCTTGAAATTGACATCCGAACTGGTTCGGACGAAGGCAAACCAATCGTGAT[A/G]TCATCACCCGACTCTGCATCGGCGCAAGCCTACCTGCGTGTTGCTGAGAAGGTGACACAG	-	-	-
Sce_Assembly02	c1765_1081	c1765	1081	CCTGATGTCAACTTTGAGGAGCTGGCTCGTTCAACTGATGATTTCAAYGGTGCACAGCT[T/G]AAGGCTGTTTGTGTGGAAGCTGGCATGCTTGCTCTACGCAGGGACGCTACAGAGGTGATC	protein catabolic process	ATP binding	protein complex
Sce_Assembly02	c1765_676	c1765	676	GCACAAACCAATGCAACCTTTCTGAAACTTGCTGGTCCGCAGCTAGTCCAGATGTTCAT[T/C]GGTGACGGGGCAAAGCTTGTCCGAGATGCCTTTGAGCTGGCAAAGGAGAAGGCCCCCTGC	protein catabolic process	ATP binding	protein complex
Sce_Assembly02	c17659_810	c17659	810	AGCGCAGTGCACTGCTGTAAATGGAGGAACACTGACGTGCTCAAACGAGCAAAGATTTCA[A/G]CAATCAGAGGGCACCGAATCTAGCACCTCGACATCAGACCGTGCAGAACGGGAGACGAAC	-	-	-
Sce_Assembly02	c1766_267	c1766	267	ACCCCTGATGAGCTCGAGATGGAAGATGGCGACGAGATCGATGCCATGCTTCACCAGAC[T/C]GGAGGCCGCCGTCTCCCTCCAAGCGCCTAGAAGAAGCCGTCGAAAGTCCTGCTCACTGTC	-	pyrophosphatase activity	-
Sce_Assembly02	c17666_625	c17666	625	GTTGCGGCGCGGGAAACAAGCGAACAGCACAACGAACGGACCGTGCAGCTATGGCAGGT[C/G]GTTCAGGAGTGGCACGTGCAGTACGGCAAGTTCATGGCGTCTCAGAAGGTGTACGTSGGA	-	-	-
Sce_Assembly02	c17666_682	c17666	682	GTSGTTCAGGAGTGGCACGTGCAGTACGGCAAGTTCATGGCGTCTCAGAAGGTGTACGT[C/G]GGAAGCCTCTACAGCTGGATCAAGCTGAACGTGATCCCCATTGACACCAACCTGAAGTCC	-	-	-
Sce_Assembly02	c17682_465	c17682	465	CTGCCTTTCTTCGGCTACAGATAGAGATCTTTGAGGCTAAGAAAGATGACAACAGGGAG[A/G]CATCGCCAGAATGCTCGATTTGTCTCGATGGTTTCTACGACGGAGACGAGCTGATAAGGY	-	-	-
Sce_Assembly02	c17682_525	c17682	525	CATCGCCAGAATGCTCGATTTGTCTCGATGGTTTCTACGACGGAGACGAGCTGATAAGG[T/C]TGCGCTGCGGGCACAGGTTCCAYTCAACTTGCTTGGAGCCATGGGTACGGAAATGCGCAG	-	-	-
Sce_Assembly02	c17682_548	c17682	548	CTCGATGGTTTCTACGACGGAGACGAGCTGATAAGGYTGCGCTGCGGGCACAGGTTCCA[T/C]TCAACTTGCTTGGAGCCATGGGTACGGAAATGCGCAGATTGCCCATACTGTCGAACAAAC	-	-	-
Sce_Assembly02	c1770_1304	c1770	1304	ATCAATTCTGTTTGCCCCCTTCAAGTAAACCTGGGACGGTGGTCTGCTTACTTCCTTGT[T/C]GTCCGATTATGRAATGGAACTGCATATACAAGACTAGTGGAGTAGCTAGGCGGCTTCTTT	fatty acid biosynthetic process	3-oxoacyl-[acyl-carrier-protein] synthase activity	-
Sce_Assembly02	c1770_1387	c1770	1387	ATATACAAGACTAGTGGAGTAGCTAGGCGGCTTCTTTGAATATTACATGGAGGTCTGAG[T/C]TAAGAAGATCATCGTATTACTTATAGTCGAGCTAAGAAAGCGTCGAGGCCTCCGAGCCC	fatty acid biosynthetic process	3-oxoacyl-[acyl-carrier-protein] synthase activity	-
Sce_Assembly02	c1770_1476	c1770	1476	AGCTAAGAAAGCGTCGAGGCCTCCGAGCCCCCAGCCATGTTCATATTTGTCGCCATC[A/G]CATCGCAGGCACATCCCCTGTTAAGGGTCCAGTCTTCCTTTCGCAAGCGAAGAATCATGT	fatty acid biosynthetic process	3-oxoacyl-[acyl-carrier-protein] synthase activity	-
Sce_Assembly02	c17716_1191	c17716	1191	CGTGGGTTATTTTGATGTACATTGTGGTGGATCAACATGCAAGCCAATAAGCTAGATGT[T/C]GTTTCTGTTGCTACCTAGATTGTACCTATGTCATCGCATTGGTTTCTGCGAAAGATGGCG	chromatin modification	zinc ion binding	-
Sce_Assembly02	c17722_522	c17722	522	AGACTTTACATAAATCAGAATCCATCGGCAGATTAATTTCATTTCCGGAGGATGAGGCA[A/T]TTTCTCCCAGTCATTCCCCTCCAGTGGAGAGCACTAGTATATCTCAGGAAGCTACAGACT	-	-	-
Sce_Assembly02	c17722_808	c17722	808	AGGAGCTAATCGATGAAGATGTTAAGAACATGCAAGATGCAGTGGAAAACCTGCAACT[T/C]TCTACCGAGGTCGAAACTACAAGTGAAAACTTTGAACAAATAAATTCAGACCAATTATCT	-	-	-
Sce_Assembly02	c17727_117	c17727	117	ACTTGAAGACCTTCTGGGCCAAGCATGGCACAAACAAGTTTGTAACAATCAGGTAAGAG[A/C]CATGCTATGTTGATCGCCTTGTAGGGTCCAACGCTGCAGTTTGGTCTGAGTTWTTCTCTG	cell wall macromolecule catabolic process	endo-1,3(4)-beta-gluca-se activity	spliceosomal complex
Sce_Assembly02	c1775_346	c1775	346	CAATCAAAAGGCCAACCTATCGGATTACTGCGAGAAGGGTTCCGGAACCCTGACAGTGG[T/C]CTTCAAAGATTTAGGCCCACAGGTCTACTACAGCACGCTCTTCTTCTGGGAATACGTCGG	oxidation reduction	oxidoreductase activity, acting on the CH-CH group of donors	integral to membrane
Sce_Assembly02	c1775_549	c1775	549	GTCCAGACCTACGCCATGTACTACTTCTGCTTCCACTACTTCAAGAGGATCATGGAGAC[A/C]TTCTTCRTCCACCGCTTCAGCCACGCGACTTCCCCCGTGTCAAACGTCTTCAGGAACTGC	oxidation reduction	oxidoreductase activity, acting on the CH-CH group of donors	integral to membrane
Sce_Assembly02	c17751_417	c17751	417	AACGAGCAGCTCCCCTCCGCCTCCAACTGTGCTGCYGCTATCAGCTTATTTTCTCAGGA[A/G]TTTAACCCATCTGCCGCAGTTGACGTGTGGCACTGCATCGTGGAGCACAAAATTACTCCG	-	-	-
Sce_Assembly02	c17751_483	c17751	483	CCATCTGCCGCAGTTGACGTGTGGCACTGCATCGTGGAGCACAAAATTACTCCGGCTGA[A/C]GAATCGGCCAAAGAGCTAATAGCTGGGCTTCTCGACTTTAGCAGGTTYGCCGAGGTGAA	-	-	-
Sce_Assembly02	c17760_991	c17760	991	GATAATCTTGACTCTCCCAAGGTATTGGGATATCCAAGCAAGCCAATTGGCCTCTTCAT[A/C]AAGAAATCGGTCATCTTCCGTTCTGACTCAAATGGTGAGGACTTGGAAGGCTACGCTGGG	carbohydrate metabolic process	alpha-glucan, water diki-se activity	chloroplast stroma
Sce_Assembly02	c17761_195	c17761	195	CAGGGGGAGGGGTAGCTGGAAGACTCTTGTTAASTTAGTGTGTAATCCAAGTGGAAGCG[A/C]CCGTTGTTTGCTTACCAACTTGATGGACTGAGCTTGAGATGCCAAATAGCTACGTTTACG	-	-	-
Sce_Assembly02	c17782_761	c17782	761	CCACACTTCAACCTAGAAAGGACAACAAGTCAGGAAGGTTGGTTACAGGAGTTCTGCAG[T/C]TACCTCAAGGCTCTCACTTGACATTTGATGAAACTCTCTTGCAATCTGGATCTTTGGCAT	-	-	-
Sce_Assembly02	c17788_372	c17788	372	TTTGAAGTTTACAAGTCATGAGATTTGATGCCATATTCTAAACTTTCGAGCATTCTTTT[T/G]AAGAATATATTTATTTTCCGTCGCWGCATTATGGCAGAACAATTACTATGCGTCCATCA	-	-	-
Sce_Assembly02	c17789_72	c17789	72	CAGYTCGATCAGCCACTCTCCACTCGACTCCACCAAGAAAGAAGAGTAAAATGGCTGCC[C/G]AGAACAAGGAGGTCGCTGCCCTGGTGGAGAAGATCACCGGGCTCCATGCTGCCATCGCCA	nicotia-mine biosynthetic process	nicotia-mine synthase activity	-
Sce_Assembly02	c17794_876	c17794	876	AAACTATATAGTGATGTCCAGGACAAATGCTAGCCAACTTCCCAGTGAGTAGGCCTTCC[T/C]AGGCTCCTTGAGTAGCTGGCTCCATTACTGGGTACAGAGCCCCCAATCCTTCCGCCCTC	-	-	-
Sce_Assembly02	c17798_335	c17798	335	CCATGASAAGGTGAACATTGTATCTGGGGGCAAATCTTCAGAGCCACCACTCAAGAACA[T/G]CGAAGAACAGGACACTGCTGCAGCGACACCGATGGACGTCGAGGCAGAACCCCGGCAGCA	-	-	-
Sce_Assembly02	c1780_1316	c1780	1316	ACTGATGAAGAGGCGGTTATTGAGGGTCTTGATCGTGCTGTGCTAAACATGAAGAAGGG[T/C]GAGGTTGCTCTTGTCACTATTCCCCCTGAATATGCTTATGGCTCAACGGAGTCAAAGCAG	protein folding	calmodulin binding	-
Sce_Assembly02	c17802_518	c17802	518	ATGACAGTACGTAGGTCAAACCGGAAGAGGAAACAAGTAACGTACATGGAAGATGACCA[C/G]GAAGCTGATGACAATACTGTCCCCTTGCATCAAGTCGATGAAGATGACCCTAGCCAAATT	-	-	-
Sce_Assembly02	c17804_212	c17804	212	TTCCTACCATCAAGCCCATATCCTCTTCCCAGCTGCTCCCTCTCATCCGTGGCTTGCTC[T/C]CACCCTCGACGTGGCTCTGAGAATGAAGGACGGTTCCCGTCTTCACCCAATGACATGTGC	-	-	-
Sce_Assembly02	c1781_1189	c1781	1189	AAAGGAAGTGTTTTGGCACCAATGGCTGGTTTGGTCGTTAAGGTTTTGCTCAAGGACGG[C/G]GTGCACGTGGAAGATGGTCAGCCTGTCATGGTTATCGAAGCAATGAAGATGGAGCACGTT	-	binding	mitochondrion
Sce_Assembly02	c17810_156	c17810	156	CGAGATGTATTTTGATTCTAGATACATCCCTTTTTGTTCATTTTGATGACAAGTATTTT[T/C]GGACGGAGGGTAGCTGATAACATATTTCATATTTTTATATTATTTTCAAAAATAGTCAAA	-	-	-
Sce_Assembly02	c17835_392	c17835	392	GGATATGCACATACAGAACCAAATACAAGGCAGTCTTCAGGGAACCCATATTTCAACGA[T/C]CGTCTTTCCACTTTTAAAGATAACTCAAAGTTAATGAAGTTGAACAATGGCCAACTTGTT	-	-	-
Sce_Assembly02	c1784_1532	c1784	1532	TCTGAGCAAATTAATGCTCCTGGTGGATTGYCTCAGCAGTCATCACATATATCATATTT[T/C]CCCATTGATTCATATTCGAAGCTTGTGTCTGTGGTGATAAAGAATTGTTCAGTGGAAATA	-	-	-
Sce_Assembly02	c1785_2107	c1785	2107	ATCACTCATCATGGGAGTGGCCCGTCCAGGGGCCATTACACCGCTGATGCGAAGCGTGA[T/C]GGTGGGCAGTGGCTTCGGTTCGATGACGGCCATGTCATGCCCATCAATGTGAACAAGGTC	ubiquitin-dependent protein catabolic process	hydrolase activity	-
Sce_Assembly02	c1785_2305	c1785	2305	CTCATTGCTGGAACAGTGAGTTATACTGTCTAACTATGGTTGTGTTAAATGGTAGCTGC[T/C]GTGTAACCGCAGAATTGAGTGTCAAGTACCCTGGTTGCGTGACCCTATTTATATATATGC	ubiquitin-dependent protein catabolic process	hydrolase activity	-
Sce_Assembly02	c17853_112	c17853	112	TTCATGGGCCCAAAAGCGCCAACATGCTGCTTTTTTTCCAGGTATATTATTAATTTATC[A/G]ATTAAATTCATATTTTAGTAACATCAGTTACTGGTTAAAAAACTTGGCCCGTGCAGTAC	-	-	-
Sce_Assembly02	c1786_427	c1786	427	GCAGCGCATGTTTGCTGAATCTGTGTTGAGGAGACTAGAGGAAAACTAAACAGCTATCA[A/G]TGAACTCTGGCGCTCATGGTTAG-TTGAGGGATTTCCCCCTTTAGTTGCCTTGTAATCTG	triglyceride biosynthetic process	acyltransferase activity	-
Sce_Assembly02	c17877_330	c17877	330	ACCTTAATTATGGATGAGCATGACAAAACCCAGCAGGAGTACTTTGTTCCTTGGCATCT[A/G]CCATTTCACCGAGCAGAAATTGGCGGTGCATCTGCTGCTGCTCTRCAGAATGGATT-GGC	-	transferase activity	-
Sce_Assembly02	c1788_2548	c1788	2548	AAGGGCTATCTCCTGATGTATATGCGAAGTTCAGGAACAACGGCTCATACAATGAACTT[C/G]TCGCCCGAAAGCTTGTGGACAGGAAGAATAGCCAGGTTACTATTCTGCTCAACAACGGGG	-	-	plasma membrane
Sce_Assembly02	c1788_2757	c1788	2757	ATTTTGGAGTCTGGCCTGCTAAGACGCCCTATGCGTTCTCGAGGATTGCTTGCTCGCCC[T/C]TATATCCATTCAATGCTTGCCATAGCAGCAGTGTGTGTCTGTGTCTGTGTATTCATGCGA	-	-	plasma membrane
Sce_Assembly02	c1788_3203	c1788	3203	TGCCAAAAGATAAACTTGGTCAGGGTTGGCACATAGTRGTTTTGTGATGAGGAAGGAAG[A/G]TAGCAGAGCTTGTCGATGTCAAGAGCAATAAGACAGAGGCAACAATAGTTCTGTGGTTAA	-	-	plasma membrane
Sce_Assembly02	c17893_452	c17893	452	CTGAGTCACAGCCATATTTACCTGCTCCGTGTGTGAATTATATACCGCGAAAGGAAAGA[A/G]TGTGCGTCCGGGTGCTGCGAGAGGCGGCGTCAGATGAGGAGGAGGAGGAGCTTGCAAAAC	sexual reproduction	-	-
Sce_Assembly02	c17904_128	c17904	128	CCAATAGAGTATTCCTGGAAAGGATTGACTTGTGACTACTCTAAGAGCAACCAGATTCC[A/G]AGGATTATAACAGTCAATCTTTCTAGCAGTGGACTAGGTGGTGGAGTTGCCATATCATTC	-	transferase activity	-
Sce_Assembly02	c1791_595	c1791	595	CTTCATCGTGGATTCAGGCGTCACCGTACCTGGTGTTCCAATATTCTCTTCTCTTTAAT[A/C]TTTGTTATTAGATTACAGTTAAGTTATATATGAGTGCAACAAGCAATAAAAATTCCACYT	oxidation reduction	3-oxoacyl-[acyl-carrier-protein] reductase activity	-
Sce_Assembly02	c17915_186	c17915	186	AGGATTCAGCAATGCTCTGTTAGTCTCAACAGTRTAGGATTTGCAGTTATCAGAAAGGG[A/G]TGCTTAAGATTAAGGTGCTATGCAATTGGTGATGCAGGGCGTCGAAATGATCCTTTGAAC	riboflavin biosynthetic process	GTP cyclohydrolase II activity	-
Sce_Assembly02	c1793_1347	c1793	1347	TGTTCAGTAGAGGAAAGCTCCCCCAAAGCTTTTCTCCTCCACAAGCAGAAGGATTGAAG[A/G]TGGTACCCAGGGGGGAACAAGACGAAGCTACTACGGTGACAGTCGACCTCAACAAGAGTG	-	-	-
Sce_Assembly02	c1793_1629	c1793	1629	GTTGGTACCAAGAGGATTCGCCTTGACAGCGAACCCTCCACGTGATTTACTTGCCACGA[T/C]ATGATTACCAGCCGGCACGAGTAGTGTATTTTCAAGAAATTGCAGTATTTACATCTAAGC	-	-	-
Sce_Assembly02	c17932_601	c17932	601	GATATGCATTTGCATGGGCATATAGAAACTCTGTACAAGGACATTCGCCACAAAGCCAT[T/C]ATMCAGTACACATTCCCATTCATATCTGTTGATCTCAACTTGATGGCTGTTGCCTTCCAG	-	protein binding	-
Sce_Assembly02	c17932_604	c17932	604	ATGCATTTGCATGGGCATATAGAAACTCTGTACAAGGACATTCGCCACAAAGCCATYAT[A/C]CAGTACACATTCCCATTCATATCTGTTGATCTCAACTTGATGGCTGTTGCCTTCCAGACC	-	protein binding	-
Sce_Assembly02	c17933_435	c17933	435	GTCACATCAGAAATGAAGGTAGACTTGCAACCGGTGCAGCAGCCCCAGCCARCAAGGGC[T/C]AGTGTTCCAGACCACAATATGGATAAGGATGCCCCTCCTAAGGATGTGCAAAACATGGAA	-	-	-
Sce_Assembly02	c17937_540	c17937	540	TTGGTTAATGATACTGTAGGCACATTGGCTGGCGGGATATACGCTGATAATGATGTCGT[T/C]GCTGCTGTAATATTGGGCACTGGGACAAATGCAGCGTATGTTGAGCATGTAGAYGCAATT	glycolysis	ATP binding	plastid outer membrane
Sce_Assembly02	c17946_696	c17946	696	GATGGGATGAACATTGGTGTCAGAATAAAGGAGGTCAACCTCAATTCATGCTTAGATAC[A/G]ATATCTTCTCCTGTTTCTGGTGCAAACTGTGAAACGTCTAATGCCCTTCATGATGGCAGT	-	-	-
Sce_Assembly02	c1798_649	c1798	649	CCAGCRCTGGACAAATGGAACCTCTACCTGGTGAAATGGGGATACAACACACAGAAAGA[A/G]AGGGAAGAAGCAGGGGCAATACCAAGGATCCAACTAATTGATCTCCCAGATTTCAGTAAG	-	-	-
Sce_Assembly02	c17980_178	c17980	178	ACAACTCGGTGCGCAGCGAATGAGAGCTGCRATTTTTTTTGTATATGTTAGGAAATAGG[T/C]GAGTCAAGTGCCAGTTCCGAGGCGATGATCCAACCAAACCTTCCATTACCGTGCCCTTTT	-	-	-
Sce_Assembly02	c17982_497	c17982	497	GATCCTTTTGGTCACAAGAGAGTTCTTATGGATGAAACTCATGTGGTGAATATTGGTCG[A/C]CTTCCAGTTATGGTTAATTCAAATTTATGCTGGTTGCATGAACTCAGGGAAAGTGACTGC	transcription	D--directed R- polymerase activity	-
Sce_Assembly02	c17988_64	c17988	64	GCCATCAGATGCTTCCTCAGTTCTAAGCTGTAATTAATTTAACTTAATCGGCCGTGTAA[A/G]CGCGCGCGGCGACATGAAACAATCCTAGGCTTCGAAAAAAAACATGAAACAATCTTGTAC	-	-	-
Sce_Assembly02	c1800_371	c1800	371	TGGGGTGATCTTAAACCGGATTATCTTGAAAAGAGAGGTTTTGTTGAAGCTCATTCAGA[T/C]GACGGTTTGATCGAAATATTTGGTCTGAAAGAAGGTTGGCATGCTTCATTCGTTATGGCT	activation of protein ki-se C activity by G-protein coupled receptor protein sig-ling pathway	transferase activity	-
Sce_Assembly02	c1800_824	c1800	824	TAGATGGTTAGGCTATGTACAGTATAGGAGCAGCTGGAGTTAGATTCTTAGAGATGGCT[T/C]GCTCAGCTGCAGCGAAGATGMATGTTTATTGCCCTTTACCATGCCATGGTCTGAGTCATG	activation of protein ki-se C activity by G-protein coupled receptor protein sig-ling pathway	transferase activity	-
Sce_Assembly02	c18005_733	c18005	733	ATGAAGGATGATATGATTCTTGACCTGGAAGAACAGATAAAAGACTTCAAATATTCCAT[T/C]AAGTTRCAAAAGTCTATTGCGAAGAGTTCACATGCTGATGATCTCAAAGGAGGTATGCTG	-	-	-
Sce_Assembly02	c18005_739	c18005	739	GATGATATGATTCTTGACCTGGAAGAACAGATAAAAGACTTCAAATATTCCATYAAGTT[A/G]CAAAAGTCTATTGCGAAGAGTTCACATGCTGATGATCTCAAAGGAGGTATGCTGGTGCCA	-	-	-
Sce_Assembly02	c18014_174	c18014	174	TACAACAAAAGCCTTGAGTAGTAGCACTGATGTCAGTATAAGATATAATTTTGTAAAAA[A/T]TCAAATAAGCATTGTATATACAATTCAGTTCCGTACATTTAGCATAACTTAATCTATAGG	-	-	-
Sce_Assembly02	c18015_297	c18015	297	CCTGACTTRCTYCATGGAACCTTTGCRGAGGCAACCACAGCGATGCAGAACCAGAGCCA[A/G]TCACTATACGATGATGTGATCAAAGCAGAGAGCCAATTCAACATGGAAGGGATATGTGC	-	-	-
Sce_Assembly02	c18040_773	c18040	773	AAAAAYGGCACATGCAACTAAAATGAGAATCAATGGAGCTCACCAGTACTGTTCAGCAA[A/G]GACACATGCAGCTAGAAGACATATAACTAACCTAACTACGCATCTAAGCCAACTCAGAAT	-	-	-
Sce_Assembly02	c18055_385	c18055	385	CTTCAGTTTAAACTTCAACNAAAAGGACTCCTTCAGTTTGAATATTTGCCCCACATTTA[A/G]AGGTTAGAGATTGTTATCTCCACCACATGGAGGTGTGCGACAAGTTTCCTAATAAGAGAC	-	-	-
Sce_Assembly02	c18059_528	c18059	528	TTGCAGAGACTGTCTTGCTGAATATTTTACGTGGTGATATTGCAAGGTTAAGTCGWTGC[A/T]CTTTCATAACTACTGGTGAAGATGGACCAATCCCAAGATGCAAGCCTTTCAAATACACCT	tR- processing	ATP binding	cytoplasm
Sce_Assembly02	c1806_3525	c1806	3525	CTTGGTTAATTTTGATTTTATGGACCCACCTCCTTCAGAGGCCTTGTTGAAGGCCCT[A/G]GAACAACTTTTTGCTCTCAGTGCACTCAACAGTCGTGGAGAGTTGACCAAGACTGGAAGA	-	-	plastid
Sce_Assembly02	c1806_3779	c1806	3779	AAGGACAAACAGGTTCATGCAGATAATGCAAGATTGAACTTCCACACTGGGAACGTCGG[A/G]GACCACATAGCATTACTCAATGTCTATAACTCATGGAGAGAAACAGACTTCTCGACTCAA	-	-	plastid
Sce_Assembly02	c1806_3911	c1806	3911	AATTATATCCAGGTYCGCAGCATGAAGAGAGCACGAGATATTCGAGATCAACTGGAGGG[A/G]CTTATGGAGAGAGTTGAGATTGAGGTCTGTTCAAATGCCAGTGACTTGGATGCTATTAAA	-	-	plastid
Sce_Assembly02	c18065_685	c18065	685	CTTTCGGCAAGGAAACCTCTTGGGCAGAGTACTAATGTCAACATTGTTGGTGGAACTCC[T/G]AACAGCCGGCGTGTGTCTACCCCAGTTTCACGCAAGGGAGSCTTGTCTTGTGGAAAAATG	-	-	-
Sce_Assembly02	c18079_220	c18079	220	TTAAACCATCTGCCCCGCATAAACAAGTTCCAAATTGGAGATTTCCTACAATTAGCAGT[A/G]GTGATGGTGGTGGGAGCATTTTCACTATATCAAGGAGGAATTTAAGAACTTGGTTCCATG	-	-	plastid
Sce_Assembly02	c18082_291	c18082	291	GTTTCAGGCCCCCAGTGTGCTGGTTAAAGAAGTTATCAATTGGGTAAAAGCTGTTATGA[A/G]TAGGGTAGGGGGGATGATGTGGTTGCTAAAGGTGTTGATAGGGTTAGGGGCTGAGGCGTG	-	-	-
Sce_Assembly02	c1809_1181	c1809	1181	TCCACGGATGCAGCCGAGGATGAGGATGCAGATGAAACCCAAGATGCTGCTGATGATAC[T/G]AGAACAAGATCTAGTGAAGCTTGAAACAGAAATCAACTTCTAAATTTATGGAAATTTCAT	protein transport	-	integral to membrane
Sce_Assembly02	c18100_441	c18100	441	GTTGAGCTTGATGAATTGATTGCCGCCGCAGGGGGGTCTATCGTGGGCAAGGCTGATCT[T/C]TCTAGCACATCCCTGATTGTTTACAACAAAGAAATCCCAAACGGATGTAAYGAAGACGCT	-	-	-
Sce_Assembly02	c18110_198	c18110	198	CAGGAAATGCGGGATTTAGTGTCCGGAAAGGATTGTGGGATAAAACAGCAAAAAGTGGC[A/T]GTAGATCAAGGTTTTATGTCTGTTCCAGGGAGGGCTTTCGCGCAAAGAATTTGCCCAAGA	-	-	plastid
Sce_Assembly02	c18110_281	c18110	281	TCCAGGGAGGGCTTTCGCGCAAAGAATTTGCCCAAGAGACCTTGCCCGGAGACGAGGAC[A/G]GGTTGCCCWGCACGATTTTCTATCACGTTAACGCCCAGTGGAAAATACCGAGTGACAGAA	-	-	plastid
Sce_Assembly02	c18110_506	c18110	506	AGCATTCCTCCAAGGTACAAGAATTATGTTCGGACCAAATCTACAAAACATATGAACGC[A/G]GAGGATTTCAGAGCTCTTACAGATTATTTTCGAAGTATGAAGAGTGATAATCCATC-TTT	-	-	plastid
Sce_Assembly02	c18130_323	c18130	323	TGTTGAAGCTTCATAGCAGMTGGTGCCTTCATACTCGTTTCCTGTTTAATTAGGTTGTA[C/G]CAGAGTATATGATGTTCTTTGTGATTTTACTCTTGTGTCTCTGTAACTTTTTGGTTGAAG	-	-	membrane fraction
Sce_Assembly02	c1815_1327	c1815	1327	GTCGTCGTTCCTGGATCTGGATTTGGTCAGGCTCCTGGAACGTATCACTTCAGATGCAC[A/G]ATCTTGCCWCAGGAGGACAAAATCCCTGCAATCATATCCAGATTCACGGAATTCCATGAG	biosynthetic process	pyridoxal phosphate binding	mitochondrion
Sce_Assembly02	c1815_1336	c1815	1336	CCTGGATCTGGATTTGGTCAGGCTCCTGGAACGTATCACTTCAGATGCACRATCTTGCC[A/T]CAGGAGGACAAAATCCCTGCAATCATATCCAGATTCACGGAATTCCATGAGAAATTCATG	biosynthetic process	pyridoxal phosphate binding	mitochondrion
Sce_Assembly02	c1815_1690	c1815	1690	ATTTGCAAAACCATGCGCTGTTTGCCTTGTTCTTAGGGCCTGGGTGGTGCAAGATTTTA[T/C]TAAACCTTGAGTAATGTCATGGGGGGAAATCTTACTGTGTAGATGTTCAGTTCTGTGATY	biosynthetic process	pyridoxal phosphate binding	mitochondrion
Sce_Assembly02	c18153_827	c18153	827	TRGCAGCACGTAAGGAGGTAATATATCAAAAACTCCGAGGTAGGTTCTACCAGCTTCGA[T/C]CAGGTGCCCTGGATTTCTTGAACGCCCTTGTGGATTCTGACATTCCAGTAGCACTAACGG	-	-	mitochondrion
Sce_Assembly02	c18176_252	c18176	252	CAGGGGATGGGCAAGATGGGGCAGATCGACCTCAAGGAGGGTGACCAYGGCGAGGTCAG[A/G]AAATCATGCAGGGTCGTCAACAAAGCCAGCTGGTAAATTAAGCATGCGTCGACCTCATAA	-	metal ion binding	-
Sce_Assembly02	c18177_127	c18177	127	AGATTACTTTGTSATTGAACTCACTGATCAGCTCCAGAAGCTAAAAGTGGAGCCAGT[A/G]CTGCTGCACTACCTTTCCCGCATGACCATCCTTCAAGGCTGGGAGTTGAGGATGAGTACA	-	-	-
Sce_Assembly02	c18202_1349	c18202	1349	GGGACAGAAGRGCCRCAAGAGGTCGCTGGTACACTGGAAAAGAAAGTTTCTGGGGAGTT[T/G]GCTTCATCTTCCCCAAAATATGCTCCAACATCCACACAGAAACCAGCTGTAGCTGCGAGG	-	-	-
Sce_Assembly02	c18202_1414	c18202	1414	ATCTTCCCCAAAATATGCTCCAACATCCACACAGAAACCAGCTGTAGCTGCGAGGCAGC[T/C]ATCTCCTCTGTTAGCACCACCRCAGAATAGGTTTAAGCTTGACAACCGGACCACATCGT	-	-	-
Sce_Assembly02	c18202_457	c18202	457	CTGATGATTCACAAAATCCAAAGTCTTCTGTTTGGGGGAGAATAGCATCAAAGAGAAAA[T/C]CCGGGCCTSGTAAAACAGGTAATACTACTTCGACAAGTGCAACYGGAAACCAAAGAAGTG	-	-	-
Sce_Assembly02	c18202_614	c18202	614	AAAGCCTGCTTCTACTAAGGATACTAATGGTCGACCCAGTTCAAGAATGCCTGCAGATG[T/C]SGGCCGGCAAAGTAATAGTAGGACCTCTCACAAAGCATCTCGCACACTTTATGTAAATGG	-	-	-
Sce_Assembly02	c18202_809	c18202	809	TGTTCCAGCTAACAGTGAGAAAGCTTTTATCCAGTTCTCTAAAAGGGAAGAAGCTGAAG[T/C]TGCCCTAAAAGCTCCAGACGCTGTGATGGGAAACCGTTTTATAAGGCTATGGTGGGCTAA	-	-	-
Sce_Assembly02	c18226_207	c18226	207	GTGCCGCGAACAATCCGTCTGCTCAAGGATAAGTACCCTGACATTATTATCTACACTGA[T/C]GTTGCTTTGGATCCGTATTCTTCTGATGGTCATGATGGCATTGTGAGGGAAGATGGAGTC	chlorophyll biosynthetic process	magnesium ion binding	chloroplast stroma
Sce_Assembly02	c18226_355	c18226	355	TGTGCAAGCAGGCAGTTTCYCAGGCTCGAGCTGGTGCTGATGTTGTCAGTCCTAGTGA[T/C]ATGATGGATGGTCGTGTTGGAGCAATTCGGGCTGCTTTAGATGCGGAGGGTTTCCATGAT	chlorophyll biosynthetic process	magnesium ion binding	chloroplast stroma
Sce_Assembly02	c18249_127	c18249	127	GGCGTGCTCATGCCGATAAACTTCATGGGGGACCAGCTGCGGCTGATCGACTTCACCGA[T/C]CTGCCCAGCAAGTCCGTCGATGTCTTGAGTATCTCCAATGTCCAGGACGGGTCCAATAAA	response to hormone stimulus	-	membrane
Sce_Assembly02	c18252_852	c18252	852	CGTCTATTGTTTCACTGCAAACATGTTAGTCGCCAATTGTGTCAAGCGTGGCAGATCCA[A/G]CAAGGGTTCCGGTCTGTCAAGATTCTTGGAACACCAATTCTACGGTCATCGATTCTTTGT	-	-	microtubule organizing center
Sce_Assembly02	c18259_273	c18259	273	CGGATGGTCTTTGACAGAAGGAGGCCGGGGTGTAAATCATGGTGAACAAGTGCGTGCTT[T/G]AAGGGGGGATTTTCTTTTTAGAGGAAAGCTGAAAGTGAAAGCTGTAAGTGAAGGTTTCAT	glutamine metabolic process	anthranilate synthase activity	-
Sce_Assembly02	c18261_399	c18261	399	CATCGACGTTTCTGGCAGGGATTGGTTATATTCTGGGGCAGGTAAATTTACTACAGGGT[T/G]TGCTATGTGTTCTTGCATCCCAGATTGCAAATTTTGGCGAGAGTTTGATTGGCGCAACAC	-	-	plastid
Sce_Assembly02	c18261_557	c18261	557	GTTGTCAACGTGGTCAATATCTCGGCCGGCGCCGTTTTGGCTGCTCTAATGCAGCAGTT[A/G]CTAGTGAGCTGGCGCTCATGATCTTTCTTTCCTGACTTWTCTCCGGTGCATCCGCTCTC	-	-	plastid
Sce_Assembly02	c1827_718	c1827	718	GAGAAATCCGGCACAGCTGTCGGGGCGGAGCTGACCCGCAGCTTCTCGAGCAACGAGAG[T/C]AGCCTCACCTTCGGCACCCAGTATATTCTGGACCCGCTCACCCTTGTGAARGCCCGCATC	anion transport	voltage-gated anion channel activity	integral to membrane
Sce_Assembly02	c1827_769	c1827	769	AACGAGAGYAGCCTCACCTTCGGCACCCAGTATATTCTGGACCCGCTCACCCTTGTGAA[A/G]GCCCGCATCAACAACTCTGGCAAGGCCAGCGCGCTGATCCAGCACGAGTTCAGGCCAAAG	anion transport	voltage-gated anion channel activity	integral to membrane
Sce_Assembly02	c18275_1404	c18275	1404	GTCGCCAAGTGGGATCAAAGGTTAAGCGGGAGTAGATTGTTTGATCGGAAATTGTTTGG[A/C]GATCTAGAACAGTGTAACAGATGTGTCAATTTCTACGTTCTTCGGTTTACTAATCTTTTY	-	-	integral to membrane
Sce_Assembly02	c18275_1464	c18275	1464	GATCTAGAACAGTGTAACAGATGTGTCAATTTCTACGTTCTTCGGTTTACTAATCTTTT[T/C]TATTATAAGAATTGCCTATTTTTTTTCTGAGACGGAGAGGATCTACAGGCGAAAGCAA	-	-	integral to membrane
Sce_Assembly02	c18283_304	c18283	304	TTTGATGTTCTTTTTCCTTTGTCTGGAGATACAATCTTGTCAGTTTCTGACATTACTTT[T/G]TTGTAGTGCCTCTCATRGTAGAGCTGCAACTTGCAAGTCCTAGTTATTTATTATGCAAAT	-	-	-
Sce_Assembly02	c18283_321	c18283	321	TTTGTCTGGAGATACAATCTTGTCAGTTTCTGACATTACTTTKTTGTAGTGCCTCTCAT[A/G]GTAGAGCTGCAACTTGCAAGTCCTAGTTATTTATTATGCAAATATACAGTCGAACCATTT	-	-	-
Sce_Assembly02	c18316_225	c18316	225	TGAAGGAAAGCCGGCTGGCTTTTCCTTACCGCTTAATCAACAGCATGGCCAAGTTCCTC[T/C]TTCAAACCAGACGTTGCCTTCTAGTCATCAACGTCCTGAARCCCATAATCAAGTAAATAT	-	helicase activity	-
Sce_Assembly02	c18316_719	c18316	719	TTTGGTGGTTATAACATGGCACCTCCACATTTGGTACAAAACCCACTTAACAATGGTCC[A/G]TTTCCTATCGGAGCTTTAACAAGGCCACCAACCGGAACATTTTCTCCTCCTGATTTCCCA	-	helicase activity	-
Sce_Assembly02	c1835_944	c1835	944	TCAGACTTGGAGTATACCCTCTTCGCGGTGCTAGTCCACGTCGGAAGTGGGCCAAATCA[T/C]GGCCACTACATCAGCGTGGTAAAGAGCCACAACCACTGGTTGTTCTTCGACGATGAGACT	ubiquitin-dependent protein catabolic process	cysteine-type peptidase activity	-
Sce_Assembly02	c18384_574	c18384	574	AAGACCATAGTTTTCTTGTGATTATTCACCCCAACAATCAAACCAAAGGGACGCCCATC[A/G]TCTAGTTTCCTATATGTGGTGTCAAAGCATATAACATCACCAAACATTGCATAGTCTGAT	-	-	-
Sce_Assembly02	c18395_571	c18395	571	ATTACACCCATACCGAGCGGAACCTTACCGGGTAGCAATCTCCTAGTCTTATGCTTTAW[T/C]CGGTTCCAGGAGTAGAGTAGCTGGCTACTACTGGAGACGAATATGTACCATACTGACGTG	-	-	-
Sce_Assembly02	c18405_206	c18405	206	GATGCAATGGAAGGTAAAAGATCTAGTCGCTCGACTGCATGCACTTGAAAGTACCAATA[A/G]CACTGACTGGTGCTCGTCCATGAGAACTAGTATTCTGGCTCAGTTTTCTGCTCTATGTGA	-	-	mitochondrion
Sce_Assembly02	c18413_865	c18413	865	TGCATTGMAAGGAATGGTAGCAACCCATCAAAATGGGCATCTCTTTTTAATCTAGCATG[T/C]GCTCAGTGTTTTATGCGGGATGAGGACTTTGCAAGTGCTGAAAAAGCTCTTGCACAGGCA	-	-	-
Sce_Assembly02	c18426_1955	c18426	1955	GTGGTTGCGTCCATGAATAGGGGCGCCACCAAGTACGTGCCTAGAATCCGCGCCCAGCC[A/G]CACCGCTGCGAGGTGATCAAGAACCTTGGCGAGATTGTCCAAGAGCTCATCGGTGTCTTT	-	-	-
Sce_Assembly02	c18426_2659	c18426	2659	CTGCATGTGGATCTTCAGGACAACATGTTCTTCATCTGACACTGGCTTCTCACCGGTGT[T/C]GCTTAGCGTCTTGGTCATATACAAACTGCTTCGTATGGTCTGAACTTGGTCCGGTAGAAC	-	-	-
Sce_Assembly02	c18432_214	c18432	214	ACGGGAGCACTTCCATTAAAAATGAACGAMAGGTCATGGGATATGCAGAAGAATTGTGG[T/C]GGTGAGAGCCTGTTGCTCCCCAATGTCCGGAAAGGTTTGCAGAACTTCACATGGAGTCAG	-	-	-
Sce_Assembly02	c18433_703	c18433	703	TGCACCTCTTCTSTATACTCCCGGACAGTTGGCTTTGGCTGCTCTGTACAAGTCCAACA[A/G]TGCACTCAGTGTCCTCGATTTTGAAAGATACTTGGAAAGTGTTTTTTCAAGGCAACACTT	-	-	-
Sce_Assembly02	c18436_1770	c18436	1770	TTGGGATATCCCTACTCTGAGGCATGTTTATCTTGGAAATGAGTTTTCCCCACCAAGGA[C/G]TATGCGACATAAAGAGCTCCAGACCTTTGAGTTATATCTTACACGTGCCGAAACTAAACA	-	-	-
Sce_Assembly02	c18436_1923	c18436	1923	GATGAATCAACTAACAACCTTCTCTTGGGCAATTAGCCGTATACCATCAGAAGTGATTA[A/G]CATATTTGCAAACATGCCTCATCTTGTCGATATTTATCTCAACAAATTTAATGTGCTCAA	-	-	-
Sce_Assembly02	c18446_195	c18446	195	TGAAAGAGCAGCTTGCCTTTGACTATAYCAGGAGATCCTTGGAGGCTTATCCTGGGGT[A/G]ACTCCATTTGAAGGATTAGCGTCAGGAGTTGCTGCACTTGTTCGGCATCTTCCTGCAAAG	-	-	-
Sce_Assembly02	c18457_477	c18457	477	AGAGGCAATGGTGAGGACACACTGGCACACTGGCCATCTTCATCAGGGATAATGACAGT[A/G]GAGGATGCCTTTCTCAGGATCTTGCAGTACTTGGAGAAAGCATGGGGAACAATATCGTCT	-	zinc ion binding	-
Sce_Assembly02	c18468_615	c18468	615	GGCACGTGGCTAAGGTGACAGATCCGTCAAGCTTTAGGGTCCTAAACATTTGGGCGGAT[A/G]CTCCTGGAGTGCAGTTCTACACTGGTAATTTCCTTGCTGGCGTTGTGGGGAAAGGAGGTG	galactose metabolic process	isomerase activity	plastid
Sce_Assembly02	c18475_325	c18475	325	GTACCATAATTTTGAAACAATGTCACTCGATTGAGGTATTCAAGTTTGGATTTAGTTTA[T/C]GATTTTGATAGGGCAAATGATTTTTCAAATCAACCAACAACAATCGGCCTGTAAAAACAT	-	-	-
Sce_Assembly02	c18482_225	c18482	225	TCGCGAAAAAGGTACCGCTACGTACTAACAAATAAGGGCAACTCATTTTCCTTCACGCT[A/G]CGTGTTGCCCATCAACCATTGGATGTTGATATCCTGATATATTAATCTCAAGCAAGAAGA	-	-	-
Sce_Assembly02	c18482_425	c18482	425	AGGGGGCTCAATAGGGGACATAGGTTGTAAGTTGGTAAAATCATTTTTTTAGTTTGTAT[T/G]CCTTGGGAYATAATCAATCGGCTGCAAGTGTTTGTGCCGTGAAATTTTGGTATGTTTGAA	-	-	-
Sce_Assembly02	c18482_434	c18482	434	AATAGGGGACATAGGTTGTAAGTTGGTAAAATCATTTTTTTAGTTTGTATKCCTTGGGA[T/C]ATAATCAATCGGCTGCAAGTGTTTGTGCCGTGAAATTTTGGTATGTTTGAAGGTTGTAAT	-	-	-
Sce_Assembly02	c18496_425	c18496	425	AGAAGAAGAACCAGGTGATCGTGTCGGGCCCCTTCGACGCCGACAAGCTGGGCGACAAG[T/C]TCTGCTGCAAGGCGTGCAACATCATCAAGGAGATCGAGACCGTCGAGCCGATCAAGAAAC	-	-	-
Sce_Assembly02	c18501_860	c18501	860	ACAAAGATGAATGCACTTGCAACATGCCTAAAAATTGTTGATAAAGGTGGAGTACCAGC[A/G]CTCTACGTTGGCTTGATCCCCAGCTTGTTACAGGTTCTGCCATCGGCATCTATCAGCTAT	mitochondrial transport	binding	mitochondrial inner membrane
Sce_Assembly02	c18508_384	c18508	384	ACCTTGATTGGGGAACTGGGCTCACTTTGCTGTCTGCTAGCTAACTAACTACTTGCAAT[A/T]TAATATATGAACATATGTCGCATCACATCTAAATATTTGATNTTTGAACTGGTGAAAAAT	-	-	-
Sce_Assembly02	c18561_852	c18561	852	GATGATTCAAGGASTAAATACATAGCACAACCTACAGAGCGTCTCAAAGATAATTTTGA[T/C]AGCAAGCAGTTAACCTTGTTCCACTGCATGTCGTAGACTAATTAGGCGATTGTAAACaAA	chloride transport	voltage-gated chloride channel activity	integral to membrane
Sce_Assembly02	c18566_173	c18566	173	ACCCTGAAAATGATGTTCATATTGCTGGAAATTGCAGCTCTAACCTTCTAGAGCAGCTC[T/C]TGGATGCACATCAGCACGGCAGTTCCAGGTTATTTGATTCTGGGKTGAGCACTCTCAATG	-	-	-
Sce_Assembly02	c1859_163	c1859	163	TACAAGACCTACCAGGACCTCTCCAAGGCCCTCGAGAAGATGTTCAGCTCCTTCACCAT[T/C]GGAAACTGTGGAACTCCAGGGATGAACGGCATGAACGAGAGCAAGCTGATGGATCTGCTC	regulation of transcription	protein dimerization activity	-
Sce_Assembly02	c1859_307	c1859	307	TACGAGGACAAGGACGGCGACTGGATGCTCGTCGGCGACGTCCCGTGGGAGATGTTCGT[T/C]GAGTCATGCAAGCGCCTTCGGATAATGAAGGGATCAGAAGCTATTGGCCTTGCRCCAAGG	regulation of transcription	protein dimerization activity	-
Sce_Assembly02	c1859_361	c1859	361	TTCGTYGAGTCATGCAAGCGCCTTCGGATAATGAAGGGATCAGAAGCTATTGGCCTTGC[A/G]CCAAGGGCGATGGAGAAATGCAAGAACAGGAGCTGAGGAGAGGATGTAGTAAATGTTATG	regulation of transcription	protein dimerization activity	-
Sce_Assembly02	c18599_503	c18599	503	TCGAGAAAATAACACGAGGATTGATTGAACCGTGTAGATTCTGGAGGTCAAGAGGAACA[T/C]GATGATTAGCTGATCTGTTTCTGTTTTACCCGTTTCATTATTGCATATAAAGCTGATATA	-	-	-
Sce_Assembly02	c18601_112	c18601	112	GGATCTACTGGTTCATCCGCTCGATCAGACGGAGATTTGACAAACACAACTGTATTTGT[T/C]GGTGGGCTTGACCCAAATGTTAGTGAAGATGATCTTAAGCAAACCTTCTCCCAGTATGGT	-	nucleic acid binding	-
Sce_Assembly02	c18602_519	c18602	519	CGCAAGGAGACAGTGCACAACTGGCGGGACTATCTGCGCCTTCATTGCCACCCGTTGGA[A/G]GAGTTCGTGCCCGACTGGCCGTCCAATCCTGAAACGTTCAAGGAGATCATCAGCACCTAC	-	-	-
Sce_Assembly02	c18617_189	c18617	189	TTCCTTATCAAAAAGCACTAGTTTGTCAATTAGACGGTCAATGACTAAAGATTCTTTTG[A/G]MAATAGCAACAGATACTCCTTCAAGAACCCCTTAGGATTATCAGTTGAGTTGCATGAGGA	transport	ATPase activity, coupled to transmembrane movement of substances	integral to membrane
Sce_Assembly02	c18617_190	c18617	190	TCCTTATCAAAAAGCACTAGTTTGTCAATTAGACGGTCAATGACTAAAGATTCTTTTGR[A/C]AATAGCAACAGATACTCCTTCAAGAACCCCTTAGGATTATCAGTTGAGTTGCATGAGGAT	transport	ATPase activity, coupled to transmembrane movement of substances	integral to membrane
Sce_Assembly02	c18622_1061	c18622	1061	CAGGAAGAGCGCGAGCACGTYCTGGACCCGGTCGTGCTCGGAACCTCCTCGCAGGACTC[A/G]CTGTCAATGGTGGTCTCCATCACGATCAAATGCCTATCCGTCGAATCCTCGACCCGGCCC	cellular process	binding	mitochondrion
Sce_Assembly02	c18631_419	c18631	419	GCGGAATTTTATACYGGATGGCTAACACACTGGGGTGAGWGTATTGCAACAACAAGTGC[T/C]AGCAGCACAGCTAAAGCTCTTAAAAGTATTCTATGCCGCAATGGTTCTGCTGTACTCTAT	metabolic process	beta-galactosidase activity	cytoplasmic membrane-bounded vesicle
Sce_Assembly02	c18638_527	c18638	527	AGCTTATTGTACATATCTTATGATTYCTTTTCAAACCTTTTATTAACGCTTTAGATTC[C/G]TGTGCTTCTCATTCACTTCATTAATCTACCTATTTGTATTGTTCTTGACTGATCTTATAG	-	-	-
Sce_Assembly02	c18638_596	c18638	596	CATTCACTTCATTAATCTACCTATTTGTATTGTTCTTGACTGATCTTATAGATGTCCTC[A/C]TGCCACTTTCCACTAAAATAGAGGCAATATTCTGGTTTGCTCAACAGTGTAATATGTTGG	-	-	-
Sce_Assembly02	c18641_514	c18641	514	TGGGTGCAGGTTGGCGGTCTGGCTCCTGACAAGCCTCTGGACTCTGCTGTTCTATCCCG[T/C]ATGAAGCAGTTCTCGGCCATGAACAAGCTGAAAAAGATGGCTCTCAGGGTAAGAAGTATT	protein amino acid phosphorylation	calmodulin-dependent protein ki-se activity	-
Sce_Assembly02	c18645_612	c18645	612	TGATGCACTTAATCATCTTAACTTTTCAAACTTTTTTGTCAATTATGTTCAAATTGCCC[T/C]GTCTATGATTAAGACTGGAGATGTTTTGCCTGAAAGGAGTCTCCCATTAGTTG-TTTTTT	-	ubiquitin thiolesterase activity	-
Sce_Assembly02	c1865_1611	c1865	1611	ATAGTATCTCCTGTGGGTGCTGATCCTGTTTGTTGAAATGCTCTGAATTGCTGCATCGG[T/C]GCCCATRTTGATTCGTYCTAGCTAAATTGTAAGTACATCTTTGTTGTACTACTGATGAAC	oxidation reduction	squalene monooxyge-se activity	cytoplasmic membrane-bounded vesicle
Sce_Assembly02	c1865_1618	c1865	1618	CTCCTGTGGGTGCTGATCCTGTTTGTTGAAATGCTCTGAATTGCTGCATCGGYGCCCAT[A/G]TTGATTCGTTCTAGCTAAATTGTAAGTACATCTTTGTTGTACTACTGATGAACCGTGCTT	oxidation reduction	squalene monooxyge-se activity	cytoplasmic membrane-bounded vesicle
Sce_Assembly02	c18702_914	c18702	914	TCCAGGTTACAAATTTTTCTACCTCCACCCCATATTCCCACTTATGGTTTAGTGAAGAG[T/C]ATTATTTCTCGCTTGGGAGGATGCCATGCACAAGATATGCATTTGTTTCCAATGCATTTT	-	-	-
Sce_Assembly02	c18702_998	c18702	998	CATGCACAAGATATGCATTTGTTTCCAATGCATTTTCATTATAGTTGCTTTTGTTTAAG[T/G]TATAAAGCAACCTTCTAGAGCAAGTCATTTTTKATGGATATATGACGACAGGTCTGCGAT	-	-	-
Sce_Assembly02	c18713_210	c18713	210	CACAGCACTAGAATGGAAGCCCTTGTGCGGTTGGCTGAGCTTGAGGTTACCAATGCAGA[A/G]CTTGCAAAGTCACTTGCCAGGGAACAATGGAATCTGGAAGTTCAAGTTGATCAAGTGGCT	-	-	-
Sce_Assembly02	c18713_332	c18713	332	TCTCCGAGAGGAAGTTGACTTGAAGACTTTTGCTCAAGATAAGTACAAGAGNAAGATAG[T/C]GAAGATACAGAAGACAAGTGCCCCTTTGGTTGATGAAATAGAATCCTTGAGAAGGTTAAA	-	-	-
Sce_Assembly02	c1872_807	c1872	807	AAGAACAACCCTCTGTTCGACATCTCGACGGACCACCCACCCACCTACTACGAGGACAT[T/G]CAGCGYGCCATCTTCTGCCTGTGCCCGCTGGGCTGGGCCCCGTGGAGCCCCCGGCTGGTG	-	-	cytoplasmic membrane-bounded vesicle
Sce_Assembly02	c18726_132	c18726	132	CATGAAGGCCGTCTAGATGGTGTCAATAAAGTTTTTGAGGTGTATGAACGKGCWGTTCT[T/C]GCAGTTACTTATTCAGTGGACATATGGTGTAATTATTGCCAGTTTGCGATTTCAACATAC	-	-	-
Sce_Assembly02	c18727_455	c18727	455	TGTGTTCTGAATTGAAACTTTTAGGGTCTCCATTTTCTGGATTTCGGTGTACTCTTGTT[T/C]AGTCGKTGATTTGTTTTTTAGGGAGCAAATCTGTTTGGGCACCTTACTGTTCCCATTTGT	-	carbon-carbon lyase activity	-
Sce_Assembly02	c1873_2238	c1873	2238	TTGTGAATATTCTTGGATTGTTGCTTCTATGGTTCCATGCAGTTCTTCCAGTTCAGAGG[A/G]TAGAGCTAGATCACAGAATYTCGTAGATAGGCCACAAGAAGAACAAGAGAAGACCTGCTG	ATP biosynthetic process	ATPase activity, coupled to transmembrane movement of ions, phosphorylative mechanism	mitochondrion
Sce_Assembly02	c18763_843	c18763	843	GTAATGACAGGCCACTTAACAACCAAGAGCGACGTATATAGCTTCGGAGTCGTGCTGCT[C/G]GAGGTGCTGACTGGCAGGAGATCAGTGGACAAGAAGCGCCCCCCRGGGGAGCAGAACCTA	protein amino acid phosphorylation	non-membrane spanning protein tyrosine ki-se activity	-
Sce_Assembly02	c18766_220	c18766	220	TGAGTGCAAGATGAACACTAACCGTGGGAGGAGCCGTAGTCCAGTTGAAGTCAAGGATG[A/G]CCACTCTAAGGGGAGTGAGGGTTATGGAAGGAAAGAGAACGTGAGAGATCTACAGAATGA	-	-	-
Sce_Assembly02	c1877_739	c1877	739	AAATTAGCTATCCATCTCCAACATCTCTGTTCTCTTCCCCAGATTATCCAGCTCGAAGA[T/C]GACCCTTACAACAACCGAACTCCAGAACCATTTGACCGCAAATACGTGGAAACAATAGGA	-	-	-
Sce_Assembly02	c1877_850	c1877	850	ACAATAGGATCGTGGAAGCGCTTCTCCCATGTCTGCACAGCGCCAGTGGAGTCAGAGGA[T/C]GCTTCCATCGTCACGGGAGCACGGCTAGAAGTGATCAGCCAGGGCTTCAAGAAGACACTG	-	-	-
Sce_Assembly02	c18789_588	c18789	588	RATACGGATGGTTTCTTTGTAACACTGAAGTGATCTAAAGTTCTGCATGATGCACAATC[T/C]ACTTACTCCCGCTTCCCTTCGAAACAATAAATCATTCAAGTTATTCTACTCCAATGCATT	-	-	-
Sce_Assembly02	c18791_390	c18791	390	ATCACCGGGCTGGCAGATATGGGGAAAGAAACAACGTTCAGAGATTGCTTGGTTGAGAT[A/T]AGGCAGCTCGTCAACCTTCTGTCGAGCAGCCAGCCTGAGAACTTCATGAACCCGGTGATA	pollen germi-tion	-	exocyst
Sce_Assembly02	c18815_409	c18815	409	CTCTACTCTATTATGCCAGAGCACGGATGTTCATCACATAAGTTGCATACACCAGCTCG[A/G]CGTCTGTCTAGGTTATATATCCATGCATC-AAAGTTTTGGTCCCCAGATAAGAAAGCTTC	-	-	-
Sce_Assembly02	c18815_746	c18815	746	AATGCGATGGAAAATGAATTCCAGTGGCAAGCAGGCTAGACCTACTATCATGCAGTTTC[T/C]GGATGATTGGCAGGAAACTGGYACTGTCTTGGCTGCATTAGAGAAGATTGAATCTTGGAT	-	-	-
Sce_Assembly02	c18824_560	c18824	560	AGGATCTTGTCTTGCATGAAAATCTGTCTGAACTTGCTGACATTTTAAGTGAAGATGAT[A/G]CTATTCTGTCAACTTCAATCTCTTTCTTCTCTCGCAGCTGTCATTCTGTAGAGACTAGAG	-	-	-
Sce_Assembly02	c18836_404	c18836	404	CGATTCCGTGTACCATGCTGAAATACAGAGCCCTGTTGGAGTAAGGATGGAGGTTGATC[T/C]KCCTGTACTCGTGTTTGATGCGATGAATAAGGTTCGCACGTTTCGGGTGAAACTATCACC	-	-	cytoplasmic membrane-bounded vesicle
Sce_Assembly02	c1886_377	c1886	377	ATGCAAAAACTGGTGAAGTTCTTACTGCTGAAGGAGTTGAGTTTGTGAGTGAATATGGT[A/G]TAGAAGCTTATCCTTTTACAACTGAGAGAATCAATGAATTGAAGGAACAAGAAAAGGCTG	-	-	-
Sce_Assembly02	c1886_461	c1886	461	AGAGAATCAATGAATTGAAGGAACAAGAAAAGGCTGCTAAGGATAATCAAACAATTCAT[A/G]GTGTGCTTGCTACACCAAATCGTGACTACGTAATTTCAAACACGGGGGAGAAGGTACCCA	-	-	-
Sce_Assembly02	c1886_676	c1886	676	GCGAAACTCAAAGAAGTGGGGGAGAAGTTTGAAGTTGTAGCCGTATCCTTGGACAGTGA[T/C]GAGGAATCATTCAATAAGAGTTTTTCAAGCATGCCTTGGCTCGCCATTCCTCAGGGCGAC	-	-	-
Sce_Assembly02	c1886_832	c1886	832	AGTGATCTTCCTACACTAGTGCTGATTGGTCCTGATGGGAAGACACTGAGCAGCAATAT[T/C]GCGGACATAATTAATGAGCATGGTTTGGATGCATGGGAGGGGTTCCCCTTCAATGCAGAG	-	-	-
Sce_Assembly02	c18870_1400	c18870	1400	AAGACAATTACACCTAGAAGACAGTCATCTTTTCCAGCACCAATTGTTACACGTACCGT[A/G]AAGGAAGCTTCTCGTGGTGTTGGTGAAAGAGCTGCAGACAGGCAGAGCCAACCAGTCATC	-	-	-
Sce_Assembly02	c18889_151	c18889	151	GAAATCTCATTCCATATTCCATCWGGCATGCAGGTTGGAATAATAGGAAGGACCGGGGC[A/G]GGGAAATCCAGTATACTGAATGCACTTTTCCGTTTAACTCCAATCTGCAATGGCCGCATC	-	nucleoside-triphosphatase activity	-
Sce_Assembly02	c18892_745	c18892	745	ATAAAGGTGGAGAAGGATAATTTCTTTCCTGCTGACTTGATTCTACTTTCATCTAACTA[T/C]CCAGATGGAATCTGCTATGTGGAGACTATGAACCTTGATGGTGAAACAAATTTGAAAATT	ATP biosynthetic process	ATPase activity, coupled to transmembrane movement of ions, phosphorylative mechanism	mitochondrion
Sce_Assembly02	c1890_843	c1890	843	ATGTCTGACGAGGAGGTTATGGATTTTGTATCGCGCTACCTACCAGCATACCATGCTTA[T/C]TTGCCCACGCTATATAAGGAAGGACCAAATGGCGCGAAGAARGACCATCTGCTGGTCATT	photorespiration	ki-se activity	chloroplast
Sce_Assembly02	c18904_636	c18904	636	TGGGCACCTGGTGATAGTGAGAACCCCTCCACTGCTCCCCTTGATGAGGACTCTGATGA[C/G]GAAGGTGACTATATGTTATCCGCGCRTTATGATTCATCGTCTGATGAGGATGGATGATGA	-	-	intracellular part
Sce_Assembly02	c18904_662	c18904	662	CTCCACTGCTCCCCTTGATGAGGACTCTGATGASGAAGGTGACTATATGTTATCCGCGC[A/G]TTATGATTCATCGTCTGATGAGGATGGATGATGATGAAGAGGATGACGATGACAACGACG	-	-	intracellular part
[truncated: 3,237 more rows]
