# Supplementary material for: From RNA-seq to large-scale genotyping - genomics resources for rye (Secale cereale L.)
Source: BMC Plant Biol. 2011 Sep 28;11:131. doi: 10.1186/1471-2229-11-131 (PMC3191334; doi:10.1186/1471-2229-11-131)
Supplement: Additional file 8 — Observed residual heterozygosity of 54 rye inbred lines representing the two heterotic pools. Heterozygosity was calculated based on genotyping data obtained with the Rye5K SNP array. Lines from the pollen parent pool were in generations F3 to F4, lines from the seed parent pool were in generation F6. [file 1471-2229-11-131-S8.XLS]

## Sheet: AddFile8_Heterozygosity
Additional File 7 Observed residual heterozygosity of 54 rye inbred lines representing the two heterotic pools. Heterozygosity was calculated based on genotyping data obtained with the Rye5K SNP array. Lines from the pollen parent pool were in generations F3 or F4, lines from the seed parent pool were in generation F6.
Inbred-line	AA	BB	AB	NC	Total no of loci (without missing)	Heterozygosity (%)	Pool
Ro_S079	1290	1577	160	69	3027	5.28576	pollen parent pool
Ro_S080	1211	1392	391	102	2994	13.0595	pollen parent pool
Ro_S082	1301	1454	289	52	3044	9.49409	pollen parent pool
Ro_S085	1221	1446	372	57	3039	12.2409	pollen parent pool
Ro_S087	1124	1283	563	126	2970	18.9562	pollen parent pool
Ro_S102	1149	1361	482	104	2992	16.1096	pollen parent pool
Ro_S117	1368	1575	129	24	3072	4.19922	pollen parent pool
Ro_S119	1217	1422	339	118	2978	11.3835	pollen parent pool
Ro_S121	1269	1475	272	80	3016	9.01857	pollen parent pool
Ro_S124	1195	1449	378	74	3022	12.5083	pollen parent pool
Ro_S129	1145	1424	456	71	3025	15.0744	pollen parent pool
Ro_S130	1138	1397	477	84	3012	15.8367	pollen parent pool
Ro_S140	1305	1504	241	46	3050	7.90164	pollen parent pool
Ro_S141	1263	1395	368	70	3026	12.1613	pollen parent pool
Ro_S148	1087	1325	618	66	3030	20.396	pollen parent pool
Ro_S149	1186	1451	403	56	3040	13.2566	pollen parent pool
Ro_S155	1227	1502	286	81	3015	9.4859	pollen parent pool
Ro_S160	1331	1447	291	27	3069	9.48192	pollen parent pool
Ro_S161	1239	1404	378	75	3021	12.5124	pollen parent pool
Ro_S164	1288	1490	288	30	3066	9.39335	pollen parent pool
Ro_S165	1271	1497	275	53	3043	9.03713	pollen parent pool
Ro_S166	1333	1493	227	43	3053	7.43531	pollen parent pool
Ro_S167	1312	1519	231	34	3062	7.54409	pollen parent pool
Ro_S168	1305	1474	286	31	3065	9.33116	pollen parent pool
Ro_S169	1243	1409	383	61	3035	12.6194	pollen parent pool
Ro_S170	1310	1445	287	54	3042	9.43458	pollen parent pool
Ro_S172	1173	1409	460	54	3042	15.1216	pollen parent pool
Ro_S173	1202	1402	380	112	2984	12.7346	pollen parent pool
Ro_S002	1316	1613	129	38	3058	4.21844	seed parent pool
Ro_S003	1309	1535	210	42	3054	6.87623	seed parent pool
Ro_S005	1318	1547	215	16	3080	6.98052	seed parent pool
Ro_S007	1324	1582	169	21	3075	5.49593	seed parent pool
Ro_S010	1414	1541	122	19	3077	3.9649	seed parent pool
Ro_S013	1388	1556	141	11	3085	4.5705	seed parent pool
Ro_S015	1361	1546	166	23	3073	5.40189	seed parent pool
Ro_S017	1374	1549	150	23	3073	4.88122	seed parent pool
Ro_S020	1313	1552	215	16	3080	6.98052	seed parent pool
Ro_S027	1334	1585	163	14	3082	5.28877	seed parent pool
Ro_S033	1307	1571	197	21	3075	6.4065	seed parent pool
Ro_S036	1335	1546	194	21	3075	6.30894	seed parent pool
Ro_S044	1289	1535	164	108	2988	5.48862	seed parent pool
Ro_S046	1380	1570	129	17	3079	4.18967	seed parent pool
Ro_S048	1344	1590	138	24	3072	4.49219	seed parent pool
Ro_S049	1332	1595	156	13	3083	5.06001	seed parent pool
Ro_S053	1306	1602	154	34	3062	5.02939	seed parent pool
Ro_S054	1331	1501	188	76	3020	6.22517	seed parent pool
Ro_S055	1331	1512	220	33	3063	7.1825	seed parent pool
Ro_S058	1364	1575	130	27	3069	4.23591	seed parent pool
Ro_S061	1312	1523	236	25	3071	7.68479	seed parent pool
Ro_S064	1332	1574	156	34	3062	5.09471	seed parent pool
Ro_S065	1361	1578	132	25	3071	4.29827	seed parent pool
Ro_S066	1325	1562	152	57	3039	5.00165	seed parent pool
Ro_S067	1373	1564	135	24	3072	4.39453	seed parent pool
Ro_S068	1334	1517	211	34	3062	6.89092	seed parent pool
MIN	1087	1283	122	11	2970	3.9649
MAX	1414	1613	618	126	3085	20.396
MEAN	1287.22	1498.93	260.778	49.0741	3046.93	8.58623
